# Supplementary material for: Decoding the molecular mechanism via systems biology-based insights into neoschaftoside from Ailanthus altissima targeting lung cancer
Source: Sci Rep. 2025 Dec 25;16:3328. doi: 10.1038/s41598-025-33214-0 (PMC12835012; doi:10.1038/s41598-025-33214-0)
Supplement: Supplementary file 1 — Supplementary Material 1 [file 41598_2025_33214_MOESM1_ESM.xlsx]

## Sheet: 1-methoxycanthin-6-one
Target	Common name	Uniprot ID	ChEMBL ID	Target Class	Probability*	Known actives (3D/2D)
Carbonic anhydrase II	CA2	P00918	CHEMBL205	Lyase	0.324628	31 / 45Â Â Â Â Â
Carbonic anhydrase VII	CA7	P43166	CHEMBL2326	Lyase	0.324628	9 / 28Â Â Â Â Â
Carbonic anhydrase I	CA1	P00915	CHEMBL261	Lyase	0.324628	29 / 44Â Â Â Â Â
Carbonic anhydrase XII	CA12	O43570	CHEMBL3242	Lyase	0.324628	17 / 32Â Â Â Â Â
Carbonic anhydrase XIV	CA14	Q9ULX7	CHEMBL3510	Lyase	0.324628	10 / 28Â Â Â Â Â
Carbonic anhydrase IX	CA9	Q16790	CHEMBL3594	Lyase	0.324628	16 / 30Â Â Â Â Â
Carbonic anhydrase III	CA3	P07451	CHEMBL2885	Lyase	0.265882	4 / 3Â Â Â Â Â
Carbonic anhydrase VI	CA6	P23280	CHEMBL3025	Lyase	0.265882	8 / 7Â Â Â Â Â
Carbonic anhydrase VA	CA5A	P35218	CHEMBL4789	Lyase	0.265882	6 / 5Â Â Â Â Â
Carbonic anhydrase IV	CA4	P22748	CHEMBL3729	Lyase	0.208479	3 / 4Â Â Â Â Â
Thiopurine S-methyltransferase	TPMT	P51580	CHEMBL2500	Enzyme	0.183364	4 / 4Â Â Â Â Â
Transthyretin	TTR	P02766	CHEMBL3194	Secreted protein	0.150098	0 / 7Â Â Â Â Â
Carbonic anhydrase VB	CA5B	Q9Y2D0	CHEMBL3969	Lyase	0.141787	5 / 3Â Â Â Â Â
Carbonic anhydrase XIII (by homology)	CA13	Q8N1Q1	CHEMBL3912	Lyase	0.141787	2 / 3Â Â Â Â Â
Alpha-(1,3)-fucosyltransferase 7	FUT7	Q11130	CHEMBL3596077	Transferase	0.133391	0 / 2Â Â Â Â Â
Lysine-specific demethylase 4D-like	KDM4E	B2RXH2	CHEMBL1293226	Eraser	0.133391	4 / 0Â Â Â Â Â
Lysine-specific demethylase 4A	KDM4A	O75164	CHEMBL5896	Eraser	0.133391	4 / 0Â Â Â Â Â
Lysine-specific demethylase 3A	KDM3A	Q9Y4C1	CHEMBL1938209	Eraser	0.133391	2 / 0Â Â Â Â Â
Lysine-specific demethylase 6B	KDM6B	O15054	CHEMBL1938211	Eraser	0.133391	2 / 0Â Â Â Â Â
Alpha-ketoglutarate-dependent dioxygenase FTO	FTO	Q9C0B1	CHEMBL2331065	Oxidoreductase	0.133391	2 / 0Â Â Â Â Â
Lysine-specific demethylase 4C	KDM4C	Q9H3R0	CHEMBL6175	Eraser	0.133391	4 / 0Â Â Â Â Â
Tyrosine-protein kinase FYN	FYN	P06241	CHEMBL1841	Kinase	0.125076	3 / 1Â Â Â Â Â
Tyrosine-protein kinase LCK	LCK	P06239	CHEMBL258	Kinase	0.125076	3 / 2Â Â Â Â Â
Fructose-1,6-bisphosphatase	FBP1	P09467	CHEMBL3975	Enzyme	0.125076	13 / 0Â Â Â Â Â
Aldo-keto-reductase family 1 member C3	AKR1C3	P42330	CHEMBL4681	Enzyme	0.125076	5 / 18Â Â Â Â Â
Lysine-specific demethylase 2A	KDM2A	Q9Y2K7	CHEMBL1938210	Eraser	0.125076	3 / 0Â Â Â Â Â
Matrix metalloproteinase 9	MMP9	P14780	CHEMBL321	Protease	0.125076	2 / 0Â Â Â Â Â
Matrix metalloproteinase 1	MMP1	P03956	CHEMBL332	Protease	0.125076	2 / 0Â Â Â Â Â
Matrix metalloproteinase 2	MMP2	P08253	CHEMBL333	Protease	0.125076	2 / 0Â Â Â Â Â
Matrix metalloproteinase 8	MMP8	P22894	CHEMBL4588	Protease	0.125076	1 / 0Â Â Â Â Â
Squalene monooxygenase (by homology)	SQLE	Q14534	CHEMBL3592	Enzyme	0.125076	0 / 7Â Â Â Â Â
DNA polymerase alpha subunit	POLA1	P09884	CHEMBL1828	Transferase	0.116739	0 / 1Â Â Â Â Â
DNA polymerase beta	POLB	P06746	CHEMBL2392	Enzyme	0.116739	0 / 1Â Â Â Â Â
Plasminogen activator inhibitor-1	SERPINE1	P05121	CHEMBL3475	Secreted protein	0.116739	0 / 8Â Â Â Â Â
Tubulin beta-1 chain	TUBB1	Q9H4B7	CHEMBL1915	Structural protein	0.116739	0 / 4Â Â Â Â Â
Low affinity neurotrophin receptor p75NTR	NGFR	P08138	CHEMBL4762	Membrane receptor	0	1 / 0Â Â Â Â Â
Kynurenine 3-monooxygenase (by homology)	KMO	O15229	CHEMBL2145	Oxidoreductase	0	13 / 0Â Â Â Â Â
Thymidylate synthase	TYMS	P04818	CHEMBL1952	Transferase	0	0 / 3Â Â Â Â Â
Receptor-type tyrosine-protein phosphatase beta	PTPRB	P23467	CHEMBL2706	Phosphatase	0	2 / 0Â Â Â Â Â
L-lactate dehydrogenase A chain	LDHA	P00338	CHEMBL4835	Enzyme	0	0 / 12Â Â Â Â Â
L-lactate dehydrogenase B chain	LDHB	P07195	CHEMBL4940	Enzyme	0	0 / 10Â Â Â Â Â
Leucine aminopeptidase	LAP3	P28838	CHEMBL3965	Protease	0	1 / 0Â Â Â Â Â
Uracil nucleotide/cysteinyl leukotriene receptor	GPR17	Q13304	CHEMBL1075162	Family A G protein-coupled receptor	0	2 / 0Â Â Â Â Â
Macrophage migration inhibitory factor	MIF	P14174	CHEMBL2085	Enzyme	0	1 / 0Â Â Â Â Â
Indoleamine 2,3-dioxygenase	IDO1	P14902	CHEMBL4685	Enzyme	0	0 / 3Â Â Â Â Â
C-terminal-binding protein 2	CTBP2	P56545	CHEMBL3797016	Unclassified protein	0	9 / 0Â Â Â Â Â
Insulin-like growth factor I receptor	IGF1R	P08069	CHEMBL1957	Kinase	0	0 / 2Â Â Â Â Â
ALK tyrosine kinase receptor	ALK	Q9UM73	CHEMBL4247	Kinase	0	0 / 2Â Â Â Â Â
Steroid 5-alpha-reductase 2	SRD5A2	P31213	CHEMBL1856	Oxidoreductase	0	0 / 12Â Â Â Â Â
Phospholipase A2 group 1VB	PLA2G4B	P0C869	CHEMBL4136	Enzyme	0	0 / 12Â Â Â Â Â
Leukocyte elastase	ELANE	P08246	CHEMBL248	Protease	0	0 / 12Â Â Â Â Â
Serine/threonine-protein kinase/endoribonuclease IRE1	ERN1	O75460	CHEMBL1163101	Enzyme	0	1 / 69Â Â Â Â Â
DNA ligase 1	LIG1	P18858	CHEMBL5694	Enzyme	0	1 / 0Â Â Â Â Â
Acetylcholinesterase	ACHE	P22303	CHEMBL220	Hydrolase	0	0 / 21Â Â Â Â Â
Alpha-L-fucosidase I	FUCA1	P04066	CHEMBL4176	Enzyme	0	9 / 0Â Â Â Â Â
Metabotropic glutamate receptor 2 (by homology)	GRM2	Q14416	CHEMBL5137	Family C G protein-coupled receptor	0	0 / 29Â Â Â Â Â
Dipeptidyl peptidase IV	DPP4	P27487	CHEMBL284	Protease	0	2 / 0Â Â Â Â Â
Solute carrier family 13 member 5	SLC13A5	Q86YT5	CHEMBL3769293	Electrochemical transporter	0	8 / 0Â Â Â Â Â
Bifunctional protein NCOAT	OGA	O60502	CHEMBL5921	Enzyme	0	12 / 0Â Â Â Â Â
Monoamine oxidase A	MAOA	P21397	CHEMBL1951	Oxidoreductase	0	2 / 23Â Â Â Â Â
Monoamine oxidase B	MAOB	P27338	CHEMBL2039	Oxidoreductase	0	2 / 62Â Â Â Â Â
Heat shock protein HSP 90-alpha	HSP90AA1	P07900	CHEMBL3880	Other cytosolic protein	0	0 / 3Â Â Â Â Â
Catechol O-methyltransferase (by homology)	COMT	P21964	CHEMBL2023	Transferase	0	0 / 5Â Â Â Â Â
Aldose reductase	AKR1B1	P15121	CHEMBL1900	Enzyme	0	27 / 1Â Â Â Â Â
Apoptosis regulator Bcl-X	BCL2L1	Q07817	CHEMBL4625	Other ion channel	0	0 / 2Â Â Â Â Â
Estrogen receptor beta	ESR2	Q92731	CHEMBL242	Nuclear receptor	0	2 / 6Â Â Â Â Â
Cannabinoid receptor 2	CNR2	P34972	CHEMBL253	Family A G protein-coupled receptor	0	0 / 7Â Â Â Â Â
Equilibrative nucleoside transporter 1	SLC29A1	Q99808	CHEMBL1997	Electrochemical transporter	0	0 / 8Â Â Â Â Â
Carboxypeptidase A1	CPA1	P15085	CHEMBL2088	Protease	0	10 / 0Â Â Â Â Â
Serum albumin	ALB	P02768	CHEMBL3253	Secreted protein	0	0 / 3Â Â Â Â Â
Thymidylate kinase	DTYMK	P23919	CHEMBL4388	Transferase	0	1 / 0Â Â Â Â Â
Caspase-3	CASP3	P42574	CHEMBL2334	Protease	0	2 / 0Â Â Â Â Â
Testis-specific androgen-binding protein	SHBG	P04278	CHEMBL3305	Secreted protein	0	0 / 1Â Â Â Â Â
Peptidyl-prolyl cis-trans isomerase NIMA-interacting 1	PIN1	Q13526	CHEMBL2288	Enzyme	0	2 / 0Â Â Â Â Â
Retinoid X receptor beta	RXRB	P28702	CHEMBL1870	Nuclear receptor	0	0 / 1Â Â Â Â Â
Retinoid X receptor gamma	RXRG	P48443	CHEMBL2004	Nuclear receptor	0	0 / 2Â Â Â Â Â
Retinoid X receptor alpha	RXRA	P19793	CHEMBL2061	Nuclear receptor	0	0 / 2Â Â Â Â Â
DNA-(apurinic or apyrimidinic site) lyase	APEX1	P27695	CHEMBL5619	Enzyme	0	1 / 0Â Â Â Â Â
Cytidine deaminase	CDA	P32320	CHEMBL4502	Enzyme	0	16 / 0Â Â Â Â Â
Tyrosinase	TYR	P14679	CHEMBL1973	Oxidoreductase	0	0 / 3Â Â Â Â Â
Angiotensin-converting enzyme	ACE	P12821	CHEMBL1808	Protease	0	5 / 0Â Â Â Â Â
Adenosine deaminase	ADA	P00813	CHEMBL1910	Hydrolase	0	3 / 0Â Â Â Â Â
NAALADase II	NAALAD2	Q9Y3Q0	CHEMBL2609	Protease	0	5 / 0Â Â Â Â Â
AMP deaminase 3	AMPD3	Q01432	CHEMBL2912	Enzyme	0	3 / 0Â Â Â Â Â
Transient receptor potential cation channel subfamily M member 8 (by homology)	TRPM8	Q7Z2W7	CHEMBL1075319	Voltage-gated ion channel	0	0 / 2Â Â Â Â Â
Fatty acid binding protein adipocyte	FABP4	P15090	CHEMBL2083	Fatty acid binding protein family	0	0 / 1Â Â Â Â Â
Fatty acid binding protein muscle	FABP3	P05413	CHEMBL3344	Fatty acid binding protein family	0	0 / 1Â Â Â Â Â
Fatty acid binding protein epidermal	FABP5	Q01469	CHEMBL3674	Fatty acid binding protein family	0	0 / 1Â Â Â Â Â
Induced myeloid leukemia cell differentiation protein Mcl-1	MCL1	Q07820	CHEMBL4361	Other cytosolic protein	0	0 / 7Â Â Â Â Â
Gamma-glutamyl hydrolase	GGH	Q92820	CHEMBL2223	Protease	0	1 / 0Â Â Â Â Â
Endothelin-converting enzyme 1	ECE1	P42892	CHEMBL4791	Protease	0	2 / 0Â Â Â Â Â
Estrogen receptor alpha	ESR1	P03372	CHEMBL206	Nuclear receptor	0	0 / 2Â Â Â Â Â
Thromboxane-A synthase	TBXAS1	P24557	CHEMBL1835	Cytochrome P450	0	0 / 4Â Â Â Â Â
Neprilysin	MME	P08473	CHEMBL1944	Protease	0	5 / 0Â Â Â Â Â
Matriptase	ST14	Q9Y5Y6	CHEMBL3018	Protease	0	0 / 1Â Â Â Â Â
Urokinase-type plasminogen activator	PLAU	P00749	CHEMBL3286	Protease	0	0 / 1Â Â Â Â Â
HMG-CoA reductase	HMGCR	P04035	CHEMBL402	Oxidoreductase	0	0 / 1Â Â Â Â Â
CDC7/DBF4 (Cell division cycle 7-related protein kinase/Activator of S phase kinase)	DBF4 CDC7	Q9UBU7 O00311	CHEMBL2111377	Kinase	0	1 / 0Â Â Â Â Â
Monocarboxylate transporter 1 (by homology)	SLC16A1	P53985	CHEMBL4360	Electrochemical transporter	0	2 / 0Â Â Â Â Â
Serine/threonine-protein kinase Aurora-B	AURKB	Q96GD4	CHEMBL2185	Kinase	0	0 / 1Â Â Â Â Â

## Sheet: 2,6-dimethoxybenzoquinone
Target	Common name	Uniprot ID	ChEMBL ID	Target Class	Probability*	Known actives (3D/2D)
Leukocyte common antigen	PTPRC	P08575	CHEMBL3243	Enzyme	0	1 / 0Â Â Â Â Â
Arachidonate 5-lipoxygenase	ALOX5	P09917	CHEMBL215	Oxidoreductase	0	0 / 36Â Â Â Â Â
Macrophage-expressed gene 1 protein	MPEG1	Q2M385	CHEMBL3414409	Unclassified protein	0	0 / 15Â Â Â Â Â
Cytochrome P450 2D6	CYP2D6	P10635	CHEMBL289	Cytochrome P450	0	0 / 1Â Â Â Â Â
Cytochrome P450 2C9	CYP2C9	P11712	CHEMBL3397	Cytochrome P450	0	0 / 1Â Â Â Â Â
Cytochrome P450 3A4	CYP3A4	P08684	CHEMBL340	Cytochrome P450	0	0 / 1Â Â Â Â Â
Cytochrome P450 2C19	CYP2C19	P33261	CHEMBL3622	Cytochrome P450	0	0 / 1Â Â Â Â Â
Glycogen synthase kinase-3 beta	GSK3B	P49841	CHEMBL262	Kinase	0	4 / 0Â Â Â Â Â
Phospholipase A2 group IIA	PLA2G2A	P14555	CHEMBL3474	Enzyme	0	0 / 1Â Â Â Â Â
Sigma opioid receptor	SIGMAR1	Q99720	CHEMBL287	Membrane receptor	0	1 / 0Â Â Â Â Â
Amine oxidase, copper containing	AOC3	Q16853	CHEMBL3437	Enzyme	0	1 / 0Â Â Â Â Â
Muscarinic acetylcholine receptor M1 (by homology)	CHRM1	P11229	CHEMBL216	Family A G protein-coupled receptor	0	3 / 0Â Â Â Â Â
Muscarinic acetylcholine receptor M3	CHRM3	P20309	CHEMBL245	Family A G protein-coupled receptor	0	2 / 0Â Â Â Â Â
Dual specificity phosphatase Cdc25B	CDC25B	P30305	CHEMBL4804	Phosphatase	0	5 / 0Â Â Â Â Â
Acyl coenzyme A:cholesterol acyltransferase 1	SOAT1	P35610	CHEMBL2782	Enzyme	0	1 / 0Â Â Â Â Â
Nischarin	NISCH	Q9Y2I1	CHEMBL3923	Other cytosolic protein	0	1 / 0Â Â Â Â Â
Epoxide hydrolase 1	EPHX1	P07099	CHEMBL1968	Protease	0	4 / 0Â Â Â Â Â
Estrogen receptor beta	ESR2	Q92731	CHEMBL242	Nuclear receptor	0	1 / 0Â Â Â Â Â
Indoleamine 2,3-dioxygenase	IDO1	P14902	CHEMBL4685	Enzyme	0	3 / 0Â Â Â Â Â
Lysine-specific demethylase 5C	KDM5C	P41229	CHEMBL2163176	Eraser	0	1 / 0Â Â Â Â Â
Lysine-specific demethylase 4B	KDM4B	O94953	CHEMBL3313832	Eraser	0	1 / 0Â Â Â Â Â
Lysine-specific demethylase 5B	KDM5B	Q9UGL1	CHEMBL3774295	Eraser	0	1 / 0Â Â Â Â Â
Lysine-specific demethylase 4A	KDM4A	O75164	CHEMBL5896	Eraser	0	1 / 0Â Â Â Â Â
Lysine-specific demethylase 4C	KDM4C	Q9H3R0	CHEMBL6175	Eraser	0	1 / 0Â Â Â Â Â
Cytochrome P450 2A6	CYP2A6	P11509	CHEMBL5282	Cytochrome P450	0	3 / 0Â Â Â Â Â
Butyrylcholinesterase	BCHE	P06276	CHEMBL1914	Hydrolase	0	1 / 0Â Â Â Â Â
Carbonic anhydrase II	CA2	P00918	CHEMBL205	Lyase	0	2 / 0Â Â Â Â Â
Acetylcholinesterase	ACHE	P22303	CHEMBL220	Hydrolase	0	2 / 0Â Â Â Â Â
Carbonic anhydrase VII	CA7	P43166	CHEMBL2326	Lyase	0	1 / 0Â Â Â Â Â
Carbonic anhydrase VI	CA6	P23280	CHEMBL3025	Lyase	0	1 / 0Â Â Â Â Â
Carbonic anhydrase XII	CA12	O43570	CHEMBL3242	Lyase	0	3 / 0Â Â Â Â Â
Carbonic anhydrase XIV	CA14	Q9ULX7	CHEMBL3510	Lyase	0	1 / 0Â Â Â Â Â
Carbonic anhydrase IX	CA9	Q16790	CHEMBL3594	Lyase	0	3 / 0Â Â Â Â Â
Carbonic anhydrase IV	CA4	P22748	CHEMBL3729	Lyase	0	1 / 0Â Â Â Â Â
Carbonic anhydrase VB	CA5B	Q9Y2D0	CHEMBL3969	Lyase	0	1 / 0Â Â Â Â Â
Thymidylate synthase (by homology)	TYMS	P04818	CHEMBL1952	Transferase	0	1 / 0Â Â Â Â Â
Induced myeloid leukemia cell differentiation protein Mcl-1	MCL1	Q07820	CHEMBL4361	Other cytosolic protein	0	1 / 0Â Â Â Â Â
Aldose reductase	AKR1B1	P15121	CHEMBL1900	Enzyme	0	3 / 0Â Â Â Â Â
Neprilysin (by homology)	MME	P08473	CHEMBL1944	Protease	0	1 / 0Â Â Â Â Â
DNA-(apurinic or apyrimidinic site) lyase	APEX1	P27695	CHEMBL5619	Enzyme	0	0 / 1Â Â Â Â Â
Thymidine phosphorylase	TYMP	P19971	CHEMBL3106	Enzyme	0	3 / 0Â Â Â Â Â
Caspase-3	CASP3	P42574	CHEMBL2334	Protease	0	2 / 0Â Â Â Â Â
Angiotensin-converting enzyme (by homology)	ACE	P12821	CHEMBL1808	Protease	0	1 / 0Â Â Â Â Â
Heme oxygenase 1 (by homology)	HMOX1	P09601	CHEMBL2823	Enzyme	0	1 / 0Â Â Â Â Â
Carboxylesterase 2	CES2	O00748	CHEMBL3180	Enzyme	0	1 / 0Â Â Â Â Â
NAD-dependent deacetylase sirtuin 3	SIRT3	Q9NTG7	CHEMBL4461	Eraser	0	1 / 0Â Â Â Â Â
NAD-dependent deacetylase sirtuin 2	SIRT2	Q8IXJ6	CHEMBL4462	Eraser	0	1 / 0Â Â Â Â Â
Nicotinamide phosphoribosyltransferase	NAMPT	P43490	CHEMBL1744525	Enzyme	0	1 / 0Â Â Â Â Â
Protein-arginine deiminase type-1	PADI1	Q9ULC6	CHEMBL1909486	Enzyme	0	1 / 0Â Â Â Â Â
Protein-arginine deiminase type-2	PADI2	Q9Y2J8	CHEMBL1909487	Enzyme	0	1 / 0Â Â Â Â Â
Protein-arginine deiminase type-3	PADI3	Q9ULW8	CHEMBL1909488	Enzyme	0	1 / 0Â Â Â Â Â
Protein-arginine deiminase type-4	PADI4	Q9UM07	CHEMBL6111	Enzyme	0	1 / 0Â Â Â Â Â
P-glycoprotein 1	ABCB1	P08183	CHEMBL4302	Primary active transporter	0	0 / 1Â Â Â Â Â
MAP kinase-interacting serine/threonine-protein kinase MNK1	MKNK1	Q9BUB5	CHEMBL4718	Kinase	0	1 / 0Â Â Â Â Â
Caspase-4	CASP4	P49662	CHEMBL2226	Protease	0	1 / 0Â Â Â Â Â
Caspase-9	CASP9	P55211	CHEMBL2273	Protease	0	1 / 0Â Â Â Â Â
Caspase-6	CASP6	P55212	CHEMBL3308	Protease	0	1 / 0Â Â Â Â Â
Caspase-7	CASP7	P55210	CHEMBL3468	Protease	0	1 / 0Â Â Â Â Â
Cyclooxygenase-2	PTGS2	P35354	CHEMBL230	Oxidoreductase	0	1 / 0Â Â Â Â Â
Mucosa-associated lymphoid tissue lymphoma translocation protein 1	MALT1	Q9UDY8	CHEMBL3632452	Hydrolase	0	1 / 0Â Â Â Â Â
Vascular endothelial growth factor receptor 2	KDR	P35968	CHEMBL279	Kinase	0	0 / 1Â Â Â Â Â
Inhibitor of apoptosis protein 3	XIAP	P98170	CHEMBL4198	Other cytosolic protein	0	0 / 2Â Â Â Â Â
Cytochrome P450 19A1	CYP19A1	P11511	CHEMBL1978	Cytochrome P450	0	1 / 1Â Â Â Â Â
Histone acetyltransferase PCAF	KAT2B	Q92831	CHEMBL5500	Writer	0	2 / 1Â Â Â Â Â

## Sheet: 4-hydroxybenzaldehyde
Target	Common name	Uniprot ID	ChEMBL ID	Target Class	Probability*	Known actives (3D/2D)
Carbonic anhydrase II	CA2	P00918	CHEMBL205	Lyase	0.0649511	0 / 54Â Â Â Â Â
Carbonic anhydrase VII	CA7	P43166	CHEMBL2326	Lyase	0.0649511	0 / 26Â Â Â Â Â
Carbonic anhydrase I	CA1	P00915	CHEMBL261	Lyase	0.0649511	0 / 46Â Â Â Â Â
Carbonic anhydrase III	CA3	P07451	CHEMBL2885	Lyase	0.0649511	0 / 5Â Â Â Â Â
Carbonic anhydrase VI	CA6	P23280	CHEMBL3025	Lyase	0.0649511	0 / 5Â Â Â Â Â
Carbonic anhydrase XII	CA12	O43570	CHEMBL3242	Lyase	0.0649511	0 / 32Â Â Â Â Â
Carbonic anhydrase XIV	CA14	Q9ULX7	CHEMBL3510	Lyase	0.0649511	0 / 26Â Â Â Â Â
Carbonic anhydrase IX	CA9	Q16790	CHEMBL3594	Lyase	0.0649511	0 / 29Â Â Â Â Â
Carbonic anhydrase IV	CA4	P22748	CHEMBL3729	Lyase	0.0649511	0 / 6Â Â Â Â Â
Carbonic anhydrase VB	CA5B	Q9Y2D0	CHEMBL3969	Lyase	0.0649511	0 / 2Â Â Â Â Â
Carbonic anhydrase VA	CA5A	P35218	CHEMBL4789	Lyase	0.0649511	0 / 3Â Â Â Â Â
Carbonic anhydrase XIII (by homology)	CA13	Q8N1Q1	CHEMBL3912	Lyase	0.0649511	0 / 2Â Â Â Â Â
Serine/threonine-protein kinase/endoribonuclease IRE1	ERN1	O75460	CHEMBL1163101	Enzyme	0.0544879	7 / 39Â Â Â Â Â
Catechol O-methyltransferase (by homology)	COMT	P21964	CHEMBL2023	Transferase	0.0443083	0 / 5Â Â Â Â Â
Acetylcholinesterase	ACHE	P22303	CHEMBL220	Hydrolase	0.0443083	0 / 13Â Â Â Â Â
Succinate semialdehyde dehydrogenase	ALDH5A1	P51649	CHEMBL1911	Oxidoreductase	0.0238327	0 / 1Â Â Â Â Â
Tyrosinase (by homology)	TYR	P14679	CHEMBL1973	Oxidoreductase	0.0238327	0 / 2Â Â Â Â Â
Gamma-amino-N-butyrate transaminase	ABAT	P80404	CHEMBL2044	Transferase	0.0238327	0 / 2Â Â Â Â Â
Alpha-(1,3)-fucosyltransferase 7	FUT7	Q11130	CHEMBL3596077	Transferase	0.0238327	0 / 2Â Â Â Â Â
Poly [ADP-ribose] polymerase-1	PARP1	P09874	CHEMBL3105	Enzyme	0	0 / 2Â Â Â Â Â
Estrogen receptor beta	ESR2	Q92731	CHEMBL242	Nuclear receptor	0	0 / 29Â Â Â Â Â
Carboxylesterase 2	CES2	O00748	CHEMBL3180	Enzyme	0	0 / 4Â Â Â Â Â
Estradiol 17-beta-dehydrogenase 1	HSD17B1	P14061	CHEMBL3181	Enzyme	0	0 / 11Â Â Â Â Â
D-amino-acid oxidase	DAO	P14920	CHEMBL5485	Enzyme	0	0 / 1Â Â Â Â Â
Induced myeloid leukemia cell differentiation protein Mcl-1	MCL1	Q07820	CHEMBL4361	Other cytosolic protein	0	0 / 5Â Â Â Â Â
Dual-specificity tyrosine-phosphorylation regulated kinase 1A	DYRK1A	Q13627	CHEMBL2292	Kinase	0	0 / 1Â Â Â Â Â
Dual specificty protein kinase CLK1	CLK1	P49759	CHEMBL4224	Kinase	0	0 / 1Â Â Â Â Â
Dual specificity tyrosine-phosphorylation-regulated kinase 1B	DYRK1B	Q9Y463	CHEMBL5543	Kinase	0	0 / 1Â Â Â Â Â
Steroid 5-alpha-reductase 2	SRD5A2	P31213	CHEMBL1856	Oxidoreductase	0	0 / 3Â Â Â Â Â
Androgen Receptor (by homology)	AR	P10275	CHEMBL1871	Nuclear receptor	0	0 / 2Â Â Â Â Â
Glycogen synthase kinase-3 beta	GSK3B	P49841	CHEMBL262	Kinase	0	0 / 2Â Â Â Â Â
Estradiol 17-beta-dehydrogenase 3	HSD17B3	P37058	CHEMBL4234	Enzyme	0	0 / 5Â Â Â Â Â
Estrogen receptor alpha	ESR1	P03372	CHEMBL206	Nuclear receptor	0	0 / 27Â Â Â Â Â
Myeloperoxidase	MPO	P05164	CHEMBL2439	Enzyme	0	0 / 1Â Â Â Â Â
Melatonin receptor 1A	MTNR1A	P48039	CHEMBL1945	Family A G protein-coupled receptor	0	0 / 1Â Â Â Â Â
Fatty acid synthase	FASN	P49327	CHEMBL4158	Transferase	0	0 / 1Â Â Â Â Â
Serum albumin	ALB	P02768	CHEMBL3253	Secreted protein	0	0 / 2Â Â Â Â Â
Estradiol 17-beta-dehydrogenase 2	HSD17B2	P37059	CHEMBL2789	Enzyme	0	0 / 7Â Â Â Â Â
Steryl-sulfatase	STS	P08842	CHEMBL3559	Enzyme	0	0 / 2Â Â Â Â Â
Lysine-specific demethylase 4D-like	KDM4E	B2RXH2	CHEMBL1293226	Eraser	0	0 / 1Â Â Â Â Â
L-lactate dehydrogenase A chain	LDHA	P00338	CHEMBL4835	Enzyme	0	0 / 3Â Â Â Â Â
L-lactate dehydrogenase B chain	LDHB	P07195	CHEMBL4940	Enzyme	0	0 / 3Â Â Â Â Â
Cannabinoid receptor 1	CNR1	P21554	CHEMBL218	Family A G protein-coupled receptor	0	0 / 4Â Â Â Â Â
Acyl coenzyme A:cholesterol acyltransferase	CES1	P23141	CHEMBL2265	Enzyme	0	0 / 2Â Â Â Â Â
Cannabinoid receptor 2	CNR2	P34972	CHEMBL253	Family A G protein-coupled receptor	0	0 / 4Â Â Â Â Â
Squalene monooxygenase (by homology)	SQLE	Q14534	CHEMBL3592	Enzyme	0	0 / 1Â Â Â Â Â
Serotonin 6 (5-HT6) receptor	HTR6	P50406	CHEMBL3371	Family A G protein-coupled receptor	0	0 / 1Â Â Â Â Â
Estrogen-related receptor gamma	ESRRG	P62508	CHEMBL4245	Nuclear receptor	0	0 / 1Â Â Â Â Â
Monoamine oxidase B	MAOB	P27338	CHEMBL2039	Oxidoreductase	0	0 / 6Â Â Â Â Â
Arachidonate 5-lipoxygenase	ALOX5	P09917	CHEMBL215	Oxidoreductase	0	0 / 4Â Â Â Â Â
GABA-A receptor; alpha-1/beta-2/gamma-2	GABRA1 GABRB2 GABRG2	P14867 P47870 P18507	CHEMBL2095172	Ligand-gated ion channel	0	0 / 2Â Â Â Â Â
Cyclin-dependent kinase 1	CDK1	P06493	CHEMBL308	Kinase	0	0 / 1Â Â Â Â Â
Aldo-keto reductase family 1 member C2	AKR1C2	P52895	CHEMBL5847	Enzyme	0	0 / 2Â Â Â Â Â
Aldo-keto reductase family 1 member C1	AKR1C1	Q04828	CHEMBL5905	Enzyme	0	0 / 2Â Â Â Â Â
Corticotropin releasing factor receptor 1	CRHR1	P34998	CHEMBL1800	Family B G protein-coupled receptor	0	0 / 1Â Â Â Â Â
Serotonin 2b (5-HT2b) receptor	HTR2B	P41595	CHEMBL1833	Family A G protein-coupled receptor	0	0 / 2Â Â Â Â Â
GABA-A receptor; alpha-1/beta-3/gamma-2	GABRB3 GABRG2 GABRA1	P28472 P18507 P14867	CHEMBL2094121	Ligand-gated ion channel	0	0 / 1Â Â Â Â Â
Cyclooxygenase-1	PTGS1	P23219	CHEMBL221	Oxidoreductase	0	0 / 3Â Â Â Â Â
Norepinephrine transporter	SLC6A2	P23975	CHEMBL222	Electrochemical transporter	0	0 / 2Â Â Â Â Â
Serotonin 2c (5-HT2c) receptor	HTR2C	P28335	CHEMBL225	Family A G protein-coupled receptor	0	0 / 2Â Â Â Â Â
Dopamine D3 receptor	DRD3	P35462	CHEMBL234	Family A G protein-coupled receptor	0	0 / 1Â Â Â Â Â
Apoptosis regulator Bcl-2	BCL2	P10415	CHEMBL4860	Other ion channel	0	0 / 2Â Â Â Â Â
Retinoic acid receptor gamma	RARG	P13631	CHEMBL2003	Nuclear receptor	0	0 / 1Â Â Â Â Â
Retinoic acid receptor beta	RARB	P10826	CHEMBL2008	Nuclear receptor	0	0 / 1Â Â Â Â Â
Aldo-keto-reductase family 1 member C3	AKR1C3	P42330	CHEMBL4681	Enzyme	0	0 / 1Â Â Â Â Â
Testis-specific androgen-binding protein	SHBG	P04278	CHEMBL3305	Secreted protein	0	0 / 2Â Â Â Â Â
Transient receptor potential cation channel subfamily A member 1	TRPA1	O75762	CHEMBL6007	Voltage-gated ion channel	0	0 / 1Â Â Â Â Â
Insulin-like growth factor I receptor	IGF1R	P08069	CHEMBL1957	Kinase	0	0 / 1Â Â Â Â Â
Leukocyte elastase	ELANE	P08246	CHEMBL248	Protease	0	0 / 7Â Â Â Â Â
ALK tyrosine kinase receptor	ALK	Q9UM73	CHEMBL4247	Kinase	0	0 / 1Â Â Â Â Â
Glutathione S-transferase A1	GSTA1	P08263	CHEMBL3409	Enzyme	0	0 / 2Â Â Â Â Â
Indoleamine 2,3-dioxygenase	IDO1	P14902	CHEMBL4685	Enzyme	0	0 / 1Â Â Â Â Â
Monoamine oxidase A	MAOA	P21397	CHEMBL1951	Oxidoreductase	0	0 / 1Â Â Â Â Â
Arachidonate 15-lipoxygenase	ALOX15	P16050	CHEMBL2903	Enzyme	0	0 / 1Â Â Â Â Â
Cystic fibrosis transmembrane conductance regulator	CFTR	P13569	CHEMBL4051	Other ion channel	0	0 / 1Â Â Â Â Â
Apoptosis regulator Bcl-X	BCL2L1	Q07817	CHEMBL4625	Other ion channel	0	0 / 1Â Â Â Â Â
G protein-coupled receptor 44	PTGDR2	Q9Y5Y4	CHEMBL5071	Family A G protein-coupled receptor	0	0 / 1Â Â Â Â Â
Aldehyde dehydrogenase	ALDH2	P05091	CHEMBL1935	Oxidoreductase	0	0 / 1Â Â Â Â Â
Coagulation factor VII/tissue factor	F3	P13726	CHEMBL4081	Surface antigen	0	0 / 2Â Â Â Â Â
Protein-tyrosine phosphatase 1B	PTPN1	P18031	CHEMBL335	Phosphatase	0	0 / 1Â Â Â Â Â
G-protein coupled receptor 35	GPR35	Q9HC97	CHEMBL1293267	Family A G protein-coupled receptor	0	0 / 1Â Â Â Â Â
Thymidylate synthase	TYMS	P04818	CHEMBL1952	Transferase	0	0 / 1Â Â Â Â Â
Cyclooxygenase-2	PTGS2	P35354	CHEMBL230	Oxidoreductase	0	0 / 2Â Â Â Â Â
Plasminogen activator inhibitor-1	SERPINE1	P05121	CHEMBL3475	Secreted protein	0	0 / 1Â Â Â Â Â
Dipeptidyl peptidase IV	DPP4	P27487	CHEMBL284	Protease	0	0 / 1Â Â Â Â Â
Alpha-2a adrenergic receptor	ADRA2A	P08913	CHEMBL1867	Family A G protein-coupled receptor	0	0 / 2Â Â Â Â Â
Adrenergic receptor alpha-2	ADRA2C	P18825	CHEMBL1916	Family A G protein-coupled receptor	0	0 / 1Â Â Â Â Â
Alpha-2b adrenergic receptor	ADRA2B	P18089	CHEMBL1942	Family A G protein-coupled receptor	0	0 / 1Â Â Â Â Â
Muscarinic acetylcholine receptor M2	CHRM2	P08172	CHEMBL211	Family A G protein-coupled receptor	0	0 / 1Â Â Â Â Â
Muscarinic acetylcholine receptor M1	CHRM1	P11229	CHEMBL216	Family A G protein-coupled receptor	0	0 / 1Â Â Â Â Â
Serotonin transporter	SLC6A4	P31645	CHEMBL228	Electrochemical transporter	0	0 / 2Â Â Â Â Â
Neurokinin 2 receptor	TACR2	P21452	CHEMBL2327	Family A G protein-coupled receptor	0	0 / 2Â Â Â Â Â
Dopamine transporter	SLC6A3	Q01959	CHEMBL238	Electrochemical transporter	0	0 / 2Â Â Â Â Â
Muscarinic acetylcholine receptor M3	CHRM3	P20309	CHEMBL245	Family A G protein-coupled receptor	0	0 / 1Â Â Â Â Â
Beta-3 adrenergic receptor	ADRB3	P13945	CHEMBL246	Family A G protein-coupled receptor	0	0 / 1Â Â Â Â Â
Adenosine A3 receptor	ADORA3	P0DMS8	CHEMBL256	Family A G protein-coupled receptor	0	0 / 2Â Â Â Â Â
Trace amine-associated receptor 1 (by homology)	TAAR1	Q96RJ0	CHEMBL5857	Family A G protein-coupled receptor	0	0 / 3Â Â Â Â Â
Transthyretin	TTR	P02766	CHEMBL3194	Secreted protein	0	1 / 4Â Â Â Â Â

## Sheet: 4-hydroxybenzoic acid
Target	Common name	Uniprot ID	ChEMBL ID	Target Class	Probability*	Known actives (3D/2D)
Carbonic anhydrase II	CA2	P00918	CHEMBL205	Lyase	1	18 / 61Â Â Â Â Â
Carbonic anhydrase VII	CA7	P43166	CHEMBL2326	Lyase	1	6 / 27Â Â Â Â Â
Carbonic anhydrase I	CA1	P00915	CHEMBL261	Lyase	1	17 / 54Â Â Â Â Â
Carbonic anhydrase III	CA3	P07451	CHEMBL2885	Lyase	1	3 / 5Â Â Â Â Â
Carbonic anhydrase VI	CA6	P23280	CHEMBL3025	Lyase	1	5 / 6Â Â Â Â Â
Carbonic anhydrase XII	CA12	O43570	CHEMBL3242	Lyase	1	12 / 32Â Â Â Â Â
Carbonic anhydrase XIV	CA14	Q9ULX7	CHEMBL3510	Lyase	1	7 / 27Â Â Â Â Â
Carbonic anhydrase IX	CA9	Q16790	CHEMBL3594	Lyase	1	11 / 29Â Â Â Â Â
Carbonic anhydrase IV	CA4	P22748	CHEMBL3729	Lyase	1	3 / 5Â Â Â Â Â
Carbonic anhydrase VB	CA5B	Q9Y2D0	CHEMBL3969	Lyase	1	4 / 3Â Â Â Â Â
Carbonic anhydrase VA	CA5A	P35218	CHEMBL4789	Lyase	1	3 / 4Â Â Â Â Â
Carbonic anhydrase XIII (by homology)	CA13	Q8N1Q1	CHEMBL3912	Lyase	1	2 / 2Â Â Â Â Â
Alpha-(1,3)-fucosyltransferase 7	FUT7	Q11130	CHEMBL3596077	Transferase	0.0849737	0 / 2Â Â Â Â Â
Steroid 5-alpha-reductase 2	SRD5A2	P31213	CHEMBL1856	Oxidoreductase	0.0339707	0 / 18Â Â Â Â Â
D-amino-acid oxidase	DAO	P14920	CHEMBL5485	Enzyme	0.0238327	5 / 1Â Â Â Â Â
Aldo-keto reductase family 1 member C2	AKR1C2	P52895	CHEMBL5847	Enzyme	0.0238327	2 / 16Â Â Â Â Â
Aldo-keto reductase family 1 member C1	AKR1C1	Q04828	CHEMBL5905	Enzyme	0.0238327	2 / 8Â Â Â Â Â
Squalene monooxygenase (by homology)	SQLE	Q14534	CHEMBL3592	Enzyme	0.0238327	0 / 4Â Â Â Â Â
Histone deacetylase 6	HDAC6	Q9UBN7	CHEMBL1865	Eraser	0.0238327	1 / 0Â Â Â Â Â
Histone deacetylase 8	HDAC8	Q9BY41	CHEMBL3192	Eraser	0.0238327	1 / 0Â Â Â Â Â
Serine/threonine-protein kinase/endoribonuclease IRE1	ERN1	O75460	CHEMBL1163101	Enzyme	0.0238327	0 / 36Â Â Â Â Â
Estrogen receptor beta	ESR2	Q92731	CHEMBL242	Nuclear receptor	0.0238327	1 / 13Â Â Â Â Â
L-lactate dehydrogenase A chain	LDHA	P00338	CHEMBL4835	Enzyme	0.0238327	0 / 11Â Â Â Â Â
L-lactate dehydrogenase B chain	LDHB	P07195	CHEMBL4940	Enzyme	0.0238327	0 / 9Â Â Â Â Â
Estrogen receptor alpha	ESR1	P03372	CHEMBL206	Nuclear receptor	0	0 / 8Â Â Â Â Â
Transthyretin	TTR	P02766	CHEMBL3194	Secreted protein	0	0 / 6Â Â Â Â Â
Catechol O-methyltransferase (by homology)	COMT	P21964	CHEMBL2023	Transferase	0	0 / 5Â Â Â Â Â
Leukocyte elastase	ELANE	P08246	CHEMBL248	Protease	0	0 / 8Â Â Â Â Â
Aldo-keto-reductase family 1 member C3	AKR1C3	P42330	CHEMBL4681	Enzyme	0	0 / 17Â Â Â Â Â
Retinoic acid receptor gamma	RARG	P13631	CHEMBL2003	Nuclear receptor	0	0 / 7Â Â Â Â Â
Retinoic acid receptor beta	RARB	P10826	CHEMBL2008	Nuclear receptor	0	0 / 8Â Â Â Â Â
Monoamine oxidase B	MAOB	P27338	CHEMBL2039	Oxidoreductase	0	0 / 30Â Â Â Â Â
Induced myeloid leukemia cell differentiation protein Mcl-1	MCL1	Q07820	CHEMBL4361	Other cytosolic protein	0	0 / 4Â Â Â Â Â
Insulin-like growth factor I receptor	IGF1R	P08069	CHEMBL1957	Kinase	0	0 / 2Â Â Â Â Â
ALK tyrosine kinase receptor	ALK	Q9UM73	CHEMBL4247	Kinase	0	0 / 2Â Â Â Â Â
Plasminogen activator inhibitor-1	SERPINE1	P05121	CHEMBL3475	Secreted protein	0	0 / 8Â Â Â Â Â
Apoptosis regulator Bcl-X	BCL2L1	Q07817	CHEMBL4625	Other ion channel	0	0 / 2Â Â Â Â Â
Acetylcholinesterase	ACHE	P22303	CHEMBL220	Hydrolase	0	0 / 3Â Â Â Â Â
G-protein coupled receptor 35	GPR35	Q9HC97	CHEMBL1293267	Family A G protein-coupled receptor	0	0 / 2Â Â Â Â Â
Thymidylate synthase	TYMS	P04818	CHEMBL1952	Transferase	0	0 / 7Â Â Â Â Â
Serum albumin	ALB	P02768	CHEMBL3253	Secreted protein	0	0 / 3Â Â Â Â Â
Succinate semialdehyde dehydrogenase	ALDH5A1	P51649	CHEMBL1911	Oxidoreductase	0	0 / 1Â Â Â Â Â
Tyrosinase (by homology)	TYR	P14679	CHEMBL1973	Oxidoreductase	0	0 / 3Â Â Â Â Â
Gamma-amino-N-butyrate transaminase	ABAT	P80404	CHEMBL2044	Transferase	0	0 / 2Â Â Â Â Â
Phospholipase A2 group 1VB	PLA2G4B	P0C869	CHEMBL4136	Enzyme	0	0 / 7Â Â Â Â Â
Dipeptidyl peptidase IV	DPP4	P27487	CHEMBL284	Protease	0	1 / 1Â Â Â Â Â
DNA polymerase beta	POLB	P06746	CHEMBL2392	Enzyme	0	0 / 2Â Â Â Â Â
Poly [ADP-ribose] polymerase-1	PARP1	P09874	CHEMBL3105	Enzyme	0	0 / 4Â Â Â Â Â
Serotonin 3a (5-HT3a) receptor	HTR3A	P46098	CHEMBL1899	Ligand-gated ion channel	0	0 / 1Â Â Â Â Â
Estradiol 17-beta-dehydrogenase 1	HSD17B1	P14061	CHEMBL3181	Enzyme	0	0 / 5Â Â Â Â Â
Matrix metalloproteinase 9	MMP9	P14780	CHEMBL321	Protease	0	2 / 0Â Â Â Â Â
Matrix metalloproteinase 1	MMP1	P03956	CHEMBL332	Protease	0	2 / 0Â Â Â Â Â
Matrix metalloproteinase 2	MMP2	P08253	CHEMBL333	Protease	0	2 / 0Â Â Â Â Â
Matrix metalloproteinase 8	MMP8	P22894	CHEMBL4588	Protease	0	1 / 0Â Â Â Â Â
Toll-like receptor 4 (by homology)	TLR4	O00206	CHEMBL5255	Toll-like and Il-1 receptors	0	1 / 0Â Â Â Â Â
Cyclooxygenase-1	PTGS1	P23219	CHEMBL221	Oxidoreductase	0	0 / 4Â Â Â Â Â
Cyclooxygenase-2	PTGS2	P35354	CHEMBL230	Oxidoreductase	0	0 / 5Â Â Â Â Â
Tyrosine-protein kinase FYN	FYN	P06241	CHEMBL1841	Kinase	0	0 / 1Â Â Â Â Â
Tyrosine-protein kinase LCK	LCK	P06239	CHEMBL258	Kinase	0	0 / 2Â Â Â Â Â
Retinoic acid receptor alpha	RARA	P10276	CHEMBL2055	Nuclear receptor	0	0 / 4Â Â Â Â Â
Receptor-type tyrosine-protein phosphatase beta	PTPRB	P23467	CHEMBL2706	Phosphatase	0	2 / 0Â Â Â Â Â
Leucine aminopeptidase	LAP3	P28838	CHEMBL3965	Protease	0	1 / 0Â Â Â Â Â
Fatty acid binding protein adipocyte	FABP4	P15090	CHEMBL2083	Fatty acid binding protein family	0	0 / 1Â Â Â Â Â
Fatty acid binding protein muscle	FABP3	P05413	CHEMBL3344	Fatty acid binding protein family	0	0 / 1Â Â Â Â Â
Carboxylesterase 2	CES2	O00748	CHEMBL3180	Enzyme	0	0 / 5Â Â Â Â Â
Peptidyl-prolyl cis-trans isomerase NIMA-interacting 1	PIN1	Q13526	CHEMBL2288	Enzyme	0	2 / 0Â Â Â Â Â
AICAR transformylase	ATIC	P31939	CHEMBL2518	Enzyme	0	0 / 1Â Â Â Â Â
Arachidonate 12-lipoxygenase	ALOX12	P18054	CHEMBL3687	Enzyme	0	0 / 1Â Â Â Â Â
Hydroxycarboxylic acid receptor 2	HCAR2	Q8TDS4	CHEMBL3785	Family A G protein-coupled receptor	0	2 / 0Â Â Â Â Â
Fructose-1,6-bisphosphatase	FBP1	P09467	CHEMBL3975	Enzyme	0	4 / 0Â Â Â Â Â
Leukocyte common antigen	PTPRC	P08575	CHEMBL3243	Enzyme	0	0 / 4Â Â Â Â Â
Cytosolic phospholipase A2	PLA2G4A	P47712	CHEMBL3816	Enzyme	0	0 / 1Â Â Â Â Â
Epidermal growth factor receptor erbB1	EGFR	P00533	CHEMBL203	Kinase	0	0 / 1Â Â Â Â Â
Serine/threonine-protein kinase Aurora-B	AURKB	Q96GD4	CHEMBL2185	Kinase	0	0 / 1Â Â Â Â Â
Dual-specificity tyrosine-phosphorylation regulated kinase 1A	DYRK1A	Q13627	CHEMBL2292	Kinase	0	0 / 1Â Â Â Â Â
Peroxisome proliferator-activated receptor gamma	PPARG	P37231	CHEMBL235	Nuclear receptor	0	0 / 1Â Â Â Â Â
Tyrosine-protein kinase SRC	SRC	P12931	CHEMBL267	Kinase	0	0 / 1Â Â Â Â Â
Focal adhesion kinase 1	PTK2	Q05397	CHEMBL2695	Kinase	0	0 / 1Â Â Â Â Â
Vascular endothelial growth factor receptor 2	KDR	P35968	CHEMBL279	Kinase	0	0 / 1Â Â Â Â Â
Hepatocyte growth factor receptor	MET	P08581	CHEMBL3717	Kinase	0	0 / 1Â Â Â Â Â
Serine/threonine-protein kinase NEK2	NEK2	P51955	CHEMBL3835	Kinase	0	0 / 1Â Â Â Â Â
Dual specificty protein kinase CLK1	CLK1	P49759	CHEMBL4224	Kinase	0	0 / 1Â Â Â Â Â
Tyrosine-protein kinase receptor UFO	AXL	P30530	CHEMBL4895	Kinase	0	0 / 1Â Â Â Â Â
Dual specificity tyrosine-phosphorylation-regulated kinase 1B	DYRK1B	Q9Y463	CHEMBL5543	Kinase	0	0 / 1Â Â Â Â Â
C-terminal-binding protein 2	CTBP2	P56545	CHEMBL3797016	Unclassified protein	0	2 / 0Â Â Â Â Â
Monoamine oxidase A	MAOA	P21397	CHEMBL1951	Oxidoreductase	0	0 / 4Â Â Â Â Â
Cannabinoid receptor 2	CNR2	P34972	CHEMBL253	Family A G protein-coupled receptor	0	0 / 3Â Â Â Â Â
Cannabinoid receptor 1	CNR1	P21554	CHEMBL218	Family A G protein-coupled receptor	0	0 / 2Â Â Â Â Â
Glycogen synthase kinase-3 beta	GSK3B	P49841	CHEMBL262	Kinase	0	0 / 1Â Â Â Â Â
Estradiol 17-beta-dehydrogenase 3	HSD17B3	P37058	CHEMBL4234	Enzyme	0	0 / 5Â Â Â Â Â
Neuromedin-U receptor 2	NMUR2	Q9GZQ4	CHEMBL1075144	Family A G protein-coupled receptor	0	0 / 1Â Â Â Â Â
Group IID secretory phospholipase A2	PLA2G2D	Q9UNK4	CHEMBL4281	Enzyme	0	0 / 1Â Â Â Â Â
Norepinephrine transporter	SLC6A2	P23975	CHEMBL222	Electrochemical transporter	0	0 / 2Â Â Â Â Â
Kynurenine 3-monooxygenase (by homology)	KMO	O15229	CHEMBL2145	Oxidoreductase	0	2 / 0Â Â Â Â Â
Metabotropic glutamate receptor 2 (by homology)	GRM2	Q14416	CHEMBL5137	Family C G protein-coupled receptor	0	0 / 3Â Â Â Â Â
Aminopeptidase A	ENPEP	Q07075	CHEMBL3439	Protease	0	1 / 0Â Â Â Â Â
Lysine-specific demethylase 4D-like	KDM4E	B2RXH2	CHEMBL1293226	Eraser	0	2 / 3Â Â Â Â Â
Lysine-specific demethylase 4A	KDM4A	O75164	CHEMBL5896	Eraser	0	2 / 2Â Â Â Â Â
Melatonin receptor 1A	MTNR1A	P48039	CHEMBL1945	Family A G protein-coupled receptor	0	0 / 1Â Â Â Â Â
Fatty acid synthase	FASN	P49327	CHEMBL4158	Transferase	0	0 / 1Â Â Â Â Â

## Sheet: acetylamarolide
Target	Common name	Uniprot ID	ChEMBL ID	Target Class	Probability*	Known actives (3D/2D)
Kappa Opioid receptor	OPRK1	P41145	CHEMBL237	Family A G protein-coupled receptor	0.657173	118 / 67Â Â Â Â Â
Mu opioid receptor	OPRM1	P35372	CHEMBL233	Family A G protein-coupled receptor	0.113207	56 / 18Â Â Â Â Â
Protein kinase C alpha	PRKCA	P17252	CHEMBL299	Kinase	0	44 / 26Â Â Â Â Â
HMG-CoA reductase	HMGCR	P04035	CHEMBL402	Oxidoreductase	0	137 / 38Â Â Â Â Â
Dual specificity phosphatase Cdc25A	CDC25A	P30304	CHEMBL3775	Phosphatase	0	10 / 8Â Â Â Â Â
Vitamin D receptor	VDR	P11473	CHEMBL1977	Nuclear receptor	0	1 / 2Â Â Â Â Â
Nociceptin receptor	OPRL1	P41146	CHEMBL2014	Family A G protein-coupled receptor	0	9 / 0Â Â Â Â Â
Liver glycogen phosphorylase	PYGL	P06737	CHEMBL2568	Enzyme	0	78 / 0Â Â Â Â Â
P-glycoprotein 1	ABCB1	P08183	CHEMBL4302	Primary active transporter	0	77 / 14Â Â Â Â Â
Cyclin-dependent kinase 5/CDK5 activator 1	CDK5R1 CDK5	Q15078 Q00535	CHEMBL1907600	Kinase	0	77 / 0Â Â Â Â Â
Dual-specificity tyrosine-phosphorylation regulated kinase 1A	DYRK1A	Q13627	CHEMBL2292	Kinase	0	47 / 0Â Â Â Â Â
Beta secretase 2	BACE2	Q9Y5Z0	CHEMBL2525	Protease	0	14 / 0Â Â Â Â Â
Matrix metalloproteinase 3	MMP3	P08254	CHEMBL283	Protease	0	48 / 0Â Â Â Â Â
Matrix metalloproteinase 9	MMP9	P14780	CHEMBL321	Protease	0	44 / 0Â Â Â Â Â
Matrix metalloproteinase 1	MMP1	P03956	CHEMBL332	Protease	0	115 / 0Â Â Â Â Â
Beta-secretase 1	BACE1	P56817	CHEMBL4822	Protease	0	143 / 0Â Â Â Â Â
Adenosine kinase	ADK	P55263	CHEMBL3589	Enzyme	0	2 / 0Â Â Â Â Â
Dual specificity mitogen-activated protein kinase kinase 1	MAP2K1	Q02750	CHEMBL3587	Kinase	0	81 / 0Â Â Â Â Â
Presenilin 1	PSEN1	P49768	CHEMBL2473	Other ion channel	0	6 / 0Â Â Â Â Â
11-beta-hydroxysteroid dehydrogenase 1	HSD11B1	P28845	CHEMBL4235	Enzyme	0	194 / 16Â Â Â Â Â
Caspase-8	CASP8	Q14790	CHEMBL3776	Protease	0	65 / 0Â Â Â Â Â
Histone deacetylase 6	HDAC6	Q9UBN7	CHEMBL1865	Eraser	0	15 / 0Â Â Â Â Â
Histone deacetylase 1	HDAC1	Q13547	CHEMBL325	Eraser	0	24 / 0Â Â Â Â Â
Hepatocyte growth factor receptor	MET	P08581	CHEMBL3717	Kinase	0	56 / 0Â Â Â Â Â
Protein kinase C beta	PRKCB	P05771	CHEMBL3045	Kinase	0	25 / 0Â Â Â Â Â
Phosphodiesterase 9A	PDE9A	O76083	CHEMBL3535	Phosphodiesterase	0	50 / 0Â Â Â Â Â
Adenosine A1 receptor (by homology)	ADORA1	P30542	CHEMBL226	Family A G protein-coupled receptor	0	143 / 0Â Â Â Â Â
Adenosine A3 receptor	ADORA3	P0DMS8	CHEMBL256	Family A G protein-coupled receptor	0	95 / 0Â Â Â Â Â
Vascular endothelial growth factor receptor 2	KDR	P35968	CHEMBL279	Kinase	0	188 / 0Â Â Â Â Â
Cyclin-dependent kinase 2	CDK2	P24941	CHEMBL301	Kinase	0	98 / 0Â Â Â Â Â
p53-binding protein Mdm-2	MDM2	Q00987	CHEMBL5023	Other nuclear protein	0	78 / 0Â Â Â Â Â
Thymidylate synthase	TYMS	P04818	CHEMBL1952	Transferase	0	5 / 0Â Â Â Â Â
Epidermal growth factor receptor erbB1	EGFR	P00533	CHEMBL203	Kinase	0	165 / 0Â Â Â Â Â
MAP kinase ERK2	MAPK1	P28482	CHEMBL4040	Kinase	0	127 / 0Â Â Â Â Â
Leukotriene A4 hydrolase	LTA4H	P09960	CHEMBL4618	Protease	0	6 / 0Â Â Â Â Â
C-C chemokine receptor type 1	CCR1	P32246	CHEMBL2413	Family A G protein-coupled receptor	0	90 / 0Â Â Â Â Â
Tyrosine-protein kinase JAK1	JAK1	P23458	CHEMBL2835	Kinase	0	84 / 0Â Â Â Â Â
ADAM17	ADAM17	P78536	CHEMBL3706	Protease	0	74 / 0Â Â Â Â Â
Protein-tyrosine phosphatase 1B	PTPN1	P18031	CHEMBL335	Phosphatase	0	19 / 22Â Â Â Â Â
Cathepsin S	CTSS	P25774	CHEMBL2954	Protease	0	121 / 0Â Â Â Â Â
Cathepsin (V and K)	CTSV	O60911	CHEMBL3272	Protease	0	12 / 0Â Â Â Â Â
LDL-associated phospholipase A2	PLA2G7	Q13093	CHEMBL3514	Enzyme	0	3 / 0Â Â Â Â Â
Cathepsin L	CTSL	P07711	CHEMBL3837	Protease	0	30 / 0Â Â Â Â Â
Cathepsin (B and K)	CTSB	P07858	CHEMBL4072	Protease	0	18 / 0Â Â Â Â Â
Leucine-rich repeat serine/threonine-protein kinase 2	LRRK2	Q5S007	CHEMBL1075104	Kinase	0	109 / 0Â Â Â Â Â
FK506-binding protein 1A	FKBP1A	P62942	CHEMBL1902	Isomerase	0	14 / 0Â Â Â Â Â
PI3-kinase p110-delta subunit	PIK3CD	O00329	CHEMBL3130	Enzyme	0	162 / 0Â Â Â Â Â
PI3-kinase p110-beta subunit	PIK3CB	P42338	CHEMBL3145	Enzyme	0	184 / 0Â Â Â Â Â
Cyclin-dependent kinase 2/cyclin E	CCNE2 CDK2 CCNE1	O96020 P24941 P24864	CHEMBL2094126	Other cytosolic protein	0	21 / 0Â Â Â Â Â
c-Jun N-terminal kinase 1	MAPK8	P45983	CHEMBL2276	Kinase	0	36 / 0Â Â Â Â Â
Serine/threonine protein phosphatase PP1-alpha catalytic subunit	PPP1CA	P62136	CHEMBL2164	Phosphatase	0	2 / 3Â Â Â Â Â
Complement factor D	CFD	P00746	CHEMBL2176771	Protease	0	52 / 0Â Â Â Â Â
P2X purinoceptor 7	P2RX7	Q99572	CHEMBL4805	Ligand-gated ion channel	0	41 / 0Â Â Â Â Â
Phosphodiesterase 3	PDE3A	Q14432	CHEMBL241	Phosphodiesterase	0	8 / 0Â Â Â Â Â
Phosphodiesterase 4D	PDE4D	Q08499	CHEMBL288	Phosphodiesterase	0	18 / 0Â Â Â Â Â
Phosphodiesterase 3B	PDE3B	Q13370	CHEMBL290	Phosphodiesterase	0	4 / 0Â Â Â Â Â
Phosphodiesterase 4C	PDE4C	Q08493	CHEMBL291	Phosphodiesterase	0	1 / 0Â Â Â Â Â
Serine/threonine-protein kinase AKT	AKT1	P31749	CHEMBL4282	Kinase	0	129 / 0Â Â Â Â Â
Dual specificity mitogen-activated protein kinase kinase 2	MAP2K2	P36507	CHEMBL2964	Kinase	0	5 / 0Â Â Â Â Â
Isoprenylcysteine carboxyl methyltransferase	ICMT	O60725	CHEMBL4699	Enzyme	0	4 / 0Â Â Â Â Â
Transketolase	TKT	P29401	CHEMBL4983	Enzyme	0	9 / 0Â Â Â Â Â
Sulfonylurea receptor 2	ABCC9	O60706	CHEMBL1971	Primary active transporter	0	26 / 0Â Â Â Â Â
Tyrosine-protein kinase JAK3	JAK3	P52333	CHEMBL2148	Kinase	0	105 / 0Â Â Â Â Â
Tyrosine-protein kinase JAK2	JAK2	O60674	CHEMBL2971	Kinase	0	133 / 0Â Â Â Â Â
Protein phosphatase 2C beta	PPM1B	O75688	CHEMBL2845	Phosphatase	0	0 / 5Â Â Â Â Â
Serine/threonine protein phosphatase PP1-gamma catalytic subunit	PPP1CC	P36873	CHEMBL4438	Phosphatase	0	0 / 5Â Â Â Â Â
6-phosphofructo-2-kinase/fructose-2,6-bisphosphatase 3	PFKFB3	Q16875	CHEMBL2331053	Enzyme	0	109 / 0Â Â Â Â Â
PI3-kinase p110-gamma subunit	PIK3CG	P48736	CHEMBL3267	Enzyme	0	88 / 0Â Â Â Â Â
PI3-kinase p110-alpha subunit	PIK3CA	P42336	CHEMBL4005	Enzyme	0	251 / 0Â Â Â Â Â
Tyrosine-protein kinase receptor UFO	AXL	P30530	CHEMBL4895	Kinase	0	17 / 0Â Â Â Â Â
Tyrosine-protein kinase receptor TYRO3	TYRO3	Q06418	CHEMBL5314	Kinase	0	22 / 0Â Â Â Â Â
Proto-oncogene tyrosine-protein kinase MER	MERTK	Q12866	CHEMBL5331	Kinase	0	27 / 0Â Â Â Â Â
Caspase-3	CASP3	P42574	CHEMBL2334	Protease	0	90 / 0Â Â Â Â Â
Phosphodiesterase 4B	PDE4B	Q07343	CHEMBL275	Phosphodiesterase	0	28 / 0Â Â Â Â Â
Phosphodiesterase 7A	PDE7A	Q13946	CHEMBL3012	Phosphodiesterase	0	13 / 0Â Â Â Â Â
Lysosomal acid lipase/cholesteryl ester hydrolase	LIPA	P38571	CHEMBL4184	Enzyme	0	5 / 0Â Â Â Â Â
Vanilloid receptor	TRPV1	Q8NER1	CHEMBL4794	Voltage-gated ion channel	0	77 / 0Â Â Â Â Â
Adenosine A2a receptor	ADORA2A	P29274	CHEMBL251	Family A G protein-coupled receptor	0	123 / 0Â Â Â Â Â
MAP kinase p38 alpha	MAPK14	Q16539	CHEMBL260	Kinase	0	117 / 0Â Â Â Â Â
Von Hippel-Lindau disease tumor suppressor/Elongin B/Elongin C	VHL	P40337	CHEMBL3108660	Unclassified protein	0	2 / 0Â Â Â Â Â
Phosphodiesterase 1C	PDE1C	Q14123	CHEMBL4619	Phosphodiesterase	0	7 / 0Â Â Â Â Â
Serine/threonine-protein kinase PIM1	PIM1	P11309	CHEMBL2147	Kinase	0	53 / 0Â Â Â Â Â
HERG	KCNH2	Q12809	CHEMBL240	Voltage-gated ion channel	0	22 / 0Â Â Â Â Â
CDK2/Cyclin A	CCNA2 CDK2	P20248 P24941	CHEMBL3038469	Kinase	0	11 / 0Â Â Â Â Â
Cyclin-dependent kinase 1	CDK1	P06493	CHEMBL308	Kinase	0	114 / 0Â Â Â Â Â
Serine/threonine-protein kinase PIM2	PIM2	Q9P1W9	CHEMBL4523	Kinase	0	32 / 0Â Â Â Â Â
Neuropeptide Y receptor type 5	NPY5R	Q15761	CHEMBL4561	Family A G protein-coupled receptor	0	29 / 0Â Â Â Â Â
Serine/threonine-protein phosphatase	PPP5C	Q9BPW0	CHEMBL1293265	Phosphatase	0	0 / 3Â Â Â Â Â
Phosphodiesterase 5A	PDE5A	O76074	CHEMBL1827	Phosphodiesterase	0	20 / 0Â Â Â Â Â
Cyclin-dependent kinase 2/cyclin E1	CCNE1 CDK2	P24864 P24941	CHEMBL1907605	Kinase	0	29 / 0Â Â Â Â Â
Carbonic anhydrase XII	CA12	O43570	CHEMBL3242	Lyase	0	25 / 0Â Â Â Â Â
Period circadian protein homolog 2	PER2	O15055	CHEMBL3751648	Unclassified protein	0	25 / 0Â Â Â Â Â
Serine/threonine-protein kinase Chk1	CHEK1	O14757	CHEMBL4630	Kinase	0	45 / 0Â Â Â Â Â
Somatostatin receptor 3	SSTR3	P32745	CHEMBL2028	Family A G protein-coupled receptor	0	5 / 0Â Â Â Â Â
Histone deacetylase 3/Nuclear receptor corepressor 2 (HDAC3/NCoR2)	NCOR2 HDAC3	Q9Y618 O15379	CHEMBL2111363	Eraser	0	3 / 0Â Â Â Â Â
Tyrosine-protein kinase SRC	SRC	P12931	CHEMBL267	Kinase	0	81 / 0Â Â Â Â Â
Cytochrome P450 51	CYP51A1	Q16850	CHEMBL3849	Cytochrome P450	0	8 / 0Â Â Â Â Â
Sodium channel protein type IX alpha subunit	SCN9A	Q15858	CHEMBL4296	Voltage-gated ion channel	0	384 / 0Â Â Â Â Â
Phosphodiesterase 10A	PDE10A	Q9Y233	CHEMBL4409	Phosphodiesterase	0	372 / 0Â Â Â Â Â
Gamma-secretase	PSEN2 PSENEN NCSTN APH1A PSEN1 APH1B	P49810 Q9NZ42 Q92542 Q96BI3 P49768 Q8WW43	CHEMBL2094135	Protease	0	124 / 10Â Â Â Â Â

## Sheet: Buddlenol
Target	Common name	Uniprot ID	ChEMBL ID	Target Class	Probability*	Known actives (3D/2D)
Mu opioid receptor	OPRM1	P35372	CHEMBL233	Family A G protein-coupled receptor	0.0822215	242 / 5Â Â Â Â Â
Delta opioid receptor (by homology)	OPRD1	P41143	CHEMBL236	Family A G protein-coupled receptor	0.0822215	301 / 3Â Â Â Â Â
Cannabinoid receptor 1 (by homology)	CNR1	P21554	CHEMBL218	Family A G protein-coupled receptor	0.0822215	20 / 1Â Â Â Â Â
Matrix metalloproteinase 9	MMP9	P14780	CHEMBL321	Protease	0.0822215	17 / 6Â Â Â Â Â
Cannabinoid receptor 2	CNR2	P34972	CHEMBL253	Family A G protein-coupled receptor	0.0822215	15 / 1Â Â Â Â Â
Multidrug resistance-associated protein 1	ABCC1	P33527	CHEMBL3004	Primary active transporter	0.0822215	0 / 2Â Â Â Â Â
ATP-binding cassette sub-family G member 2	ABCG2	Q9UNQ0	CHEMBL5393	Primary active transporter	0.0822215	0 / 6Â Â Â Â Â
Splicing factor 3B subunit 3	SF3B3	Q15393	CHEMBL1250378	Unclassified protein	0.0822215	8 / 0Â Â Â Â Â
FK506-binding protein 1A	FKBP1A	P62942	CHEMBL1902	Isomerase	0.0822215	57 / 0Â Â Â Â Â
Peptidyl-prolyl cis-trans isomerase FKBP5	FKBP5	Q13451	CHEMBL2052031	Enzyme	0.0822215	15 / 0Â Â Â Â Â
FK506-binding protein 1B	FKBP1B	P68106	CHEMBL2430	Enzyme	0.0822215	1 / 0Â Â Â Â Â
Serine/threonine-protein kinase mTOR	MTOR	P42345	CHEMBL2842	Kinase	0.0822215	156 / 0Â Â Â Â Â
Cytochrome P450 3A4	CYP3A4	P08684	CHEMBL340	Cytochrome P450	0.0822215	17 / 0Â Â Â Â Â
Serine/threonine protein phosphatase 2B catalytic subunit, alpha isoform	PPP3CA	Q08209	CHEMBL4445	Phosphatase	0.0822215	11 / 0Â Â Â Â Â
Carbonic anhydrase II	CA2	P00918	CHEMBL205	Lyase	0.0822215	15 / 3Â Â Â Â Â
DNA topoisomerase I	TOP1	P11387	CHEMBL1781	Isomerase	0.0822215	39 / 0Â Â Â Â Â
Prostaglandin E synthase	PTGES	O14684	CHEMBL5658	Enzyme	0.0822215	1 / 10Â Â Â Â Â
Inhibitor of nuclear factor kappa B kinase beta subunit	IKBKB	O14920	CHEMBL1991	Kinase	0.0822215	7 / 0Â Â Â Â Â
Calpain 1	CAPN1	P07384	CHEMBL3891	Protease	0.0822215	10 / 0Â Â Â Â Â
Neurokinin 2 receptor	TACR2	P21452	CHEMBL2327	Family A G protein-coupled receptor	0.0822215	58 / 0Â Â Â Â Â
Cathepsin (B and K)	CTSB	P07858	CHEMBL4072	Protease	0.0822215	12 / 0Â Â Â Â Â
Signal transducer and activator of transcription 3	STAT3	P40763	CHEMBL4026	Transcription factor	0	7 / 0Â Â Â Â Â
Serine/threonine-protein kinase PIM1	PIM1	P11309	CHEMBL2147	Kinase	0	38 / 0Â Â Â Â Â
Serine/threonine-protein kinase PIM2	PIM2	Q9P1W9	CHEMBL4523	Kinase	0	36 / 0Â Â Â Â Â
Serine/threonine-protein kinase PIM3	PIM3	Q86V86	CHEMBL5407	Kinase	0	37 / 0Â Â Â Â Â
P-glycoprotein 1	ABCB1	P08183	CHEMBL4302	Primary active transporter	0	2 / 60Â Â Â Â Â
Renin	REN	P00797	CHEMBL286	Protease	0	282 / 0Â Â Â Â Â
Sodium/nucleoside cotransporter 2	SLC28A2	O43868	CHEMBL5780	Electrochemical transporter	0	6 / 0Â Â Â Â Â
Carbonic anhydrase III	CA3	P07451	CHEMBL2885	Lyase	0	0 / 2Â Â Â Â Â
Carbonic anhydrase VI	CA6	P23280	CHEMBL3025	Lyase	0	0 / 5Â Â Â Â Â
Carbonic anhydrase XIII	CA13	Q8N1Q1	CHEMBL3912	Lyase	0	0 / 5Â Â Â Â Â
Carbonic anhydrase VB	CA5B	Q9Y2D0	CHEMBL3969	Lyase	0	0 / 5Â Â Â Â Â
Carbonic anhydrase VA	CA5A	P35218	CHEMBL4789	Lyase	0	0 / 6Â Â Â Â Â
Cyclin-dependent kinase 2	CDK2	P24941	CHEMBL301	Kinase	0	8 / 0Â Â Â Â Â
Cyclin-dependent kinase 1	CDK1	P06493	CHEMBL308	Kinase	0	11 / 0Â Â Â Â Â
Cyclin-dependent kinase 4	CDK4	P11802	CHEMBL331	Kinase	0	43 / 0Â Â Â Â Â
Receptor-type tyrosine-protein phosphatase alpha	PTPRA	P18433	CHEMBL3918	Phosphatase	0	8 / 0Â Â Â Â Â
Matrix metalloproteinase 8	MMP8	P22894	CHEMBL4588	Protease	0	13 / 0Â Â Â Â Â
Serine/threonine-protein kinase Aurora-A	AURKA	O14965	CHEMBL4722	Kinase	0	37 / 0Â Â Â Â Â
Protein-tyrosine phosphatase 1B	PTPN1	P18031	CHEMBL335	Phosphatase	0	73 / 7Â Â Â Â Â
Insulin-like growth factor I receptor	IGF1R	P08069	CHEMBL1957	Kinase	0	50 / 0Â Â Â Â Â
Serine/threonine-protein kinase Aurora-B	AURKB	Q96GD4	CHEMBL2185	Kinase	0	26 / 0Â Â Â Â Â
DNA-dependent protein kinase	PRKDC	P78527	CHEMBL3142	Kinase	0	29 / 0Â Â Â Â Â
GABA receptor alpha-5 subunit	GABRA5	P31644	CHEMBL5112	Ligand-gated ion channel	0	10 / 0Â Â Â Â Â
Tyrosine-protein kinase BTK	BTK	Q06187	CHEMBL5251	Kinase	0	12 / 0Â Â Â Â Â
Cyclooxygenase-1	PTGS1	P23219	CHEMBL221	Oxidoreductase	0	1 / 8Â Â Â Â Â
Cyclooxygenase-2	PTGS2	P35354	CHEMBL230	Oxidoreductase	0	2 / 12Â Â Â Â Â
Scavenger receptor class B member 1	SCARB1	Q8WTV0	CHEMBL1914272	Unclassified protein	0	5 / 0Â Â Â Â Â
Adenosine A2a receptor	ADORA2A	P29274	CHEMBL251	Family A G protein-coupled receptor	0	44 / 0Â Â Â Â Â
Dipeptidyl peptidase IV	DPP4	P27487	CHEMBL284	Protease	0	25 / 0Â Â Â Â Â
Epoxide hydratase	EPHX2	P34913	CHEMBL2409	Protease	0	5 / 0Â Â Â Â Â
Transcription intermediary factor 1-alpha	TRIM24	O15164	CHEMBL3108638	Reader	0	2 / 0Â Â Â Â Â
Sphingosine 1-phosphate receptor Edg-5	S1PR2	O95136	CHEMBL2955	Family A G protein-coupled receptor	0	19 / 0Â Â Â Â Â
Protein kinase C alpha	PRKCA	P17252	CHEMBL299	Kinase	0	7 / 0Â Â Â Â Â
Cyclin T1	CCNT1	O60563	CHEMBL2108	Other cytosolic protein	0	33 / 0Â Â Â Â Â
Phosphodiesterase 2A	PDE2A	O00408	CHEMBL2652	Phosphodiesterase	0	3 / 0Â Â Â Â Â
Phosphodiesterase 4B	PDE4B	Q07343	CHEMBL275	Phosphodiesterase	0	22 / 0Â Â Â Â Â
C-C chemokine receptor type 3	CCR3	P51677	CHEMBL3473	Family A G protein-coupled receptor	0	4 / 0Â Â Â Â Â
Fanconi anemia group F protein	FANCF	Q9NPI8	CHEMBL2157856	Unclassified protein	0	1 / 0Â Â Â Â Â
Tyrosine-protein kinase LCK	LCK	P06239	CHEMBL258	Kinase	0	23 / 0Â Â Â Â Â
Tyrosine-protein kinase BRK	PTK6	Q13882	CHEMBL4601	Kinase	0	6 / 0Â Â Â Â Â
p53-binding protein Mdm-2	MDM2	Q00987	CHEMBL5023	Other nuclear protein	0	9 / 0Â Â Â Â Â
CDC7/DBF4 (Cell division cycle 7-related protein kinase/Activator of S phase kinase)	CDC7	O00311	CHEMBL5443	Kinase	0	3 / 0Â Â Â Â Â
T-cell protein-tyrosine phosphatase	PTPN2	P17706	CHEMBL3807	Phosphatase	0	12 / 0Â Â Â Â Â
Somatostatin receptor 5	SSTR5	P35346	CHEMBL1792	Family A G protein-coupled receptor	0	14 / 0Â Â Â Â Â
Somatostatin receptor 2	SSTR2	P30874	CHEMBL1804	Family A G protein-coupled receptor	0	15 / 0Â Â Â Â Â
Somatostatin receptor 3	SSTR3	P32745	CHEMBL2028	Family A G protein-coupled receptor	0	10 / 0Â Â Â Â Â
Dual specificity mitogen-activated protein kinase kinase 1	MAP2K1	Q02750	CHEMBL3587	Kinase	0	12 / 0Â Â Â Â Â
Oligosaccharyl transferase 48 kDa subunit	DDOST	P39656	CHEMBL4239	Enzyme	0	4 / 0Â Â Â Â Â
Thymidylate synthase (by homology)	TYMS	P04818	CHEMBL1952	Transferase	0	49 / 0Â Â Â Â Â
FK506 binding protein 4	FKBP4	Q02790	CHEMBL4050	Enzyme	0	9 / 0Â Â Â Â Â
ADAM17	ADAM17	P78536	CHEMBL3706	Protease	0	6 / 0Â Â Â Â Â
Sphingosine 1-phosphate receptor Edg-3	S1PR3	Q99500	CHEMBL3892	Family A G protein-coupled receptor	0	36 / 0Â Â Â Â Â
Sphingosine 1-phosphate receptor Edg-1	S1PR1	P21453	CHEMBL4333	Family A G protein-coupled receptor	0	52 / 0Â Â Â Â Â
Somatostatin receptor 4	SSTR4	P31391	CHEMBL1853	Family A G protein-coupled receptor	0	26 / 0Â Â Â Â Â
Somatostatin receptor 1	SSTR1	P30872	CHEMBL1917	Family A G protein-coupled receptor	0	8 / 0Â Â Â Â Â
Serine/threonine-protein kinase PAK 1	PAK1	Q13153	CHEMBL4600	Kinase	0	4 / 0Â Â Â Â Â
Proteinase-activated receptor 1	F2R	P25116	CHEMBL3974	Family A G protein-coupled receptor	0	11 / 0Â Â Â Â Â
MAP kinase signal-integrating kinase 2	MKNK2	Q9HBH9	CHEMBL4204	Kinase	0	8 / 0Â Â Â Â Â
c-Jun N-terminal kinase 1	MAPK8	P45983	CHEMBL2276	Kinase	0	36 / 0Â Â Â Â Â
C-C chemokine receptor type 1	CCR1	P32246	CHEMBL2413	Family A G protein-coupled receptor	0	5 / 0Â Â Â Â Â
Tyrosine-protein kinase SYK	SYK	P43405	CHEMBL2599	Kinase	0	62 / 0Â Â Â Â Â
Phosphoglycerate kinase 1	PGK1	P00558	CHEMBL2886	Enzyme	0	2 / 0Â Â Â Â Â
Inhibitor of nuclear factor kappa B kinase epsilon subunit	IKBKE	Q14164	CHEMBL3529	Kinase	0	10 / 0Â Â Â Â Â
Interleukin-1 receptor-associated kinase 4	IRAK4	Q9NWZ3	CHEMBL3778	Kinase	0	14 / 0Â Â Â Â Â
Serine/threonine-protein kinase TBK1	TBK1	Q9UHD2	CHEMBL5408	Kinase	0	10 / 0Â Â Â Â Â
Serine/threonine-protein kinase TAO2	TAOK2	Q9UL54	CHEMBL1075195	Kinase	0	1 / 0Â Â Â Â Â
Mitogen-activated protein kinase kinase kinase 13	MAP3K13	O43283	CHEMBL1163124	Kinase	0	1 / 0Â Â Â Â Â
Serine/threonine-protein kinase SBK1	SBK1	Q52WX2	CHEMBL1163129	Kinase	0	1 / 0Â Â Â Â Â
Serine/threonine-protein kinase VRK2	VRK2	Q86Y07	CHEMBL1649059	Enzyme	0	1 / 0Â Â Â Â Â
Tyrosine-protein kinase FYN	FYN	P06241	CHEMBL1841	Kinase	0	3 / 0Â Â Â Â Â
Macrophage colony stimulating factor receptor	CSF1R	P07333	CHEMBL1844	Kinase	0	36 / 0Â Â Â Â Â
Tyrosine-protein kinase ABL	ABL1	P00519	CHEMBL1862	Kinase	0	6 / 0Â Â Â Â Â
Serine/threonine-protein kinase RAF	RAF1	P04049	CHEMBL1906	Kinase	0	3 / 0Â Â Â Â Â
Platelet-derived growth factor receptor beta	PDGFRB	P09619	CHEMBL1913	Kinase	0	8 / 0Â Â Â Â Â
Tyrosine-protein kinase receptor FLT3	FLT3	P36888	CHEMBL1974	Kinase	0	15 / 0Â Â Â Â Â
Platelet-derived growth factor receptor alpha	PDGFRA	P16234	CHEMBL2007	Kinase	0	2 / 0Â Â Â Â Â
Kinesin-1 heavy chain/ Tyrosine-protein kinase receptor RET	RET	P07949	CHEMBL2041	Kinase	0	4 / 0Â Â Â Â Â
Ephrin type-A receptor 2	EPHA2	P29317	CHEMBL2068	Kinase	0	2 / 0Â Â Â Â Â
Tyrosine-protein kinase YES	YES1	P07947	CHEMBL2073	Kinase	0	3 / 0Â Â Â Â Â

## Sheet: cabralealactone
Target	Common name	Uniprot ID	ChEMBL ID	Target Class	Probability*	Known actives (3D/2D)
Protein-tyrosine phosphatase 1B	PTPN1	P18031	CHEMBL335	Phosphatase	0.23112	18 / 30Â Â Â Â Â
Dual specificity phosphatase Cdc25A	CDC25A	P30304	CHEMBL3775	Phosphatase	0.131156	2 / 13Â Â Â Â Â
Vitamin D receptor	VDR	P11473	CHEMBL1977	Nuclear receptor	0.131156	9 / 3Â Â Â Â Â
Cytochrome P450 19A1	CYP19A1	P11511	CHEMBL1978	Cytochrome P450	0.114495	208 / 60Â Â Â Â Â
HMG-CoA reductase	HMGCR	P04035	CHEMBL402	Oxidoreductase	0.114495	0 / 48Â Â Â Â Â
11-beta-hydroxysteroid dehydrogenase 1	HSD11B1	P28845	CHEMBL4235	Enzyme	0.114495	328 / 31Â Â Â Â Â
Thrombin	F2	P00734	CHEMBL204	Protease	0.106166	20 / 11Â Â Â Â Â
Trypsin I	PRSS1	P07477	CHEMBL209	Protease	0.106166	8 / 10Â Â Â Â Â
Chymotrypsin C	CTRC	Q99895	CHEMBL2386	Protease	0.106166	2 / 3Â Â Â Â Â
UDP-glucuronosyltransferase 2B7	UGT2B7	P16662	CHEMBL4370	Enzyme	0.106166	0 / 6Â Â Â Â Â
Kappa Opioid receptor	OPRK1	P41145	CHEMBL237	Family A G protein-coupled receptor	0.106166	44 / 19Â Â Â Â Â
Protein phosphatase 2C beta	PPM1B	O75688	CHEMBL2845	Phosphatase	0.106166	0 / 5Â Â Â Â Â
Serine/threonine protein phosphatase PP1-gamma catalytic subunit	PPP1CC	P36873	CHEMBL4438	Phosphatase	0.106166	0 / 5Â Â Â Â Â
Serine/threonine protein phosphatase PP1-alpha catalytic subunit	PPP1CA	P62136	CHEMBL2164	Phosphatase	0.106166	0 / 3Â Â Â Â Â
Acetylcholinesterase	ACHE	P22303	CHEMBL220	Hydrolase	0.106166	34 / 2Â Â Â Â Â
Steroid 5-alpha-reductase 1	SRD5A1	P18405	CHEMBL1787	Oxidoreductase	0.106166	139 / 0Â Â Â Â Â
NAD-dependent deacetylase sirtuin 2	SIRT2	Q8IXJ6	CHEMBL4462	Eraser	0.106166	31 / 1Â Â Â Â Â
Protein kinase C alpha	PRKCA	P17252	CHEMBL299	Kinase	0.106166	4 / 30Â Â Â Â Â
Cytochrome P450 17A1	CYP17A1	P05093	CHEMBL3522	Cytochrome P450	0.106166	66 / 25Â Â Â Â Â
Estradiol 17-beta-dehydrogenase 3	HSD17B3	P37058	CHEMBL4234	Enzyme	0.106166	9 / 17Â Â Â Â Â
Androgen Receptor	AR	P10275	CHEMBL1871	Nuclear receptor	0.106166	78 / 49Â Â Â Â Â
Progesterone receptor	PGR	P06401	CHEMBL208	Nuclear receptor	0.106166	105 / 38Â Â Â Â Â
Sphingosine kinase 2	SPHK2	Q9NRA0	CHEMBL3023	Enzyme	0.106166	4 / 0Â Â Â Â Â
Cytochrome P450 2C9	CYP2C9	P11712	CHEMBL3397	Cytochrome P450	0.106166	3 / 0Â Â Â Â Â
Mu opioid receptor	OPRM1	P35372	CHEMBL233	Family A G protein-coupled receptor	0.106166	39 / 4Â Â Â Â Â
MAP kinase p38 alpha	MAPK14	Q16539	CHEMBL260	Kinase	0.106166	236 / 0Â Â Â Â Â
3-beta-hydroxysteroid dehydrogenase/delta 5-->4-isomerase type I	HSD3B1	P14060	CHEMBL1958	Enzyme	0.106166	6 / 0Â Â Â Â Â
Mineralocorticoid receptor	NR3C2	P08235	CHEMBL1994	Nuclear receptor	0.106166	41 / 12Â Â Â Â Â
Translocator protein (by homology)	TSPO	P30536	CHEMBL5742	Membrane receptor	0.106166	46 / 0Â Â Â Â Â
Cathepsin S	CTSS	P25774	CHEMBL2954	Protease	0.106166	55 / 0Â Â Â Â Â
Vascular endothelial growth factor receptor 2	KDR	P35968	CHEMBL279	Kinase	0.106166	132 / 0Â Â Â Â Â
Hexokinase type IV	GCK	P35557	CHEMBL3820	Enzyme	0.106166	11 / 0Â Â Â Â Â
Vanilloid receptor	TRPV1	Q8NER1	CHEMBL4794	Voltage-gated ion channel	0.106166	249 / 0Â Â Â Â Â
Peroxisome proliferator-activated receptor delta (by homology)	PPARD	Q03181	CHEMBL3979	Nuclear receptor	0.106166	0 / 3Â Â Â Â Â
Fatty acid synthase	FASN	P49327	CHEMBL4158	Transferase	0.106166	11 / 0Â Â Â Â Â
CaM kinase II	CAMK2D	Q13557	CHEMBL2801	Kinase	0	3 / 0Â Â Â Â Â
Muscarinic acetylcholine receptor M1	CHRM1	P11229	CHEMBL216	Family A G protein-coupled receptor	0	8 / 33Â Â Â Â Â
Bromodomain-containing protein 4	BRD4	O60885	CHEMBL1163125	Reader	0	35 / 0Â Â Â Â Â
Bromodomain-containing protein 2	BRD2	P25440	CHEMBL1293289	Reader	0	16 / 0Â Â Â Â Â
Nicotinamide phosphoribosyltransferase	NAMPT	P43490	CHEMBL1744525	Enzyme	0	23 / 0Â Â Â Â Â
Carbonic anhydrase II	CA2	P00918	CHEMBL205	Lyase	0	77 / 3Â Â Â Â Â
Carbonic anhydrase I	CA1	P00915	CHEMBL261	Lyase	0	69 / 5Â Â Â Â Â
Carbonic anhydrase IX	CA9	Q16790	CHEMBL3594	Lyase	0	49 / 2Â Â Â Â Â
Bromodomain-containing protein 3	BRD3	Q15059	CHEMBL1795186	Reader	0	14 / 0Â Â Â Â Â
Melatonin receptor 1A	MTNR1A	P48039	CHEMBL1945	Family A G protein-coupled receptor	0	157 / 0Â Â Â Â Â
Histamine H1 receptor	HRH1	P35367	CHEMBL231	Family A G protein-coupled receptor	0	7 / 0Â Â Â Â Â
HERG	KCNH2	Q12809	CHEMBL240	Voltage-gated ion channel	0	21 / 0Â Â Â Â Â
Adenosine A1 receptor (by homology)	ADORA1	P30542	CHEMBL226	Family A G protein-coupled receptor	0	17 / 0Â Â Â Â Â
Ribosomal protein S6 kinase alpha 3	RPS6KA3	P51812	CHEMBL2345	Kinase	0	57 / 0Â Â Â Â Â
Neuropeptide Y receptor type 5 (by homology)	NPY5R	Q15761	CHEMBL4561	Family A G protein-coupled receptor	0	66 / 0Â Â Â Â Â
Vasopressin V2 receptor	AVPR2	P30518	CHEMBL1790	Family A G protein-coupled receptor	0	43 / 0Â Â Â Â Â
CDK8/Cyclin C	CCNC CDK8	P24863 P49336	CHEMBL3038474	Kinase	0	20 / 0Â Â Â Â Â
Steryl-sulfatase	STS	P08842	CHEMBL3559	Enzyme	0	29 / 0Â Â Â Â Â
Cell division protein kinase 8	CDK8	P49336	CHEMBL5719	Kinase	0	35 / 0Â Â Â Â Â
Glutaminyl-peptide cyclotransferase	QPCT	Q16769	CHEMBL4508	Enzyme	0	21 / 0Â Â Â Â Â
Histone deacetylase 8	HDAC8	Q9BY41	CHEMBL3192	Eraser	0	29 / 0Â Â Â Â Â
Melanin-concentrating hormone receptor 1	MCHR1	Q99705	CHEMBL344	Family A G protein-coupled receptor	0	7 / 0Â Â Â Â Â
Signal transducer and activator of transcription 3	STAT3	P40763	CHEMBL4026	Transcription factor	0	7 / 0Â Â Â Â Â
Phosphodiesterase 10A	PDE10A	Q9Y233	CHEMBL4409	Phosphodiesterase	0	68 / 0Â Â Â Â Â
Serine/threonine-protein kinase Aurora-B	AURKB	Q96GD4	CHEMBL2185	Kinase	0	57 / 0Â Â Â Â Â
Delta opioid receptor	OPRD1	P41143	CHEMBL236	Family A G protein-coupled receptor	0	47 / 0Â Â Â Â Â
Rho-associated protein kinase 2	ROCK2	O75116	CHEMBL2973	Kinase	0	70 / 0Â Â Â Â Â
Glucagon receptor	GCGR	P47871	CHEMBL1985	Family B G protein-coupled receptor	0	8 / 0Â Â Â Â Â
Phosphodiesterase 3	PDE3A	Q14432	CHEMBL241	Phosphodiesterase	0	27 / 0Â Â Â Â Â
c-Jun N-terminal kinase 3	MAPK10	P53779	CHEMBL2637	Kinase	0	22 / 0Â Â Â Â Â
Phosphodiesterase 3B	PDE3B	Q13370	CHEMBL290	Phosphodiesterase	0	26 / 0Â Â Â Â Â
Induced myeloid leukemia cell differentiation protein Mcl-1	MCL1	Q07820	CHEMBL4361	Other cytosolic protein	0	15 / 0Â Â Â Â Â
Apoptosis regulator Bcl-2	BCL2	P10415	CHEMBL4860	Other ion channel	0	11 / 0Â Â Â Â Â
Serine/threonine-protein kinase PIM1	PIM1	P11309	CHEMBL2147	Kinase	0	27 / 0Â Â Â Â Â
Tyrosine-protein kinase JAK2	JAK2	O60674	CHEMBL2971	Kinase	0	33 / 0Â Â Â Â Â
Poly [ADP-ribose] polymerase-1	PARP1	P09874	CHEMBL3105	Enzyme	0	95 / 0Â Â Â Â Â
Melatonin receptor 1B	MTNR1B	P49286	CHEMBL1946	Family A G protein-coupled receptor	0	156 / 0Â Â Â Â Â
MAP kinase-activated protein kinase 2	MAPKAPK2	P49137	CHEMBL2208	Kinase	0	28 / 0Â Â Â Â Â
Proteinase-activated receptor 1	F2R	P25116	CHEMBL3974	Family A G protein-coupled receptor	0	24 / 0Â Â Â Â Â
C-C chemokine receptor type 2	CCR2	P41597	CHEMBL4015	Family A G protein-coupled receptor	0	5 / 0Â Â Â Â Â
Lymphocyte differentiation antigen CD38	CD38	P28907	CHEMBL4660	Enzyme	0	5 / 0Â Â Â Â Â
Peptidyl-prolyl cis-trans isomerase D	PPID	Q08752	CHEMBL1697657	Enzyme	0	8 / 0Â Â Â Â Â
Vasopressin V1a receptor (by homology)	AVPR1A	P37288	CHEMBL1889	Family A G protein-coupled receptor	0	55 / 0Â Â Â Â Â
Histamine H3 receptor	HRH3	Q9Y5N1	CHEMBL264	Family A G protein-coupled receptor	0	9 / 0Â Â Â Â Â
Histamine H4 receptor	HRH4	Q9H3N8	CHEMBL3759	Family A G protein-coupled receptor	0	9 / 0Â Â Â Â Â
Sodium channel protein type IX alpha subunit	SCN9A	Q15858	CHEMBL4296	Voltage-gated ion channel	0	28 / 0Â Â Â Â Â
Peptidyl-glycine alpha-amidating monooxygenase	PAM	P19021	CHEMBL2544	Enzyme	0	0 / 2Â Â Â Â Â
Histone deacetylase 6 (by homology)	HDAC6	Q9UBN7	CHEMBL1865	Eraser	0	55 / 0Â Â Â Â Â
Oxytocin receptor (by homology)	OXTR	P30559	CHEMBL2049	Family A G protein-coupled receptor	0	14 / 0Â Â Â Â Â
Calcitonin-gene-related peptide receptor, CALCRL/RAMP1	CALCRL RAMP1	Q16602 O60894	CHEMBL2107838	Other membrane protein	0	10 / 0Â Â Â Â Â
Histone deacetylase 1	HDAC1	Q13547	CHEMBL325	Eraser	0	75 / 0Â Â Â Â Â
Histone deacetylase 4	HDAC4	P56524	CHEMBL3524	Eraser	0	8 / 0Â Â Â Â Â
Tyrosine-protein kinase JAK3	JAK3	P52333	CHEMBL2148	Kinase	0	9 / 0Â Â Â Â Â
Tyrosine-protein kinase JAK1	JAK1	P23458	CHEMBL2835	Kinase	0	25 / 0Â Â Â Â Â
JAK3/JAK1	JAK3 JAK1	P52333 P23458	CHEMBL3038491	Kinase	0	2 / 0Â Â Â Â Â
Tankyrase-1	TNKS	O95271	CHEMBL6164	Enzyme	0	28 / 0Â Â Â Â Â
Neuronal acetylcholine receptor protein alpha-7 subunit	CHRNA7	P36544	CHEMBL2492	Ligand-gated ion channel	0	9 / 0Â Â Â Â Â
3-phosphoinositide dependent protein kinase-1	PDPK1	O15530	CHEMBL2534	Kinase	0	12 / 0Â Â Â Â Â
PI3-kinase p110-delta subunit	PIK3CD	O00329	CHEMBL3130	Enzyme	0	7 / 0Â Â Â Â Â
PI3-kinase p110-beta subunit	PIK3CB	P42338	CHEMBL3145	Enzyme	0	6 / 0Â Â Â Â Â
PI3-kinase p110-gamma subunit	PIK3CG	P48736	CHEMBL3267	Enzyme	0	23 / 0Â Â Â Â Â
PI3-kinase p110-alpha subunit	PIK3CA	P42336	CHEMBL4005	Enzyme	0	43 / 0Â Â Â Â Â
Serine/threonine-protein kinase AKT	AKT1	P31749	CHEMBL4282	Kinase	0	18 / 0Â Â Â Â Â
G protein-coupled receptor 44	PTGDR2	Q9Y5Y4	CHEMBL5071	Family A G protein-coupled receptor	0	5 / 0Â Â Â Â Â
Cholecystokinin B receptor	CCKBR	P32239	CHEMBL298	Family A G protein-coupled receptor	0	23 / 0Â Â Â Â Â

## Sheet: Canthin-6-one
Target	Common name	Uniprot ID	ChEMBL ID	Target Class	Probability*	Known actives (3D/2D)
Poly [ADP-ribose] polymerase-1	PARP1	P09874	CHEMBL3105	Enzyme	0.283163	59 / 40Â Â Â Â Â
Cyclin-dependent kinase 2/cyclin E	CCNE2 CDK2 CCNE1	O96020 P24941 P24864	CHEMBL2094126	Other cytosolic protein	0.120997	23 / 45Â Â Â Â Â
Cyclin-dependent kinase 1/cyclin B	CCNB3 CDK1 CCNB1 CCNB2	Q8WWL7 P06493 P14635 O95067	CHEMBL2094127	Other cytosolic protein	0.120997	19 / 4Â Â Â Â Â
Serine/threonine-protein kinase Chk1	CHEK1	O14757	CHEMBL4630	Kinase	0.0849972	14 / 56Â Â Â Â Â
Glycogen synthase kinase-3 beta	GSK3B	P49841	CHEMBL262	Kinase	0.0759736	41 / 3Â Â Â Â Â
Cyclin-dependent kinase 4/cyclin D1	CCND1 CDK4	P24385 P11802	CHEMBL1907601	Kinase	0.0579569	1 / 94Â Â Â Â Â
Mitogen-activated protein kinase kinase kinase 11	MAP3K11	Q16584	CHEMBL2708	Kinase	0.0579569	0 / 2Â Â Â Â Â
Mitogen-activated protein kinase kinase kinase 9	MAP3K9	P80192	CHEMBL2872	Kinase	0.0579569	0 / 2Â Â Â Â Â
Protein kinase C beta	PRKCB	P05771	CHEMBL3045	Kinase	0.0579569	0 / 1Â Â Â Â Â
Zinc finger protein GLI2	GLI2	P10070	CHEMBL5119	Transcription factor	0.0489529	0 / 2Â Â Â Â Â
Zinc finger protein GLI1	GLI1	P08151	CHEMBL5461	Transcription factor	0.0489529	0 / 2Â Â Â Â Â
Carbonic anhydrase XII	CA12	O43570	CHEMBL3242	Lyase	0.0489529	82 / 1Â Â Â Â Â
Carbonic anhydrase IX	CA9	Q16790	CHEMBL3594	Lyase	0.0489529	93 / 1Â Â Â Â Â
Cyclin-dependent kinase 5/CDK5 activator 1	CDK5R1 CDK5	Q15078 Q00535	CHEMBL1907600	Kinase	0.0489529	7 / 7Â Â Â Â Â
Cyclin-dependent kinase 2/cyclin E1	CCNE1 CDK2	P24864 P24941	CHEMBL1907605	Kinase	0.0489529	15 / 4Â Â Â Â Â
Tankyrase-2	TNKS2	Q9H2K2	CHEMBL6154	Enzyme	0.0489529	37 / 4Â Â Â Â Â
Tankyrase-1	TNKS	O95271	CHEMBL6164	Enzyme	0.0489529	22 / 3Â Â Â Â Â
Cytochrome P450 1A2	CYP1A2	P05177	CHEMBL3356	Cytochrome P450	0.0489529	2 / 1Â Â Â Â Â
Carbonic anhydrase I	CA1	P00915	CHEMBL261	Lyase	0.0489529	86 / 1Â Â Â Â Â
Dual-specificity tyrosine-phosphorylation regulated kinase 1A	DYRK1A	Q13627	CHEMBL2292	Kinase	0.0489529	15 / 5Â Â Â Â Â
Cytochrome P450 19A1	CYP19A1	P11511	CHEMBL1978	Cytochrome P450	0.0489529	180 / 0Â Â Â Â Â
Metabotropic glutamate receptor 4	GRM4	Q14833	CHEMBL2736	Family C G protein-coupled receptor	0.0489529	23 / 0Â Â Â Â Â
Regulator of G-protein signaling 4	RGS4	P49798	CHEMBL1795091	Unclassified protein	0.0489529	15 / 0Â Â Â Â Â
Carbonic anhydrase XIV	CA14	Q9ULX7	CHEMBL3510	Lyase	0.0489529	25 / 1Â Â Â Â Â
Carbonic anhydrase VA	CA5A	P35218	CHEMBL4789	Lyase	0.0489529	14 / 1Â Â Â Â Â
DNA topoisomerase II alpha	TOP2A	P11388	CHEMBL1806	Isomerase	0.0489529	0 / 1Â Â Â Â Â
Monoamine oxidase B	MAOB	P27338	CHEMBL2039	Oxidoreductase	0.0489529	136 / 2Â Â Â Â Â
Carbonic anhydrase VII	CA7	P43166	CHEMBL2326	Lyase	0.0489529	31 / 1Â Â Â Â Â
Carbonic anhydrase VI	CA6	P23280	CHEMBL3025	Lyase	0.0489529	2 / 2Â Â Â Â Â
Carbonic anhydrase IV	CA4	P22748	CHEMBL3729	Lyase	0.0489529	3 / 2Â Â Â Â Â
Carbonic anhydrase XIII	CA13	Q8N1Q1	CHEMBL3912	Lyase	0.0489529	12 / 1Â Â Â Â Â
Macrophage-stimulating protein receptor	MST1R	Q04912	CHEMBL2689	Kinase	0.0489529	2 / 0Â Â Â Â Â
Cytochrome P450 11B1	CYP11B1	P15538	CHEMBL1908	Cytochrome P450	0.0489529	84 / 0Â Â Â Â Â
Cytochrome P450 11B2	CYP11B2	P19099	CHEMBL2722	Cytochrome P450	0.0489529	104 / 0Â Â Â Â Â
Cyclin-dependent kinase 1/cyclin B1	CDK1 CCNB1	P06493 P14635	CHEMBL1907602	Other cytosolic protein	0.0489529	1 / 1Â Â Â Â Â
Indoleamine 2,3-dioxygenase	IDO1	P14902	CHEMBL4685	Enzyme	0.0489529	12 / 1Â Â Â Â Â
Macrophage migration inhibitory factor	MIF	P14174	CHEMBL2085	Enzyme	0.0489529	8 / 0Â Â Â Â Â
Exportin-1	XPO1	O14980	CHEMBL5661	Unclassified protein	0.0489529	2 / 0Â Â Â Â Â
Dual specificty protein kinase CLK1	CLK1	P49759	CHEMBL4224	Kinase	0.0489529	5 / 5Â Â Â Â Â
D-amino-acid oxidase	DAO	P14920	CHEMBL5485	Enzyme	0.0489529	0 / 19Â Â Â Â Â
Acyl coenzyme A:cholesterol acyltransferase	CES1	P23141	CHEMBL2265	Enzyme	0.0489529	48 / 0Â Â Â Â Â
CREB-binding protein/p53	CREBBP	Q92793	CHEMBL5747	Writer	0.0489529	3 / 0Â Â Â Â Â
Melanin-concentrating hormone receptor 1	MCHR1	Q99705	CHEMBL344	Family A G protein-coupled receptor	0.0489529	29 / 0Â Â Â Â Â
Ephrin type-B receptor 3	EPHB3	P54753	CHEMBL4901	Kinase	0.0489529	2 / 0Â Â Â Â Â
Platelet-derived growth factor receptor beta	PDGFRB	P09619	CHEMBL1913	Kinase	0.0489529	6 / 1Â Â Â Â Â
Poly [ADP-ribose] polymerase 2 (by homology)	PARP2	Q9UGN5	CHEMBL5366	Enzyme	0.0489529	11 / 6Â Â Â Â Â
Polyadenylate-binding protein 1	PABPC1	P11940	CHEMBL1293286	Unclassified protein	0.0489529	4 / 0Â Â Â Â Â
GABA-A receptor; alpha-3/beta-3/gamma-2	GABRB3 GABRA3 GABRG2	P28472 P34903 P18507	CHEMBL2094120	Ligand-gated ion channel	0.0489529	29 / 10Â Â Â Â Â
GABA-A receptor; alpha-1/beta-3/gamma-2	GABRB3 GABRG2 GABRA1	P28472 P18507 P14867	CHEMBL2094121	Ligand-gated ion channel	0.0489529	25 / 11Â Â Â Â Â
GABA-A receptor; alpha-5/beta-3/gamma-2	GABRB3 GABRG2 GABRA5	P28472 P18507 P31644	CHEMBL2094122	Ligand-gated ion channel	0.0489529	60 / 10Â Â Â Â Â
GABA-A receptor; alpha-2/beta-3/gamma-2	GABRA2 GABRB3 GABRG2	P47869 P28472 P18507	CHEMBL2094130	Ligand-gated ion channel	0.0489529	23 / 11Â Â Â Â Â
Epidermal growth factor receptor erbB1	EGFR	P00533	CHEMBL203	Kinase	0.0489529	174 / 0Â Â Â Â Â
Huntingtin	HTT	P42858	CHEMBL5514	Unclassified protein	0.0489529	4 / 0Â Â Â Â Â
Carbonic anhydrase III	CA3	P07451	CHEMBL2885	Lyase	0.0489529	1 / 1Â Â Â Â Â
Carbonic anhydrase VB	CA5B	Q9Y2D0	CHEMBL3969	Lyase	0.0489529	4 / 1Â Â Â Â Â
Bradykinin B2 receptor	BDKRB2	P30411	CHEMBL3157	Family A G protein-coupled receptor	0.0489529	16 / 0Â Â Â Â Â
Trace amine-associated receptor 1	TAAR1	Q96RJ0	CHEMBL5857	Family A G protein-coupled receptor	0.0489529	161 / 0Â Â Â Â Â
Serine/threonine-protein kinase WEE1	WEE1	P30291	CHEMBL5491	Kinase	0.0489529	0 / 16Â Â Â Â Â
Monoglyceride lipase	MGLL	Q99685	CHEMBL4191	Enzyme	0.0489529	13 / 0Â Â Â Â Â
Interferon-induced, double-stranded RNA-activated protein kinase	EIF2AK2	P19525	CHEMBL5785	Kinase	0.0489529	1 / 1Â Â Â Â Â
Adenosine A2a receptor	ADORA2A	P29274	CHEMBL251	Family A G protein-coupled receptor	0.0489529	76 / 5Â Â Â Â Â
Ubiquitin carboxyl-terminal hydrolase 10	USP10	Q14694	CHEMBL3407323	Enzyme	0.0489529	1 / 0Â Â Â Â Â
Ubiquitin carboxyl-terminal hydrolase 13	USP13	Q92995	CHEMBL3407324	Enzyme	0.0489529	1 / 0Â Â Â Â Â
Cytochrome P450 17A1	CYP17A1	P05093	CHEMBL3522	Cytochrome P450	0.0489529	25 / 0Â Â Â Â Â
Nitric-oxide synthase, brain	NOS1	P29475	CHEMBL3568	Enzyme	0.0489529	23 / 0Â Â Â Â Â
Estradiol 17-beta-dehydrogenase 3	HSD17B3	P37058	CHEMBL4234	Enzyme	0.0489529	19 / 0Â Â Â Â Â
Nitric oxide synthase, inducible	NOS2	P35228	CHEMBL4481	Enzyme	0.0489529	19 / 0Â Â Â Â Â
Nitric-oxide synthase, endothelial	NOS3	P29474	CHEMBL4803	Enzyme	0.0489529	9 / 0Â Â Â Â Â
Proto-oncogene c-JUN	JUN	P05412	CHEMBL4977	Transcription factor	0.0489529	1 / 0Â Â Â Â Â
Metabotropic glutamate receptor 2 (by homology)	GRM2	Q14416	CHEMBL5137	Family C G protein-coupled receptor	0.0489529	9 / 0Â Â Â Â Â
Thromboxane-A synthase	TBXAS1	P24557	CHEMBL1835	Cytochrome P450	0.0489529	24 / 0Â Â Â Â Â
Fatty acid desaturase 1	FADS1	O60427	CHEMBL5840	Enzyme	0.0489529	9 / 0Â Â Â Â Â
Protein-tyrosine phosphatase 1B	PTPN1	P18031	CHEMBL335	Phosphatase	0.0489529	7 / 1Â Â Â Â Â
Heme oxygenase 1 (by homology)	HMOX1	P09601	CHEMBL2823	Enzyme	0.0489529	13 / 0Â Â Â Â Â
Cytochrome P450 2A6	CYP2A6	P11509	CHEMBL5282	Cytochrome P450	0.0489529	12 / 0Â Â Â Â Â
Dual specificity phosphatase Cdc25B	CDC25B	P30305	CHEMBL4804	Phosphatase	0.0489529	9 / 1Â Â Â Â Â
Carbonic anhydrase II	CA2	P00918	CHEMBL205	Lyase	0.0489529	107 / 0Â Â Â Â Â
Carboxylesterase 2	CES2	O00748	CHEMBL3180	Enzyme	0.0489529	32 / 0Â Â Â Â Â
Ribosomal protein S6 kinase 1	RPS6KB1	P23443	CHEMBL4501	Kinase	0.0489529	1 / 0Â Â Â Â Â
P2X purinoceptor 7	P2RX7	Q99572	CHEMBL4805	Ligand-gated ion channel	0.0489529	62 / 0Â Â Â Â Â
Myeloperoxidase	MPO	P05164	CHEMBL2439	Enzyme	0.0489529	17 / 0Â Â Â Â Â
Hexokinase type IV	GCK	P35557	CHEMBL3820	Enzyme	0.0489529	11 / 0Â Â Â Â Â
Tyrosine-protein kinase receptor FLT3	FLT3	P36888	CHEMBL1974	Kinase	0.0489529	12 / 0Â Â Â Â Â
Cathepsin (H and K)	CTSH	P09668	CHEMBL2225	Protease	0.0489529	5 / 0Â Â Â Â Â
Dipeptidyl peptidase I	CTSC	P53634	CHEMBL2252	Protease	0.0489529	4 / 0Â Â Â Â Â
Cathepsin F	CTSF	Q9UBX1	CHEMBL2517	Protease	0.0489529	2 / 0Â Â Â Â Â
Cathepsin K	CTSK	P43235	CHEMBL268	Protease	0.0489529	58 / 0Â Â Â Â Â
Cathepsin S	CTSS	P25774	CHEMBL2954	Protease	0.0489529	17 / 0Â Â Â Â Â
Cathepsin (B and K)	CTSB	P07858	CHEMBL4072	Protease	0.0489529	25 / 0Â Â Â Â Â
PI3-kinase p110-beta subunit	PIK3CB	P42338	CHEMBL3145	Enzyme	0.0489529	7 / 0Â Â Â Â Â
PI3-kinase p110-alpha subunit	PIK3CA	P42336	CHEMBL4005	Enzyme	0.0489529	11 / 0Â Â Â Â Â
Cyclin-dependent kinase 5/CDK5 activator 1	CDK5	Q00535	CHEMBL4036	Kinase	0.0489529	13 / 0Â Â Â Â Â
Epoxide hydrolase 1	EPHX1	P07099	CHEMBL1968	Protease	0	19 / 0Â Â Â Â Â
DNA (cytosine-5)-methyltransferase 3A	DNMT3A	Q9Y6K1	CHEMBL1992	Reader	0	1 / 0Â Â Â Â Â
Cannabinoid receptor 1 (by homology)	CNR1	P21554	CHEMBL218	Family A G protein-coupled receptor	0	17 / 0Â Â Â Â Â
Myosin light chain kinase, smooth muscle	MYLK	Q15746	CHEMBL2428	Kinase	0	0 / 7Â Â Â Â Â
Beta amyloid A4 protein	APP	P05067	CHEMBL2487	Membrane receptor	0	20 / 0Â Â Â Â Â
Histone acetyltransferase p300	EP300	Q09472	CHEMBL3784	Writer	0	3 / 0Â Â Â Â Â
Heat shock protein HSP 90-beta	HSP90AB1	P08238	CHEMBL4303	Other cytosolic protein	0	5 / 0Â Â Â Â Â
Histone acetyltransferase PCAF	KAT2B	Q92831	CHEMBL5500	Writer	0	11 / 0Â Â Â Â Â

## Sheet: chasmanine
Target	Common name	Uniprot ID	ChEMBL ID	Target Class	Probability*	Known actives (3D/2D)
Beta-glucocerebrosidase	GBA	P04062	CHEMBL2179	Enzyme	0.106543	36 / 78Â Â Â Â Â
Muscarinic acetylcholine receptor M1	CHRM1	P11229	CHEMBL216	Family A G protein-coupled receptor	0.106543	12 / 72Â Â Â Â Â
Beta-glucosidase	GBA2	Q9HCG7	CHEMBL3761	Enzyme	0.106543	12 / 83Â Â Â Â Â
Glycogen debranching enzyme	AGL	P35573	CHEMBL5272	Enzyme	0.106543	0 / 2Â Â Â Â Â
Ceramide glucosyltransferase	UGCG	Q16739	CHEMBL2063	Transferase	0.106543	8 / 59Â Â Â Â Â
Lysosomal alpha-glucosidase	GAA	P10253	CHEMBL2608	Hydrolase	0.106543	3 / 17Â Â Â Â Â
Muscarinic acetylcholine receptor M2	CHRM2	P08172	CHEMBL211	Family A G protein-coupled receptor	0.106543	12 / 49Â Â Â Â Â
Muscarinic acetylcholine receptor M3	CHRM3	P20309	CHEMBL245	Family A G protein-coupled receptor	0.106543	13 / 30Â Â Â Â Â
Beta-secretase 1	BACE1	P56817	CHEMBL4822	Protease	0.106543	24 / 0Â Â Â Â Â
Maltase-glucoamylase	MGAM	O43451	CHEMBL2074	Hydrolase	0.106543	3 / 44Â Â Â Â Â
Sucrase-isomaltase	SI	P14410	CHEMBL2748	Enzyme	0.106543	3 / 37Â Â Â Â Â
ATP-sensitive inward rectifier potassium channel 1	KCNJ1	P48048	CHEMBL1293292	Voltage-gated ion channel	0.106543	29 / 0Â Â Â Â Â
Phosphodiesterase 5A	PDE5A	O76074	CHEMBL1827	Phosphodiesterase	0.106543	3 / 0Â Â Â Â Â
Phosphodiesterase 11A	PDE11A	Q9HCR9	CHEMBL2717	Phosphodiesterase	0.106543	3 / 0Â Â Â Â Â
Phosphodiesterase 10A	PDE10A	Q9Y233	CHEMBL4409	Phosphodiesterase	0.106543	8 / 0Â Â Â Â Â
S-methyl-5-thioadenosine phosphorylase	MTAP	Q13126	CHEMBL4941	Enzyme	0.106543	44 / 0Â Â Â Â Â
Purine nucleoside phosphorylase	PNP	P00491	CHEMBL4338	Enzyme	0	51 / 0Â Â Â Â Â
Endoplasmic reticulum mannosyl-oligosaccharide 1,2-alpha-mannosidase	MAN1B1	Q9UKM7	CHEMBL2308	Enzyme	0	5 / 0Â Â Â Â Â
Alpha-mannosidase 2A1	MAN2A1	Q16706	CHEMBL4056	Enzyme	0	3 / 0Â Â Â Â Â
Serotonin 1a (5-HT1a) receptor	HTR1A	P08908	CHEMBL214	Family A G protein-coupled receptor	0	24 / 0Â Â Â Â Â
Neutral alpha-glucosidase AB	GANAB	Q14697	CHEMBL2519	Enzyme	0	0 / 4Â Â Â Â Â
Alpha-L-fucosidase I	FUCA1	P04066	CHEMBL4176	Enzyme	0	36 / 39Â Â Â Â Â
Beta-galactosidase	GLB1	P16278	CHEMBL2522	Hydrolase	0	4 / 3Â Â Â Â Â
Carbonic anhydrase II	CA2	P00918	CHEMBL205	Lyase	0	21 / 0Â Â Â Â Â
Polyadenylate-binding protein 1	PABPC1	P11940	CHEMBL1293286	Unclassified protein	0	0 / 3Â Â Â Â Â
Serotonin 4 (5-HT4) receptor	HTR4	Q13639	CHEMBL1875	Family A G protein-coupled receptor	0	5 / 0Â Â Â Â Â
Dual specificity phosphatase Cdc25B	CDC25B	P30305	CHEMBL4804	Phosphatase	0	5 / 0Â Â Â Â Â
Low affinity sodium-glucose cotransporter	SLC5A4	Q9NY91	CHEMBL1770047	Electrochemical transporter	0	14 / 0Â Â Â Â Â
Sodium/glucose cotransporter 2	SLC5A2	P31639	CHEMBL3884	Electrochemical transporter	0	203 / 0Â Â Â Â Â
Matrix metalloproteinase 8	MMP8	P22894	CHEMBL4588	Protease	0	3 / 0Â Â Â Â Â
Neuronal acetylcholine receptor protein alpha-4 subunit	CHRNA4	P43681	CHEMBL1882	Ligand-gated ion channel	0	9 / 0Â Â Â Â Â
Adrenergic receptor beta	ADRB2	P07550	CHEMBL210	Family A G protein-coupled receptor	0	39 / 0Â Â Â Â Â
Beta-1 adrenergic receptor (by homology)	ADRB1	P08588	CHEMBL213	Family A G protein-coupled receptor	0	30 / 0Â Â Â Â Â
Transient receptor potential cation channel subfamily V member 3	TRPV3	Q8NET8	CHEMBL5522	Voltage-gated ion channel	0	14 / 0Â Â Â Â Â
Bromodomain-containing protein 4	BRD4	O60885	CHEMBL1163125	Reader	0	5 / 0Â Â Â Â Â
CREB-binding protein/p53	CREBBP	Q92793	CHEMBL5747	Writer	0	2 / 0Â Â Â Â Â
C-C chemokine receptor type 9	CCR9	P51686	CHEMBL5815	Family A G protein-coupled receptor	0	1 / 0Â Â Â Â Â
Nociceptin receptor	OPRL1	P41146	CHEMBL2014	Family A G protein-coupled receptor	0	19 / 0Â Â Â Â Â
Multidrug and toxin extrusion protein 2	SLC47A2	Q86VL8	CHEMBL1743127	Electrochemical transporter	0	1 / 0Â Â Â Â Â
DNA topoisomerase II alpha	TOP2A	P11388	CHEMBL1806	Isomerase	0	3 / 0Â Â Â Â Â
C-C chemokine receptor type 1	CCR1	P32246	CHEMBL2413	Family A G protein-coupled receptor	0	26 / 0Â Â Â Â Â
Beta-3 adrenergic receptor	ADRB3	P13945	CHEMBL246	Family A G protein-coupled receptor	0	12 / 0Â Â Â Â Â
7,8-dihydro-8-oxoguanine triphosphatase	NUDT1	P36639	CHEMBL3708265	Enzyme	0	2 / 0Â Â Â Â Â
Dopamine D1 receptor (by homology)	DRD1	P21728	CHEMBL2056	Family A G protein-coupled receptor	0	5 / 0Â Â Â Â Â
PI3-kinase p110-alpha subunit	PIK3CA	P42336	CHEMBL4005	Enzyme	0	11 / 0Â Â Â Â Â
Nitric-oxide synthase, brain	NOS1	P29475	CHEMBL3568	Enzyme	0	6 / 0Â Â Â Â Â
Nitric-oxide synthase, endothelial	NOS3	P29474	CHEMBL4803	Enzyme	0	3 / 0Â Â Â Â Â
Muscarinic acetylcholine receptor M4	CHRM4	P08173	CHEMBL1821	Family A G protein-coupled receptor	0	2 / 20Â Â Â Â Â
Peptide N-myristoyltransferase 1	NMT1	P30419	CHEMBL2593	Enzyme	0	5 / 0Â Â Â Â Â
Sodium channel protein type IX alpha subunit	SCN9A	Q15858	CHEMBL4296	Voltage-gated ion channel	0	11 / 0Â Â Â Â Â
GABA transporter 1	SLC6A1	P30531	CHEMBL1903	Electrochemical transporter	0	6 / 0Â Â Â Â Â
Tyrosyl-tRNA synthetase	YARS	P54577	CHEMBL3179	Enzyme	0	2 / 0Â Â Â Â Â
Sodium/glucose cotransporter 1	SLC5A1	P13866	CHEMBL4979	Electrochemical transporter	0	73 / 0Â Â Â Â Â
Synaptic vesicular amine transporter (by homology)	SLC18A2	Q05940	CHEMBL1893	Electrochemical transporter	0	27 / 0Â Â Â Â Â
Alpha-L-fucosidase 2	FUCA2	Q9BTY2	CHEMBL2271	Enzyme	0	0 / 2Â Â Â Â Â
Neutral alpha-glucosidase C	GANC	Q8TET4	CHEMBL2520	Enzyme	0	0 / 1Â Â Â Â Â
Alpha-galactosidase A	GLA	P06280	CHEMBL2524	Enzyme	0	0 / 4Â Â Â Â Â
Tubulin--tyrosine ligase	TTL	Q8NG68	CHEMBL5549	Enzyme	0	3 / 0Â Â Â Â Â
Dual specificity phosphatase Cdc25C	CDC25C	P30307	CHEMBL2378	Phosphatase	0	1 / 0Â Â Â Â Â
Dual specificity phosphatase Cdc25A	CDC25A	P30304	CHEMBL3775	Phosphatase	0	5 / 0Â Â Â Â Â
Toll-like receptor (TLR7/TLR9)	TLR9	Q9NR96	CHEMBL5804	Toll-like and Il-1 receptors	0	1 / 0Â Â Â Â Â
Dipeptidyl peptidase II	DPP7	Q9UHL4	CHEMBL3976	Protease	0	7 / 0Â Â Â Â Â
Methionine aminopeptidase 2	METAP2	P50579	CHEMBL3922	Protease	0	15 / 0Â Â Â Â Â
Leucine-rich repeat serine/threonine-protein kinase 2	LRRK2	Q5S007	CHEMBL1075104	Kinase	0	3 / 0Â Â Â Â Â
Cathepsin D	CTSD	P07339	CHEMBL2581	Protease	0	8 / 0Â Â Â Â Â
C-C chemokine receptor type 3	CCR3	P51677	CHEMBL3473	Family A G protein-coupled receptor	0	20 / 0Â Â Â Â Â
P2X purinoceptor 7	P2RX7	Q99572	CHEMBL4805	Ligand-gated ion channel	0	3 / 0Â Â Â Â Â
Anti-estrogen binding site (AEBS)	EBP	Q15125	CHEMBL4931	Enzyme	0	0 / 3Â Â Â Â Â
Cyclin-dependent kinase 2/cyclin A	CDK2 CCNA1 CCNA2	P24941 P78396 P20248	CHEMBL2094128	Other cytosolic protein	0	5 / 0Â Â Â Â Â
Dipeptidyl peptidase VIII	DPP8	Q6V1X1	CHEMBL4657	Protease	0	5 / 0Â Â Â Â Â
Tyrosine-protein kinase receptor FLT3	FLT3	P36888	CHEMBL1974	Kinase	0	4 / 0Â Â Â Â Â
Glycogen synthase kinase-3 beta	GSK3B	P49841	CHEMBL262	Kinase	0	7 / 0Â Â Â Â Â
Adenosylhomocysteinase	AHCY	P23526	CHEMBL2664	Enzyme	0	3 / 0Â Â Â Â Â
Matrix metalloproteinase 13	MMP13	P45452	CHEMBL280	Protease	0	4 / 0Â Â Â Â Â
Cyclin-dependent kinase 2	CDK2	P24941	CHEMBL301	Kinase	0	4 / 0Â Â Â Â Â
Matrix metalloproteinase 1	MMP1	P03956	CHEMBL332	Protease	0	12 / 0Â Â Â Â Â
Histamine H4 receptor	HRH4	Q9H3N8	CHEMBL3759	Family A G protein-coupled receptor	0	4 / 0Â Â Â Â Â
Matrix metalloproteinase 7	MMP7	P09237	CHEMBL4073	Protease	0	2 / 0Â Â Â Â Â
Matrix metalloproteinase 12	MMP12	P39900	CHEMBL4393	Protease	0	2 / 0Â Â Â Â Â
Sphingosine kinase 1	SPHK1	Q9NYA1	CHEMBL4394	Enzyme	0	11 / 0Â Â Â Â Â
Voltage-gated T-type calcium channel alpha-1G subunit	CACNA1G	O43497	CHEMBL4641	Voltage-gated ion channel	0	7 / 0Â Â Â Â Â
Lysosomal alpha-mannosidase	MAN2B1	O00754	CHEMBL4059	Enzyme	0	2 / 1Â Â Â Â Â
Histone deacetylase 6	HDAC6	Q9UBN7	CHEMBL1865	Eraser	0	6 / 0Â Â Â Â Â
Histone deacetylase 1	HDAC1	Q13547	CHEMBL325	Eraser	0	8 / 0Â Â Â Â Â
Serotonin 1d (5-HT1d) receptor	HTR1D	P28221	CHEMBL1983	Family A G protein-coupled receptor	0	4 / 0Â Â Â Â Â
Cyclin-dependent kinase 2/cyclin E	CCNE2 CDK2 CCNE1	O96020 P24941 P24864	CHEMBL2094126	Other cytosolic protein	0	8 / 0Â Â Â Â Â
Heat shock protein HSP 90-beta	HSP90AB1	P08238	CHEMBL4303	Other cytosolic protein	0	4 / 0Â Â Â Â Â
Alkaline phosphatase, tissue-nonspecific isozyme	ALPL	P05186	CHEMBL5979	Enzyme	0	2 / 0Â Â Â Â Â
Prostanoid EP4 receptor	PTGER4	P35408	CHEMBL1836	Family A G protein-coupled receptor	0	15 / 0Â Â Â Â Â
Dopamine D5 receptor	DRD5	P21918	CHEMBL1850	Family A G protein-coupled receptor	0	1 / 0Â Â Â Â Â
Prostanoid EP2 receptor	PTGER2	P43116	CHEMBL1881	Family A G protein-coupled receptor	0	15 / 0Â Â Â Â Â
Inhibitor of nuclear factor kappa B kinase beta subunit	IKBKB	O14920	CHEMBL1991	Kinase	0	1 / 0Â Â Â Â Â
Sphingosine kinase 2	SPHK2	Q9NRA0	CHEMBL3023	Enzyme	0	10 / 0Â Â Â Â Â
Prostanoid EP3 receptor	PTGER3	P43115	CHEMBL3710	Family A G protein-coupled receptor	0	7 / 0Â Â Â Â Â
Serotonin 3a (5-HT3a) receptor (by homology)	HTR3A	P46098	CHEMBL1899	Ligand-gated ion channel	0	6 / 0Â Â Â Â Â
Dopamine D4 receptor	DRD4	P21917	CHEMBL219	Family A G protein-coupled receptor	0	15 / 0Â Â Â Â Â
Poly [ADP-ribose] polymerase-1	PARP1	P09874	CHEMBL3105	Enzyme	0	8 / 0Â Â Â Â Â
Cytosolic phospholipase A2	PLA2G4A	P47712	CHEMBL3816	Enzyme	0	2 / 0Â Â Â Â Â
c-Jun N-terminal kinase 2	MAPK9	P45984	CHEMBL4179	Kinase	0	4 / 0Â Â Â Â Â
Thrombin	F2	P00734	CHEMBL204	Protease	0	4 / 0Â Â Â Â Â

## Sheet: Chlorogenic acid
Target	Common name	Uniprot ID	ChEMBL ID	Target Class	Probability*	Known actives (3D/2D)
Aldose reductase	AKR1B1	P15121	CHEMBL1900	Enzyme	1	28 / 24Â Â Â Â Â
Aldo-keto reductase family 1 member B10	AKR1B10	O60218	CHEMBL5983	Enzyme	1	2 / 18Â Â Â Â Â
Matrix metalloproteinase 13	MMP13	P45452	CHEMBL280	Protease	0.172563	2 / 3Â Â Â Â Â
Matrix metalloproteinase 2	MMP2	P08253	CHEMBL333	Protease	0.172563	1 / 6Â Â Â Â Â
Matrix metalloproteinase 12	MMP12	P39900	CHEMBL4393	Protease	0.139089	1 / 5Â Â Â Â Â
Beta amyloid A4 protein	APP	P05067	CHEMBL2487	Membrane receptor	0.11398	1 / 16Â Â Â Â Â
Leukocyte elastase	ELANE	P08246	CHEMBL248	Protease	0.09724	0 / 2Â Â Â Â Â
Glucose-6-phosphate translocase	SLC37A4	O43826	CHEMBL3217398	Electrochemical transporter	0.09724	0 / 2Â Â Â Â Â
Liver glycogen phosphorylase	PYGL	P06737	CHEMBL2568	Enzyme	0.09724	15 / 1Â Â Â Â Â
Protein kinase C delta (by homology)	PRKCD	Q05655	CHEMBL2996	Kinase	0.09724	0 / 51Â Â Â Â Â
Protein kinase C alpha	PRKCA	P17252	CHEMBL299	Kinase	0.09724	0 / 243Â Â Â Â Â
Beta-secretase 1	BACE1	P56817	CHEMBL4822	Protease	0.09724	0 / 3Â Â Â Â Â
Phosphodiesterase 5A	PDE5A	O76074	CHEMBL1827	Phosphodiesterase	0.09724	0 / 1Â Â Â Â Â
Phosphodiesterase 4D	PDE4D	Q08499	CHEMBL288	Phosphodiesterase	0.09724	0 / 3Â Â Â Â Â
Phosphodiesterase 9A	PDE9A	O76083	CHEMBL3535	Phosphodiesterase	0.09724	0 / 1Â Â Â Â Â
Phosphodiesterase 1B	PDE1B	Q01064	CHEMBL4425	Phosphodiesterase	0.09724	0 / 1Â Â Â Â Â
Carbonic anhydrase II	CA2	P00918	CHEMBL205	Lyase	0.09724	60 / 24Â Â Â Â Â
Carbonic anhydrase I	CA1	P00915	CHEMBL261	Lyase	0.09724	48 / 33Â Â Â Â Â
Carbonic anhydrase XII	CA12	O43570	CHEMBL3242	Lyase	0.09724	27 / 32Â Â Â Â Â
Carbonic anhydrase IX	CA9	Q16790	CHEMBL3594	Lyase	0.09724	29 / 36Â Â Â Â Â
Carbonic anhydrase VB	CA5B	Q9Y2D0	CHEMBL3969	Lyase	0.09724	0 / 14Â Â Â Â Â
Endothelin receptor ET-A (by homology)	EDNRA	P25101	CHEMBL252	Family A G protein-coupled receptor	0.09724	0 / 1Â Â Â Â Â
P-glycoprotein 1	ABCB1	P08183	CHEMBL4302	Primary active transporter	0.09724	0 / 72Â Â Â Â Â
Sialidase 4	NEU4	Q8WWR8	CHEMBL4174	Enzyme	0.09724	6 / 0Â Â Â Â Â
AMP deaminase 3	AMPD3	Q01432	CHEMBL2912	Enzyme	0	2 / 0Â Â Â Â Â
Monoglyceride lipase	MGLL	Q99685	CHEMBL4191	Enzyme	0	0 / 2Â Â Â Â Â
Hematopoietic cell protein-tyrosine phosphatase 70Z-PEP	PTPN22	Q9Y2R2	CHEMBL2889	Phosphatase	0	4 / 0Â Â Â Â Â
Receptor protein-tyrosine kinase erbB-2	ERBB2	P04626	CHEMBL1824	Kinase	0	0 / 1Â Â Â Â Â
Epidermal growth factor receptor erbB1	EGFR	P00533	CHEMBL203	Kinase	0	0 / 2Â Â Â Â Â
Cyclooxygenase-1	PTGS1	P23219	CHEMBL221	Oxidoreductase	0	0 / 1Â Â Â Â Â
Norepinephrine transporter	SLC6A2	P23975	CHEMBL222	Electrochemical transporter	0	0 / 3Â Â Â Â Â
Tyrosine-protein kinase LCK	LCK	P06239	CHEMBL258	Kinase	0	0 / 1Â Â Â Â Â
MAP kinase ERK2	MAPK1	P28482	CHEMBL4040	Kinase	0	0 / 1Â Â Â Â Â
Aldo-keto reductase family 1 member C4	AKR1C4	P17516	CHEMBL4999	Enzyme	0	0 / 1Â Â Â Â Â
Aldo-keto reductase family 1 member C2	AKR1C2	P52895	CHEMBL5847	Enzyme	0	0 / 1Â Â Â Â Â
Tyrosine-protein kinase SRC	SRC	P12931	CHEMBL267	Kinase	0	1 / 0Â Â Â Â Â
Arachidonate 5-lipoxygenase	ALOX5	P09917	CHEMBL215	Oxidoreductase	0	0 / 13Â Â Â Â Â
Hypoxanthine-guanine phosphoribosyltransferase	HPRT1	P00492	CHEMBL2360	Enzyme	0	1 / 0Â Â Â Â Â
Caspase-3	CASP3	P42574	CHEMBL2334	Protease	0	9 / 0Â Â Â Â Â
Caspase-6	CASP6	P55212	CHEMBL3308	Protease	0	3 / 0Â Â Â Â Â
Caspase-7	CASP7	P55210	CHEMBL3468	Protease	0	3 / 0Â Â Â Â Â
Caspase-8	CASP8	Q14790	CHEMBL3776	Protease	0	3 / 0Â Â Â Â Â
Caspase-1	CASP1	P29466	CHEMBL4801	Protease	0	3 / 0Â Â Â Â Â
Caspase-2	CASP2	P42575	CHEMBL4884	Protease	0	2 / 0Â Â Â Â Â
Inhibitor of nuclear factor kappa B kinase beta subunit	IKBKB	O14920	CHEMBL1991	Kinase	0	0 / 3Â Â Â Â Â
Glutamate carboxypeptidase II	FOLH1	Q04609	CHEMBL1892	Protease	0	20 / 0Â Â Â Â Â
Tyrosyl-tRNA synthetase	YARS	P54577	CHEMBL3179	Enzyme	0	12 / 0Â Â Â Â Â
Hepatocyte growth factor receptor	MET	P08581	CHEMBL3717	Kinase	0	0 / 18Â Â Â Â Â
Tyrosinase	TYR	P14679	CHEMBL1973	Oxidoreductase	0	7 / 0Â Â Â Â Â
PI3-kinase p110-gamma subunit	PIK3CG	P48736	CHEMBL3267	Enzyme	0	1 / 0Â Â Â Â Â
Low molecular weight phosphotyrosine protein phosphatase	ACP1	P24666	CHEMBL4903	Phosphatase	0	0 / 1Â Â Â Â Â
DNA polymerase beta	POLB	P06746	CHEMBL2392	Enzyme	0	3 / 4Â Â Â Â Â
Carbonic anhydrase VII	CA7	P43166	CHEMBL2326	Lyase	0	4 / 23Â Â Â Â Â
Carbonic anhydrase XIV	CA14	Q9ULX7	CHEMBL3510	Lyase	0	14 / 22Â Â Â Â Â
Carbonic anhydrase IV	CA4	P22748	CHEMBL3729	Lyase	0	6 / 15Â Â Â Â Â
Carbonic anhydrase XIII	CA13	Q8N1Q1	CHEMBL3912	Lyase	0	2 / 16Â Â Â Â Â
Carbonic anhydrase VA	CA5A	P35218	CHEMBL4789	Lyase	0	3 / 19Â Â Â Â Â
Alpha-L-fucosidase I	FUCA1	P04066	CHEMBL4176	Enzyme	0	1 / 0Â Â Â Â Â
Sialidase 3	NEU3	Q9UQ49	CHEMBL3046	Enzyme	0	4 / 0Â Â Â Â Â
Sialidase 2	NEU2	Q9Y3R4	CHEMBL3200	Enzyme	0	4 / 0Â Â Â Â Â
Dual-specificity tyrosine-phosphorylation regulated kinase 1A	DYRK1A	Q13627	CHEMBL2292	Kinase	0	0 / 8Â Â Â Â Â
Dual specificty protein kinase CLK1	CLK1	P49759	CHEMBL4224	Kinase	0	0 / 3Â Â Â Â Â
Dual specificity tyrosine-phosphorylation-regulated kinase 1B	DYRK1B	Q9Y463	CHEMBL5543	Kinase	0	0 / 7Â Â Â Â Â
Neuropilin-1	NRP1	O14786	CHEMBL5174	Secreted protein	0	1 / 0Â Â Â Â Â
Insulin-like growth factor I receptor	IGF1R	P08069	CHEMBL1957	Kinase	0	1 / 0Â Â Â Â Â
Insulin receptor	INSR	P06213	CHEMBL1981	Kinase	0	1 / 0Â Â Â Â Â
Pancreatic alpha-amylase	AMY2A	P04746	CHEMBL2045	Hydrolase	0	1 / 0Â Â Â Â Â
Folylpoly-gamma-glutamate synthetase	FPGS	Q05932	CHEMBL3171	Enzyme	0	1 / 0Â Â Â Â Â
Butyrylcholinesterase	BCHE	P06276	CHEMBL1914	Hydrolase	0	0 / 3Â Â Â Â Â
Thrombin	F2	P00734	CHEMBL204	Protease	0	1 / 0Â Â Â Â Â
Angiotensin-converting enzyme (by homology)	ACE	P12821	CHEMBL1808	Protease	0	11 / 0Â Â Â Â Â
Glutamate receptor ionotropic kainate 2	GRIK2	Q13002	CHEMBL3683	Ligand-gated ion channel	0	1 / 0Â Â Â Â Â
Glutamate receptor ionotropic kainate 3	GRIK3	Q13003	CHEMBL3684	Ligand-gated ion channel	0	1 / 0Â Â Â Â Â
Matrix metalloproteinase 16	MMP16	P51512	CHEMBL2200	Protease	0	1 / 0Â Â Â Â Â
Matrix metalloproteinase 14	MMP14	P50281	CHEMBL3869	Protease	0	1 / 0Â Â Â Â Â
Matrix metalloproteinase 8	MMP8	P22894	CHEMBL4588	Protease	0	2 / 0Â Â Â Â Â
Aminopeptidase A	ENPEP	Q07075	CHEMBL3439	Protease	0	12 / 0Â Â Â Â Â
Muscle glycogen phosphorylase	PYGM	P11217	CHEMBL3526	Enzyme	0	7 / 0Â Â Â Â Â
Hydroxycarboxylic acid receptor 2	HCAR2	Q8TDS4	CHEMBL3785	Family A G protein-coupled receptor	0	2 / 0Â Â Â Â Â
Aldehyde dehydrogenase	ALDH2	P05091	CHEMBL1935	Oxidoreductase	0	1 / 0Â Â Â Â Â
Sodium/glucose cotransporter 2	SLC5A2	P31639	CHEMBL3884	Electrochemical transporter	0	4 / 0Â Â Â Â Â
Endothelin-converting enzyme 1	ECE1	P42892	CHEMBL4791	Protease	0	3 / 0Â Â Â Â Â
ATP-citrate synthase	ACLY	P53396	CHEMBL3720	Enzyme	0	3 / 0Â Â Â Â Â
Vascular endothelial growth factor receptor 2	KDR	P35968	CHEMBL279	Kinase	0	2 / 0Â Â Â Â Â
HMG-CoA reductase (by homology)	HMGCR	P04035	CHEMBL402	Oxidoreductase	0	0 / 34Â Â Â Â Â
DNA polymerase alpha subunit	POLA1	P09884	CHEMBL1828	Transferase	0	2 / 0Â Â Â Â Â
Thymidylate synthase	TYMS	P04818	CHEMBL1952	Transferase	0	5 / 0Â Â Â Â Â
Monoamine oxidase B	MAOB	P27338	CHEMBL2039	Oxidoreductase	0	0 / 1Â Â Â Â Â
Enteropeptidase	TMPRSS15	P98073	CHEMBL1741195	Protease	0	2 / 0Â Â Â Â Â
Neprilysin	MME	P08473	CHEMBL1944	Protease	0	10 / 0Â Â Â Â Â
Trypsin I	PRSS1	P07477	CHEMBL209	Protease	0	2 / 0Â Â Â Â Â
Matrix metalloproteinase 1	MMP1	P03956	CHEMBL332	Protease	0	3 / 7Â Â Â Â Â
Aldo-keto-reductase family 1 member C3	AKR1C3	P42330	CHEMBL4681	Enzyme	0	2 / 13Â Â Â Â Â
Carbonic anhydrase VI	CA6	P23280	CHEMBL3025	Lyase	0	1 / 16Â Â Â Â Â
Histone deacetylase 3	HDAC3	O15379	CHEMBL1829	Eraser	0	1 / 0Â Â Â Â Â
Histone deacetylase 6	HDAC6	Q9UBN7	CHEMBL1865	Eraser	0	1 / 0Â Â Â Â Â
Histone deacetylase 2	HDAC2	Q92769	CHEMBL1937	Eraser	0	1 / 0Â Â Â Â Â
Histone deacetylase 1	HDAC1	Q13547	CHEMBL325	Eraser	0	1 / 0Â Â Â Â Â
Matrix metalloproteinase 9	MMP9	P14780	CHEMBL321	Protease	0	1 / 4Â Â Â Â Â
NAALADase II	NAALAD2	Q9Y3Q0	CHEMBL2609	Protease	0	6 / 0Â Â Â Â Â

[truncated: 15 more sheets: Conidendrin, ferulic acid, gallic acid, l-quebrachitol, neoquassin, neoschaftoside, niloticin, p-coumaric acid, piscidinol a, Quassin, rutin, shionone, Sinapaldehyde, Syringaresinol, vanillic acid]
