# Supplementary material for: Decoding the molecular mechanism via systems biology-based insights into neoschaftoside from Ailanthus altissima targeting lung cancer
Source: Sci Rep. 2025 Dec 25;16:3328. doi: 10.1038/s41598-025-33214-0 (PMC12835012; doi:10.1038/s41598-025-33214-0)
Supplement: Supplementary file 2 — Supplementary Material 2 [file 41598_2025_33214_MOESM2_ESM.xlsx]

## Sheet: GO_Cellular component
#term ID	term description	observed gene count	background gene count	strength	signal	false discovery rate	matching proteins in your network (IDs)	matching proteins in your network (labels)
GO:0070013	Intracellular organelle lumen	107	5660	0.35	0.95	9.92e-18	9606.ENSP00000159111,9606.ENSP00000215754,9606.ENSP00000215832,9606.ENSP00000216117,9606.ENSP00000216714,9606.ENSP00000216911,9606.ENSP00000223095,9606.ENSP00000225275,9606.ENSP00000225577,9606.ENSP00000227507,9606.ENSP00000228682,9606.ENSP00000229795,9606.ENSP00000236671,9606.ENSP00000241453,9606.ENSP00000242057,9606.ENSP00000254066,9606.ENSP00000256474,9606.ENSP00000257290,9606.ENSP00000257904,…	KDM4B,MIF,MAPK1,HMOX1,APEX1,AURKA,SERPINE1,MPO,RPS6KB1,CCND1,GLI1,MAPK14,CTSD,FLT3,AHR,RARA,VHL,PDGFRA,CDK4,MDM2,ALDH2,PDGFRB,CREBBP,CCNE1,MAPK3,EP300,LIG1,BRD4,STAT3,DNMT3A,CDK6,CDK2,NCOR1,TP53,EGFR,CSF1R,PPARG,KIT,CCR2,ALB,SHH,DUSP16,PLK1,CDC25A,MMP14,PLG,TERT,PRKACA,CASP3,PRKDC,AURKB,TYMS,CDC25C,GSK3B,PGR,NOS2,FANCF,RARB,HSP90AA1,TRIM24,ERBB4,ESR2,CTSB,CASP8,COL18A1,TOP1,MTOR,PARP1,MDM4,PTGS2,…
GO:0043231	Intracellular membrane-bounded organelle	154	12149	0.17	0.68	1.11e-16	9606.ENSP00000003084,9606.ENSP00000159111,9606.ENSP00000215754,9606.ENSP00000215832,9606.ENSP00000216117,9606.ENSP00000216714,9606.ENSP00000216911,9606.ENSP00000219070,9606.ENSP00000223095,9606.ENSP00000225275,9606.ENSP00000225577,9606.ENSP00000227507,9606.ENSP00000228606,9606.ENSP00000228682,9606.ENSP00000229795,9606.ENSP00000236671,9606.ENSP00000241453,9606.ENSP00000242057,9606.ENSP00000244007,…	CFTR,KDM4B,MIF,MAPK1,HMOX1,APEX1,AURKA,MMP2,SERPINE1,MPO,RPS6KB1,CCND1,CYP27B1,GLI1,MAPK14,CTSD,FLT3,AHR,PLCG1,SMO,RARA,VHL,PDGFRA,CDK4,MDM2,RIPK1,ALDH2,PDGFRB,CREBBP,CCNE1,MAP2K2,MAPK3,EP300,LIG1,BRD4,KDR,FGF2,STAT3,DNMT3A,NRP1,CDK6,CDK2,NCOR1,TP53,ERBB2,EGFR,CSF1R,PPARG,KIT,ACE,CCR2,ALB,SHH,DUSP16,PLK1,CYP2A6,AXL,MAP2K1,CDC25A,FASN,MMP14,PLG,TERT,PRKACA,CASP3,PRKDC,AURKB,TYMS,TUBB3,CDC25C,GSK3B…
GO:0005654	Nucleoplasm	88	4169	0.4	1.02	2.32e-16	9606.ENSP00000159111,9606.ENSP00000215754,9606.ENSP00000215832,9606.ENSP00000216117,9606.ENSP00000216714,9606.ENSP00000216911,9606.ENSP00000225275,9606.ENSP00000225577,9606.ENSP00000227507,9606.ENSP00000228682,9606.ENSP00000229795,9606.ENSP00000242057,9606.ENSP00000254066,9606.ENSP00000256474,9606.ENSP00000257290,9606.ENSP00000257904,9606.ENSP00000258149,9606.ENSP00000262367,9606.ENSP00000262643,…	KDM4B,MIF,MAPK1,HMOX1,APEX1,AURKA,MPO,RPS6KB1,CCND1,GLI1,MAPK14,AHR,RARA,VHL,PDGFRA,CDK4,MDM2,CREBBP,CCNE1,MAPK3,EP300,LIG1,BRD4,STAT3,DNMT3A,CDK6,CDK2,NCOR1,TP53,CSF1R,PPARG,DUSP16,PLK1,CDC25A,TERT,PRKACA,CASP3,PRKDC,AURKB,CDC25C,GSK3B,PGR,NOS2,FANCF,RARB,HSP90AA1,TRIM24,ERBB4,ESR2,CASP8,TOP1,MTOR,PARP1,MDM4,MCL1,CHUK,XIAP,JUN,ABL1,CCND3,HDAC1,SRC,ALOX5,AR,PCNA,JAK2,CHEK2,CDK1,MAPK8,NFE2L2,BCL2,…
GO:0031981	Nuclear lumen	91	4526	0.38	0.97	7.23e-16	9606.ENSP00000159111,9606.ENSP00000215754,9606.ENSP00000215832,9606.ENSP00000216117,9606.ENSP00000216714,9606.ENSP00000216911,9606.ENSP00000225275,9606.ENSP00000225577,9606.ENSP00000227507,9606.ENSP00000228682,9606.ENSP00000229795,9606.ENSP00000242057,9606.ENSP00000254066,9606.ENSP00000256474,9606.ENSP00000257290,9606.ENSP00000257904,9606.ENSP00000258149,9606.ENSP00000262367,9606.ENSP00000262643,…	KDM4B,MIF,MAPK1,HMOX1,APEX1,AURKA,MPO,RPS6KB1,CCND1,GLI1,MAPK14,AHR,RARA,VHL,PDGFRA,CDK4,MDM2,CREBBP,CCNE1,MAPK3,EP300,LIG1,BRD4,STAT3,DNMT3A,CDK6,CDK2,NCOR1,TP53,CSF1R,PPARG,KIT,CCR2,DUSP16,PLK1,CDC25A,TERT,PRKACA,CASP3,PRKDC,AURKB,TYMS,CDC25C,GSK3B,PGR,NOS2,FANCF,RARB,HSP90AA1,TRIM24,ERBB4,ESR2,CASP8,TOP1,MTOR,PARP1,MDM4,MCL1,CHUK,XIAP,JUN,ABL1,CCND3,HDAC1,SRC,ALOX5,AR,PCNA,JAK2,CHEK2,CDK1,MAPK…
GO:0043227	Membrane-bounded organelle	158	13188	0.15	0.64	1.3e-15	9606.ENSP00000003084,9606.ENSP00000159111,9606.ENSP00000215754,9606.ENSP00000215832,9606.ENSP00000216117,9606.ENSP00000216714,9606.ENSP00000216911,9606.ENSP00000219070,9606.ENSP00000223095,9606.ENSP00000225275,9606.ENSP00000225577,9606.ENSP00000227507,9606.ENSP00000228606,9606.ENSP00000228682,9606.ENSP00000229795,9606.ENSP00000236671,9606.ENSP00000241453,9606.ENSP00000242057,9606.ENSP00000244007,…	CFTR,KDM4B,MIF,MAPK1,HMOX1,APEX1,AURKA,MMP2,SERPINE1,MPO,RPS6KB1,CCND1,CYP27B1,GLI1,MAPK14,CTSD,FLT3,AHR,PLCG1,SMO,RARA,VHL,PDGFRA,CDK4,MDM2,RIPK1,MMP7,ALDH2,PDGFRB,CREBBP,CCNE1,MAP2K2,MAPK3,EP300,LIG1,BRD4,KDR,FGF2,STAT3,DNMT3A,NRP1,CDK6,CDK2,NCOR1,TP53,ERBB2,EGFR,CSF1R,PPARG,KIT,ACE,CCR2,ALB,SHH,DUSP16,PLK1,CYP2A6,AXL,MAP2K1,CDC25A,FASN,MMP14,PLG,TERT,PRKACA,CASP3,PRKDC,AURKB,TYMS,TUBB3,CDC25C,…
GO:0005737	Cytoplasm	151	12056	0.17	0.66	5.48e-15	9606.ENSP00000003084,9606.ENSP00000159111,9606.ENSP00000215754,9606.ENSP00000215832,9606.ENSP00000216117,9606.ENSP00000216714,9606.ENSP00000216911,9606.ENSP00000219070,9606.ENSP00000223095,9606.ENSP00000225275,9606.ENSP00000225577,9606.ENSP00000227507,9606.ENSP00000228606,9606.ENSP00000228682,9606.ENSP00000229795,9606.ENSP00000236671,9606.ENSP00000241453,9606.ENSP00000242057,9606.ENSP00000244007,…	CFTR,KDM4B,MIF,MAPK1,HMOX1,APEX1,AURKA,MMP2,SERPINE1,MPO,RPS6KB1,CCND1,CYP27B1,GLI1,MAPK14,CTSD,FLT3,AHR,PLCG1,SMO,RARA,VHL,PDGFRA,CDK4,MDM2,RIPK1,ALDH2,PDGFRB,CREBBP,CCNE1,MAP2K2,MAPK3,EP300,LIG1,KDR,PIK3CA,FGF2,STAT3,DNMT3A,NRP1,CDK6,CDK2,NCOR1,TP53,ERBB2,EGFR,PPARG,KIT,ACE,CCR2,ALB,SHH,DUSP16,PLK1,CYP2A6,MAP2K1,CDC25A,FASN,MMP14,PLG,TERT,PRKACA,CASP3,PRKDC,AURKB,TYMS,TUBB3,CDC25C,GSK3B,PGR,NOS…
GO:0005634	Nucleus	119	7672	0.26	0.78	8.63e-15	9606.ENSP00000003084,9606.ENSP00000159111,9606.ENSP00000215754,9606.ENSP00000215832,9606.ENSP00000216117,9606.ENSP00000216714,9606.ENSP00000216911,9606.ENSP00000219070,9606.ENSP00000225275,9606.ENSP00000225577,9606.ENSP00000227507,9606.ENSP00000228682,9606.ENSP00000229795,9606.ENSP00000241453,9606.ENSP00000242057,9606.ENSP00000244007,9606.ENSP00000254066,9606.ENSP00000256474,9606.ENSP00000257290,…	CFTR,KDM4B,MIF,MAPK1,HMOX1,APEX1,AURKA,MMP2,MPO,RPS6KB1,CCND1,GLI1,MAPK14,FLT3,AHR,PLCG1,RARA,VHL,PDGFRA,CDK4,MDM2,PDGFRB,CREBBP,CCNE1,MAP2K2,MAPK3,EP300,LIG1,BRD4,KDR,FGF2,STAT3,DNMT3A,CDK6,CDK2,NCOR1,TP53,ERBB2,EGFR,CSF1R,PPARG,KIT,CCR2,ALB,DUSP16,PLK1,MAP2K1,CDC25A,MMP14,TERT,PRKACA,CASP3,PRKDC,AURKB,TYMS,TUBB3,CDC25C,GSK3B,PGR,NOS2,CASP9,FANCF,RARB,HSP90AA1,TRIM24,PTK2,ERBB4,ESR2,CASP8,TOP1,M…
GO:0043235	Receptor complex	28	418	0.9	2.02	1.76e-14	9606.ENSP00000241453,9606.ENSP00000242057,9606.ENSP00000257290,9606.ENSP00000259808,9606.ENSP00000261799,9606.ENSP00000263923,9606.ENSP00000265371,9606.ENSP00000269571,9606.ENSP00000275493,9606.ENSP00000286301,9606.ENSP00000287820,9606.ENSP00000288135,9606.ENSP00000301178,9606.ENSP00000317272,9606.ENSP00000342235,9606.ENSP00000347942,9606.ENSP00000350896,9606.ENSP00000351209,9606.ENSP00000359424,…	FLT3,AHR,PDGFRA,RIPK1,PDGFRB,KDR,NRP1,ERBB2,EGFR,CSF1R,PPARG,KIT,AXL,MET,ERBB4,RET,EPHB4,EPHA2,CHUK,TLR4,JAK2,ALK,PTK2B,RXRA,IKBKB,NTRK1,EPHA5,IGF1R
GO:0032991	Protein-containing complex	98	5506	0.32	0.86	2.78e-14	9606.ENSP00000003084,9606.ENSP00000216714,9606.ENSP00000216911,9606.ENSP00000223095,9606.ENSP00000227507,9606.ENSP00000228682,9606.ENSP00000241453,9606.ENSP00000242057,9606.ENSP00000244007,9606.ENSP00000254066,9606.ENSP00000257290,9606.ENSP00000257904,9606.ENSP00000258149,9606.ENSP00000259808,9606.ENSP00000261799,9606.ENSP00000262367,9606.ENSP00000262643,9606.ENSP00000263253,9606.ENSP00000263923,…	CFTR,APEX1,AURKA,SERPINE1,CCND1,GLI1,FLT3,AHR,PLCG1,RARA,PDGFRA,CDK4,MDM2,RIPK1,PDGFRB,CREBBP,CCNE1,EP300,KDR,PIK3CA,STAT3,DNMT3A,NRP1,CDK6,CDK2,NCOR1,TP53,ERBB2,EGFR,CSF1R,PPARG,KIT,ALB,PLK1,AXL,TERT,PRKACA,CASP3,PRKDC,AURKB,MET,GSK3B,CASP9,FANCF,HSP90AA1,ERBB4,CTSB,RET,EPHB4,EPHA2,CASP8,COL18A1,TOP1,MTOR,PARP1,MDM4,PTGS2,MCL1,CHUK,JUN,ABL1,PLAU,CCND3,HDAC1,TLR4,AR,BCL2L1,PIK3CD,PCNA,JAK2,ALK,CD…
GO:0005829	Cytosol	97	5438	0.32	0.86	3.84e-14	9606.ENSP00000003084,9606.ENSP00000159111,9606.ENSP00000215754,9606.ENSP00000215832,9606.ENSP00000216117,9606.ENSP00000216911,9606.ENSP00000225577,9606.ENSP00000227507,9606.ENSP00000228682,9606.ENSP00000229795,9606.ENSP00000241453,9606.ENSP00000242057,9606.ENSP00000244007,9606.ENSP00000254066,9606.ENSP00000256474,9606.ENSP00000257904,9606.ENSP00000258149,9606.ENSP00000259808,9606.ENSP00000262643,…	CFTR,KDM4B,MIF,MAPK1,HMOX1,AURKA,RPS6KB1,CCND1,GLI1,MAPK14,FLT3,AHR,PLCG1,RARA,VHL,CDK4,MDM2,RIPK1,CCNE1,MAP2K2,MAPK3,EP300,PIK3CA,STAT3,NRP1,CDK6,CDK2,NCOR1,TP53,ERBB2,PPARG,CCR2,SHH,DUSP16,PLK1,MAP2K1,CDC25A,FASN,MMP14,TERT,PRKACA,CASP3,PRKDC,AURKB,TYMS,CDC25C,GSK3B,PGR,NOS2,CASP9,HSP90AA1,TRIM24,PTK2,ERBB4,EPHB4,CASP8,COMT,MTOR,MCL1,CHUK,XIAP,ABL1,CCND3,HDAC1,SRC,ALOX5,AR,BCL2L1,PIK3CD,JAK2,CD…
GO:0005739	Mitochondrion	48	1681	0.53	1.14	6.78e-12	9606.ENSP00000215832,9606.ENSP00000216117,9606.ENSP00000216714,9606.ENSP00000219070,9606.ENSP00000225577,9606.ENSP00000228606,9606.ENSP00000229795,9606.ENSP00000256474,9606.ENSP00000259808,9606.ENSP00000261733,9606.ENSP00000262948,9606.ENSP00000263025,9606.ENSP00000263274,9606.ENSP00000265371,9606.ENSP00000269305,9606.ENSP00000302486,9606.ENSP00000309572,9606.ENSP00000309591,9606.ENSP00000315644,…	MAPK1,HMOX1,APEX1,MMP2,RPS6KB1,CYP27B1,MAPK14,VHL,RIPK1,ALDH2,MAP2K2,MAPK3,LIG1,NRP1,TP53,MAP2K1,TERT,PRKACA,TYMS,CDC25C,GSK3B,PGR,CASP9,HSP90AA1,TRIM24,ERBB4,ESR2,CASP8,MTOR,PARP1,MCL1,ABL1,SRC,BCL2L1,CYP1A1,CDK1,MAPK8,BCL2,PLA2G2A,DHFR,RAF1,PRKCA,BRAF,RXRA,AKT1,CYP1B1,CYP2D6,ABCG2
GO:0045121	Membrane raft	22	320	0.91	1.79	1.75e-11	9606.ENSP00000215832,9606.ENSP00000216117,9606.ENSP00000236671,9606.ENSP00000259808,9606.ENSP00000263025,9606.ENSP00000263923,9606.ENSP00000275493,9606.ENSP00000297261,9606.ENSP00000309591,9606.ENSP00000311032,9606.ENSP00000347942,9606.ENSP00000351273,9606.ENSP00000356438,9606.ENSP00000362680,9606.ENSP00000371067,9606.ENSP00000380638,9606.ENSP00000398698,9606.ENSP00000411355,9606.ENSP00000430684,…	MAPK1,HMOX1,CTSD,RIPK1,MAPK3,KDR,EGFR,SHH,PRKACA,CASP3,RET,CASP8,PTGS2,SRC,JAK2,PTK2B,TNF,PTPRC,IKBKB,CTNNB1,IGF1R,ABCG2
GO:0061695	Transferase complex, transferring phosphorus-containing groups	21	299	0.92	1.77	3.95e-11	9606.ENSP00000227507,9606.ENSP00000257904,9606.ENSP00000262643,9606.ENSP00000263967,9606.ENSP00000265734,9606.ENSP00000266970,9606.ENSP00000309572,9606.ENSP00000309591,9606.ENSP00000313420,9606.ENSP00000359424,9606.ENSP00000362082,9606.ENSP00000366563,9606.ENSP00000368458,9606.ENSP00000378699,9606.ENSP00000386135,9606.ENSP00000419260,9606.ENSP00000428056,9606.ENSP00000430684,9606.ENSP00000481380,…	CCND1,CDK4,CCNE1,PIK3CA,CDK6,CDK2,TERT,PRKACA,PRKDC,CHUK,CCND3,PIK3CD,PCNA,CDK1,DAPK1,PIK3CG,PIK3R1,IKBKB,CCNA2,IGF1R,PIK3CB
GO:0005667	Transcription regulator complex	26	517	0.77	1.5	7.33e-11	9606.ENSP00000216714,9606.ENSP00000227507,9606.ENSP00000242057,9606.ENSP00000254066,9606.ENSP00000257904,9606.ENSP00000258149,9606.ENSP00000262367,9606.ENSP00000263253,9606.ENSP00000264657,9606.ENSP00000266970,9606.ENSP00000268712,9606.ENSP00000269305,9606.ENSP00000287820,9606.ENSP00000313420,9606.ENSP00000355759,9606.ENSP00000356150,9606.ENSP00000360266,9606.ENSP00000362649,9606.ENSP00000380252,…	APEX1,CCND1,AHR,RARA,CDK4,MDM2,CREBBP,EP300,STAT3,CDK2,NCOR1,TP53,PPARG,PRKDC,PARP1,MDM4,JUN,HDAC1,NFE2L2,RELA,ESR1,HDAC9,RXRA,HIF1A,ELANE,CTNNB1
GO:1902911	Protein kinase complex	15	127	1.14	2.05	1.09e-10	9606.ENSP00000227507,9606.ENSP00000257904,9606.ENSP00000262643,9606.ENSP00000265734,9606.ENSP00000266970,9606.ENSP00000309591,9606.ENSP00000313420,9606.ENSP00000359424,9606.ENSP00000362082,9606.ENSP00000368458,9606.ENSP00000378699,9606.ENSP00000386135,9606.ENSP00000430684,9606.ENSP00000481380,9606.ENSP00000497069	CCND1,CDK4,CCNE1,CDK6,CDK2,PRKACA,PRKDC,CHUK,CCND3,PCNA,CDK1,DAPK1,IKBKB,CCNA2,IGF1R
GO:0005622	Intracellular anatomical structure	159	14891	0.1	0.53	1.01e-09	9606.ENSP00000003084,9606.ENSP00000159111,9606.ENSP00000215754,9606.ENSP00000215832,9606.ENSP00000216117,9606.ENSP00000216714,9606.ENSP00000216911,9606.ENSP00000219070,9606.ENSP00000223095,9606.ENSP00000225275,9606.ENSP00000225577,9606.ENSP00000227507,9606.ENSP00000228606,9606.ENSP00000228682,9606.ENSP00000229795,9606.ENSP00000236671,9606.ENSP00000241453,9606.ENSP00000242057,9606.ENSP00000244007,…	CFTR,KDM4B,MIF,MAPK1,HMOX1,APEX1,AURKA,MMP2,SERPINE1,MPO,RPS6KB1,CCND1,CYP27B1,GLI1,MAPK14,CTSD,FLT3,AHR,PLCG1,SMO,RARA,VHL,PDGFRA,CDK4,MDM2,RIPK1,ALDH2,PDGFRB,CREBBP,CCNE1,MAP2K2,MAPK3,EP300,LIG1,BRD4,KDR,PIK3CA,FGF2,STAT3,DNMT3A,NRP1,CDK6,CDK2,NCOR1,TP53,ERBB2,EGFR,CSF1R,PPARG,KIT,ACE,CCR2,ALB,SHH,DUSP16,PLK1,CYP2A6,AXL,MAP2K1,CDC25A,FASN,MMP14,PLG,TERT,PRKACA,CASP3,PRKDC,AURKB,TYMS,TUBB3,CDC25…
GO:1902554	Serine/threonine protein kinase complex	13	110	1.14	1.81	3.36e-09	9606.ENSP00000227507,9606.ENSP00000257904,9606.ENSP00000262643,9606.ENSP00000265734,9606.ENSP00000266970,9606.ENSP00000313420,9606.ENSP00000359424,9606.ENSP00000362082,9606.ENSP00000368458,9606.ENSP00000378699,9606.ENSP00000386135,9606.ENSP00000430684,9606.ENSP00000481380	CCND1,CDK4,CCNE1,CDK6,CDK2,PRKDC,CHUK,CCND3,PCNA,CDK1,DAPK1,IKBKB,CCNA2
GO:0048471	Perinuclear region of cytoplasm	26	727	0.63	1.06	8.08e-08	9606.ENSP00000216117,9606.ENSP00000216714,9606.ENSP00000216911,9606.ENSP00000225577,9606.ENSP00000254066,9606.ENSP00000262948,9606.ENSP00000263967,9606.ENSP00000269571,9606.ENSP00000275493,9606.ENSP00000287820,9606.ENSP00000292301,9606.ENSP00000309591,9606.ENSP00000321656,9606.ENSP00000327251,9606.ENSP00000335153,9606.ENSP00000345672,9606.ENSP00000361423,9606.ENSP00000362680,9606.ENSP00000363089,…	HMOX1,APEX1,AURKA,RPS6KB1,RARA,MAP2K2,PIK3CA,ERBB2,EGFR,PPARG,CCR2,PRKACA,CDC25C,NOS2,HSP90AA1,CTSB,ABL1,SRC,TLR4,ALOX5,PTK2B,PLA2G2A,PRKCA,PIK3R1,EPHA5,CTNNB1
GO:0000307	Cyclin-dependent protein kinase holoenzyme complex	9	51	1.32	1.65	1.47e-07	9606.ENSP00000227507,9606.ENSP00000257904,9606.ENSP00000262643,9606.ENSP00000265734,9606.ENSP00000266970,9606.ENSP00000362082,9606.ENSP00000368458,9606.ENSP00000378699,9606.ENSP00000481380	CCND1,CDK4,CCNE1,CDK6,CDK2,CCND3,PCNA,CDK1,CCNA2
GO:0071944	Cell periphery	88	6015	0.24	0.62	2.07e-07	9606.ENSP00000003084,9606.ENSP00000215754,9606.ENSP00000215832,9606.ENSP00000216117,9606.ENSP00000219070,9606.ENSP00000223095,9606.ENSP00000236671,9606.ENSP00000241453,9606.ENSP00000244007,9606.ENSP00000249373,9606.ENSP00000254066,9606.ENSP00000257290,9606.ENSP00000258149,9606.ENSP00000259808,9606.ENSP00000260227,9606.ENSP00000261799,9606.ENSP00000262948,9606.ENSP00000263025,9606.ENSP00000263923,…	CFTR,MIF,MAPK1,HMOX1,MMP2,SERPINE1,CTSD,FLT3,PLCG1,SMO,RARA,PDGFRA,MDM2,RIPK1,MMP7,PDGFRB,MAP2K2,MAPK3,KDR,PIK3CA,STAT3,NRP1,ERBB2,EGFR,CSF1R,KIT,ACE,CCR2,SHH,MMP3,AXL,MAP2K1,FASN,MMP14,PLG,TERT,PRKACA,CASP3,MET,TUBB3,MMP1,GSK3B,NOS2,HSP90AA1,PTK2,ERBB4,CTSB,RET,EPHB4,EPHA2,CASP8,COL18A1,COMT,PTGS2,CHUK,JUN,MMP9,PLAU,SRC,TLR4,AR,PIK3CD,JAK2,ALK,NFE2L2,PTK2B,ABCC1,PLA2G2A,DAPK1,TNF,RAF1,ESR1,PRKCA…
GO:0009986	Cell surface	27	894	0.55	0.89	1.09e-06	9606.ENSP00000003084,9606.ENSP00000215754,9606.ENSP00000225577,9606.ENSP00000257290,9606.ENSP00000261799,9606.ENSP00000263923,9606.ENSP00000275493,9606.ENSP00000286301,9606.ENSP00000288135,9606.ENSP00000290866,9606.ENSP00000292301,9606.ENSP00000297261,9606.ENSP00000301178,9606.ENSP00000308938,9606.ENSP00000317272,9606.ENSP00000335153,9606.ENSP00000345672,9606.ENSP00000351209,9606.ENSP00000361850,…	CFTR,MIF,RPS6KB1,PDGFRA,PDGFRB,KDR,EGFR,CSF1R,KIT,ACE,CCR2,SHH,AXL,PLG,MET,HSP90AA1,CTSB,EPHA2,PLAU,TLR4,TNF,PTPRC,NTRK1,ELANE,ABCB1,EPHA5,ABCG2
GO:0012505	Endomembrane system	73	4721	0.26	0.61	1.52e-06	9606.ENSP00000003084,9606.ENSP00000215754,9606.ENSP00000215832,9606.ENSP00000216117,9606.ENSP00000216714,9606.ENSP00000223095,9606.ENSP00000225275,9606.ENSP00000227507,9606.ENSP00000229795,9606.ENSP00000236671,9606.ENSP00000241453,9606.ENSP00000256474,9606.ENSP00000257290,9606.ENSP00000257904,9606.ENSP00000259808,9606.ENSP00000261799,9606.ENSP00000262948,9606.ENSP00000263025,9606.ENSP00000263923,…	CFTR,MIF,MAPK1,HMOX1,APEX1,SERPINE1,MPO,CCND1,MAPK14,CTSD,FLT3,VHL,PDGFRA,CDK4,RIPK1,PDGFRB,MAP2K2,MAPK3,KDR,NRP1,CDK2,TP53,ERBB2,EGFR,KIT,ACE,ALB,SHH,CYP2A6,MAP2K1,FASN,MMP14,PLG,PRKACA,HSP90AA1,CYP1A2,CTSB,RET,COL18A1,MTOR,PARP1,PTGS2,CYP17A1,MMP9,ABL1,PLAU,SRC,TLR4,ALOX5,BCL2L1,JAK2,CHEK2,CYP1A1,CDK1,CYP19A1,NFE2L2,BCL2,PLA2G2A,TNF,RAF1,ESR1,PRKCA,PTPRC,PIK3R1,NTRK1,JAK3,ELANE,CYP1B1,EPHX1,EPH…
GO:0005694	Chromosome	40	1850	0.41	0.73	2.32e-06	9606.ENSP00000159111,9606.ENSP00000216714,9606.ENSP00000242057,9606.ENSP00000254066,9606.ENSP00000257904,9606.ENSP00000262367,9606.ENSP00000263253,9606.ENSP00000263377,9606.ENSP00000264657,9606.ENSP00000264709,9606.ENSP00000266970,9606.ENSP00000268712,9606.ENSP00000269305,9606.ENSP00000287820,9606.ENSP00000300093,9606.ENSP00000309572,9606.ENSP00000313420,9606.ENSP00000313950,9606.ENSP00000325120,…	KDM4B,APEX1,AHR,RARA,CDK4,CREBBP,EP300,BRD4,STAT3,DNMT3A,CDK2,NCOR1,TP53,PPARG,PLK1,TERT,PRKDC,AURKB,PGR,FANCF,RARB,TRIM24,ESR2,TOP1,PARP1,JUN,HDAC1,AR,PCNA,JAK2,CDK1,NFE2L2,RELA,KDM3A,CHEK1,ESR1,TOP2A,RXRA,HIF1A,CTNNB1
GO:0043232	Intracellular non-membrane-bounded organelle	77	5191	0.24	0.59	2.69e-06	9606.ENSP00000159111,9606.ENSP00000215832,9606.ENSP00000216117,9606.ENSP00000216714,9606.ENSP00000216911,9606.ENSP00000219070,9606.ENSP00000228682,9606.ENSP00000229795,9606.ENSP00000242057,9606.ENSP00000249373,9606.ENSP00000254066,9606.ENSP00000257904,9606.ENSP00000258149,9606.ENSP00000262367,9606.ENSP00000262643,9606.ENSP00000262948,9606.ENSP00000263025,9606.ENSP00000263253,9606.ENSP00000263377,…	KDM4B,MAPK1,HMOX1,APEX1,AURKA,MMP2,GLI1,MAPK14,AHR,SMO,RARA,CDK4,MDM2,CREBBP,CCNE1,MAP2K2,MAPK3,EP300,BRD4,STAT3,DNMT3A,NRP1,CDK6,CDK2,NCOR1,TP53,PPARG,KIT,CCR2,PLK1,CYP2A6,AXL,MAP2K1,MMP14,TERT,PRKACA,PRKDC,AURKB,TYMS,TUBB3,GSK3B,PGR,NOS2,FANCF,RARB,TRIM24,PTK2,ESR2,CASP8,TOP1,PARP1,XIAP,JUN,ABL1,HDAC1,SRC,AR,BCL2L1,PCNA,JAK2,CDK1,NFE2L2,PTK2B,RELA,DAPK1,KDM3A,CHEK1,WEE1,ESR1,TOP2A,RXRA,JAK3,HIF…
GO:0017053	Transcription repressor complex	9	77	1.14	1.29	2.95e-06	9606.ENSP00000227507,9606.ENSP00000258149,9606.ENSP00000268712,9606.ENSP00000269305,9606.ENSP00000356150,9606.ENSP00000360266,9606.ENSP00000362649,9606.ENSP00000466090,9606.ENSP00000495360	CCND1,MDM2,NCOR1,TP53,MDM4,JUN,HDAC1,ELANE,CTNNB1
GO:0005886	Plasma membrane	80	5544	0.23	0.57	3.64e-06	9606.ENSP00000003084,9606.ENSP00000215754,9606.ENSP00000215832,9606.ENSP00000216117,9606.ENSP00000219070,9606.ENSP00000223095,9606.ENSP00000241453,9606.ENSP00000244007,9606.ENSP00000249373,9606.ENSP00000254066,9606.ENSP00000257290,9606.ENSP00000258149,9606.ENSP00000259808,9606.ENSP00000261799,9606.ENSP00000262948,9606.ENSP00000263025,9606.ENSP00000263923,9606.ENSP00000263967,9606.ENSP00000264657,…	CFTR,MIF,MAPK1,HMOX1,MMP2,SERPINE1,FLT3,PLCG1,SMO,RARA,PDGFRA,MDM2,RIPK1,PDGFRB,MAP2K2,MAPK3,KDR,PIK3CA,STAT3,NRP1,ERBB2,EGFR,CSF1R,KIT,ACE,CCR2,SHH,AXL,MAP2K1,FASN,MMP14,PLG,TERT,PRKACA,CASP3,MET,GSK3B,NOS2,HSP90AA1,PTK2,ERBB4,CTSB,RET,EPHB4,EPHA2,CASP8,COMT,PTGS2,CHUK,JUN,PLAU,SRC,TLR4,AR,PIK3CD,JAK2,ALK,NFE2L2,PTK2B,ABCC1,PLA2G2A,DAPK1,TNF,RAF1,ESR1,PRKCA,PTPRC,BRAF,PIK3CG,PIK3R1,IKBKB,NTRK1,J…
GO:0005943	Phosphatidylinositol 3-kinase complex, class IA	5	9	1.82	1.45	4.62e-06	9606.ENSP00000263967,9606.ENSP00000366563,9606.ENSP00000419260,9606.ENSP00000428056,9606.ENSP00000501150	PIK3CA,PIK3CD,PIK3CG,PIK3R1,PIK3CB
GO:0036477	Somatodendritic compartment	25	855	0.54	0.82	5.43e-06	9606.ENSP00000216911,9606.ENSP00000249373,9606.ENSP00000254066,9606.ENSP00000292301,9606.ENSP00000309591,9606.ENSP00000311032,9606.ENSP00000320295,9606.ENSP00000324806,9606.ENSP00000335153,9606.ENSP00000341189,9606.ENSP00000347942,9606.ENSP00000354511,9606.ENSP00000354522,9606.ENSP00000354558,9606.ENSP00000358903,9606.ENSP00000361423,9606.ENSP00000362649,9606.ENSP00000362680,9606.ENSP00000378974,…	AURKA,SMO,RARA,CCR2,PRKACA,CASP3,TUBB3,GSK3B,HSP90AA1,PTK2,RET,COMT,TOP1,MTOR,CYP17A1,ABL1,HDAC1,SRC,MAPK8,PTK2B,TNF,MAP2K4,NTRK1,EPHA5,IGF1R
GO:0120025	Plasma membrane bounded cell projection	44	2268	0.36	0.66	6.89e-06	9606.ENSP00000215832,9606.ENSP00000216911,9606.ENSP00000225577,9606.ENSP00000228682,9606.ENSP00000244007,9606.ENSP00000249373,9606.ENSP00000254066,9606.ENSP00000257290,9606.ENSP00000263025,9606.ENSP00000263967,9606.ENSP00000265371,9606.ENSP00000265734,9606.ENSP00000275493,9606.ENSP00000290866,9606.ENSP00000292301,9606.ENSP00000309591,9606.ENSP00000320295,9606.ENSP00000324806,9606.ENSP00000335153,…	MAPK1,AURKA,RPS6KB1,GLI1,PLCG1,SMO,RARA,PDGFRA,MAPK3,PIK3CA,NRP1,CDK6,EGFR,ACE,CCR2,PRKACA,TUBB3,GSK3B,HSP90AA1,PTK2,RET,EPHB4,EPHA2,CASP8,COMT,MTOR,PTGS2,CYP17A1,ABL1,SRC,TLR4,MAPK8,PTK2B,RAF1,MAP2K4,PTPRC,BRAF,NTRK1,HIF1A,AKT1,EPHA5,CTNNB1,IGF1R,ABCG2
GO:0005925	Focal adhesion	17	416	0.68	0.92	8.49e-06	9606.ENSP00000215832,9606.ENSP00000261799,9606.ENSP00000262948,9606.ENSP00000263025,9606.ENSP00000265371,9606.ENSP00000275493,9606.ENSP00000302486,9606.ENSP00000308208,9606.ENSP00000341189,9606.ENSP00000351209,9606.ENSP00000361850,9606.ENSP00000362680,9606.ENSP00000371067,9606.ENSP00000380638,9606.ENSP00000411355,9606.ENSP00000495360,9606.ENSP00000499900	MAPK1,PDGFRB,MAP2K2,MAPK3,NRP1,EGFR,MAP2K1,MMP14,PTK2,EPHA2,PLAU,SRC,JAK2,PTK2B,PTPRC,CTNNB1,JAK1
GO:0043073	Germ cell nucleus	8	65	1.16	1.2	9.59e-06	9606.ENSP00000216911,9606.ENSP00000266970,9606.ENSP00000269305,9606.ENSP00000340507,9606.ENSP00000354522,9606.ENSP00000368458,9606.ENSP00000386660,9606.ENSP00000411532	AURKA,CDK2,TP53,TRIM24,TOP1,PCNA,KDM3A,TOP2A
GO:0031410	Cytoplasmic vesicle	46	2482	0.34	0.64	1.11e-05	9606.ENSP00000003084,9606.ENSP00000215754,9606.ENSP00000215832,9606.ENSP00000223095,9606.ENSP00000225275,9606.ENSP00000229795,9606.ENSP00000236671,9606.ENSP00000241453,9606.ENSP00000249373,9606.ENSP00000258149,9606.ENSP00000259808,9606.ENSP00000261799,9606.ENSP00000262948,9606.ENSP00000263025,9606.ENSP00000263923,9606.ENSP00000265371,9606.ENSP00000266970,9606.ENSP00000269571,9606.ENSP00000275493,…	CFTR,MIF,MAPK1,SERPINE1,MPO,MAPK14,CTSD,FLT3,SMO,MDM2,RIPK1,PDGFRB,MAP2K2,MAPK3,KDR,NRP1,CDK2,ERBB2,EGFR,KIT,ACE,ALB,DUSP16,MAP2K1,FASN,MMP14,PLG,PRKACA,HSP90AA1,CTSB,RET,MTOR,MMP9,PLAU,SRC,TLR4,ALOX5,BCL2L1,JAK2,PLA2G2A,TNF,PTPRC,NTRK1,JAK3,ELANE,JAK1
GO:0031982	Vesicle	62	3957	0.27	0.57	1.47e-05	9606.ENSP00000003084,9606.ENSP00000215754,9606.ENSP00000215832,9606.ENSP00000223095,9606.ENSP00000225275,9606.ENSP00000229795,9606.ENSP00000236671,9606.ENSP00000241453,9606.ENSP00000249373,9606.ENSP00000258149,9606.ENSP00000259808,9606.ENSP00000260227,9606.ENSP00000261733,9606.ENSP00000261799,9606.ENSP00000262948,9606.ENSP00000263025,9606.ENSP00000263923,9606.ENSP00000265371,9606.ENSP00000266970,…	CFTR,MIF,MAPK1,SERPINE1,MPO,MAPK14,CTSD,FLT3,SMO,MDM2,RIPK1,MMP7,ALDH2,PDGFRB,MAP2K2,MAPK3,KDR,NRP1,CDK2,ERBB2,EGFR,KIT,ACE,ALB,DUSP16,AXL,MAP2K1,FASN,MMP14,PLG,PRKACA,TUBB3,NOS2,HSP90AA1,CTSB,RET,EPHB4,COL18A1,COMT,MTOR,MMP9,PLAU,SRC,TLR4,ALOX5,BCL2L1,PCNA,JAK2,ALK,CDK1,ABCC1,PLA2G2A,TNF,PRKCA,PTPRC,NTRK1,JAK3,AKT1,ELANE,ABCB1,CTNNB1,JAK1
GO:1990234	Transferase complex	24	847	0.52	0.77	1.47e-05	9606.ENSP00000227507,9606.ENSP00000257904,9606.ENSP00000262367,9606.ENSP00000262643,9606.ENSP00000263253,9606.ENSP00000263967,9606.ENSP00000265734,9606.ENSP00000266970,9606.ENSP00000309572,9606.ENSP00000309591,9606.ENSP00000313420,9606.ENSP00000359424,9606.ENSP00000362082,9606.ENSP00000366563,9606.ENSP00000368458,9606.ENSP00000378699,9606.ENSP00000386135,9606.ENSP00000408617,9606.ENSP00000419260,…	CCND1,CDK4,CREBBP,CCNE1,EP300,PIK3CA,CDK6,CDK2,TERT,PRKACA,PRKDC,CHUK,CCND3,PIK3CD,PCNA,CDK1,DAPK1,HDAC9,PIK3CG,PIK3R1,IKBKB,CCNA2,IGF1R,PIK3CB
GO:0098552	Side of membrane	20	611	0.59	0.81	1.72e-05	9606.ENSP00000257290,9606.ENSP00000262948,9606.ENSP00000263923,9606.ENSP00000288135,9606.ENSP00000290866,9606.ENSP00000292301,9606.ENSP00000308938,9606.ENSP00000341189,9606.ENSP00000345672,9606.ENSP00000359424,9606.ENSP00000362680,9606.ENSP00000363089,9606.ENSP00000380638,9606.ENSP00000398698,9606.ENSP00000411355,9606.ENSP00000430684,9606.ENSP00000451828,9606.ENSP00000478255,9606.ENSP00000480763,…	PDGFRA,MAP2K2,KDR,KIT,ACE,CCR2,PLG,PTK2,CTSB,CHUK,SRC,TLR4,PTK2B,TNF,PTPRC,IKBKB,AKT1,ABCB1,EPHA5,ABCG2
GO:0000785	Chromatin	30	1285	0.44	0.69	2.23e-05	9606.ENSP00000159111,9606.ENSP00000242057,9606.ENSP00000254066,9606.ENSP00000257904,9606.ENSP00000262367,9606.ENSP00000263377,9606.ENSP00000264657,9606.ENSP00000264709,9606.ENSP00000268712,9606.ENSP00000269305,9606.ENSP00000287820,9606.ENSP00000300093,9606.ENSP00000325120,9606.ENSP00000330875,9606.ENSP00000332296,9606.ENSP00000340507,9606.ENSP00000343925,9606.ENSP00000360266,9606.ENSP00000362649,…	KDM4B,AHR,RARA,CDK4,CREBBP,BRD4,STAT3,DNMT3A,NCOR1,TP53,PPARG,PLK1,PGR,FANCF,RARB,TRIM24,ESR2,JUN,HDAC1,AR,PCNA,JAK2,NFE2L2,RELA,KDM3A,CHEK1,ESR1,RXRA,HIF1A,CTNNB1
GO:0044297	Cell body	19	570	0.59	0.8	2.48e-05	9606.ENSP00000216911,9606.ENSP00000292301,9606.ENSP00000311032,9606.ENSP00000320295,9606.ENSP00000335153,9606.ENSP00000347942,9606.ENSP00000351273,9606.ENSP00000354522,9606.ENSP00000358903,9606.ENSP00000361423,9606.ENSP00000362649,9606.ENSP00000362680,9606.ENSP00000380638,9606.ENSP00000398698,9606.ENSP00000410402,9606.ENSP00000419060,9606.ENSP00000431418,9606.ENSP00000480763,9606.ENSP00000497069	AURKA,CCR2,CASP3,TUBB3,HSP90AA1,RET,CASP8,TOP1,CYP17A1,ABL1,HDAC1,SRC,PTK2B,TNF,MAP2K4,BRAF,NTRK1,EPHA5,IGF1R
GO:0005901	Caveola	8	78	1.08	1.08	2.73e-05	9606.ENSP00000215832,9606.ENSP00000216117,9606.ENSP00000263025,9606.ENSP00000356438,9606.ENSP00000362680,9606.ENSP00000371067,9606.ENSP00000495360,9606.ENSP00000497069	MAPK1,HMOX1,MAPK3,PTGS2,SRC,JAK2,CTNNB1,IGF1R
GO:0044853	Plasma membrane raft	9	109	0.99	1.03	2.88e-05	9606.ENSP00000215832,9606.ENSP00000216117,9606.ENSP00000263025,9606.ENSP00000309591,9606.ENSP00000356438,9606.ENSP00000362680,9606.ENSP00000371067,9606.ENSP00000495360,9606.ENSP00000497069	MAPK1,HMOX1,MAPK3,PRKACA,PTGS2,SRC,JAK2,CTNNB1,IGF1R
GO:1902494	Catalytic complex	33	1539	0.4	0.65	3.29e-05	9606.ENSP00000227507,9606.ENSP00000257904,9606.ENSP00000259808,9606.ENSP00000262367,9606.ENSP00000262643,9606.ENSP00000263253,9606.ENSP00000263967,9606.ENSP00000264709,9606.ENSP00000265734,9606.ENSP00000266970,9606.ENSP00000268712,9606.ENSP00000309572,9606.ENSP00000309591,9606.ENSP00000311032,9606.ENSP00000313420,9606.ENSP00000330237,9606.ENSP00000351273,9606.ENSP00000359424,9606.ENSP00000361850,…	CCND1,CDK4,RIPK1,CREBBP,CCNE1,EP300,PIK3CA,DNMT3A,CDK6,CDK2,NCOR1,TERT,PRKACA,CASP3,PRKDC,CASP9,CASP8,CHUK,PLAU,CCND3,HDAC1,PIK3CD,PCNA,CDK1,DAPK1,KDM3A,HDAC9,PIK3CG,PIK3R1,IKBKB,CCNA2,IGF1R,PIK3CB
GO:0031968	Organelle outer membrane	12	236	0.78	0.88	5.24e-05	9606.ENSP00000216117,9606.ENSP00000225577,9606.ENSP00000228606,9606.ENSP00000325120,9606.ENSP00000351273,9606.ENSP00000354558,9606.ENSP00000356438,9606.ENSP00000358022,9606.ENSP00000365230,9606.ENSP00000381185,9606.ENSP00000383364,9606.ENSP00000401888	HMOX1,RPS6KB1,CYP27B1,PGR,CASP8,MTOR,PTGS2,MCL1,BCL2L1,BCL2,PLA2G2A,RAF1
GO:0000791	Euchromatin	7	60	1.14	1.03	5.75e-05	9606.ENSP00000264709,9606.ENSP00000340507,9606.ENSP00000360266,9606.ENSP00000371067,9606.ENSP00000405330,9606.ENSP00000437955,9606.ENSP00000495360	DNMT3A,TRIM24,JUN,JAK2,ESR1,HIF1A,CTNNB1
GO:0043025	Neuronal cell body	17	502	0.6	0.76	7.17e-05	9606.ENSP00000216911,9606.ENSP00000292301,9606.ENSP00000311032,9606.ENSP00000320295,9606.ENSP00000335153,9606.ENSP00000347942,9606.ENSP00000354522,9606.ENSP00000358903,9606.ENSP00000361423,9606.ENSP00000362649,9606.ENSP00000362680,9606.ENSP00000380638,9606.ENSP00000398698,9606.ENSP00000410402,9606.ENSP00000431418,9606.ENSP00000480763,9606.ENSP00000497069	AURKA,CCR2,CASP3,TUBB3,HSP90AA1,RET,TOP1,CYP17A1,ABL1,HDAC1,SRC,PTK2B,TNF,MAP2K4,NTRK1,EPHA5,IGF1R
GO:0005741	Mitochondrial outer membrane	11	209	0.79	0.84	9.91e-05	9606.ENSP00000216117,9606.ENSP00000225577,9606.ENSP00000228606,9606.ENSP00000325120,9606.ENSP00000351273,9606.ENSP00000354558,9606.ENSP00000358022,9606.ENSP00000365230,9606.ENSP00000381185,9606.ENSP00000383364,9606.ENSP00000401888	HMOX1,RPS6KB1,CYP27B1,PGR,CASP8,MTOR,MCL1,BCL2L1,BCL2,PLA2G2A,RAF1
GO:0005856	Cytoskeleton	42	2369	0.32	0.56	9.91e-05	9606.ENSP00000215832,9606.ENSP00000216714,9606.ENSP00000216911,9606.ENSP00000228682,9606.ENSP00000229795,9606.ENSP00000249373,9606.ENSP00000254066,9606.ENSP00000262643,9606.ENSP00000262948,9606.ENSP00000263025,9606.ENSP00000265371,9606.ENSP00000265734,9606.ENSP00000266970,9606.ENSP00000268712,9606.ENSP00000269305,9606.ENSP00000300093,9606.ENSP00000301141,9606.ENSP00000301178,9606.ENSP00000302486,…	MAPK1,APEX1,AURKA,GLI1,MAPK14,SMO,RARA,CCNE1,MAP2K2,MAPK3,NRP1,CDK6,CDK2,NCOR1,TP53,PLK1,CYP2A6,AXL,MAP2K1,MMP14,PRKACA,AURKB,TUBB3,GSK3B,NOS2,PTK2,CASP8,XIAP,ABL1,SRC,BCL2L1,PCNA,JAK2,CDK1,NFE2L2,PTK2B,DAPK1,CHEK1,JAK3,AKT1,CTNNB1,JAK1
GO:0016020	Membrane	110	9523	0.13	0.43	0.00015	9606.ENSP00000003084,9606.ENSP00000215754,9606.ENSP00000215832,9606.ENSP00000216117,9606.ENSP00000219070,9606.ENSP00000223095,9606.ENSP00000225577,9606.ENSP00000227507,9606.ENSP00000228606,9606.ENSP00000236671,9606.ENSP00000241453,9606.ENSP00000244007,9606.ENSP00000249373,9606.ENSP00000254066,9606.ENSP00000256474,9606.ENSP00000257290,9606.ENSP00000257904,9606.ENSP00000258149,9606.ENSP00000259808,…	CFTR,MIF,MAPK1,HMOX1,MMP2,SERPINE1,RPS6KB1,CCND1,CYP27B1,CTSD,FLT3,PLCG1,SMO,RARA,VHL,PDGFRA,CDK4,MDM2,RIPK1,PDGFRB,MAP2K2,MAPK3,KDR,PIK3CA,STAT3,NRP1,NCOR1,TP53,ERBB2,EGFR,CSF1R,KIT,ACE,CCR2,SHH,CYP2A6,AXL,MAP2K1,FASN,MMP14,PLG,TERT,PRKACA,CASP3,PRKDC,TYMS,MET,GSK3B,PGR,NOS2,HSP90AA1,PTK2,CYP1A2,ERBB4,CTSB,RET,EPHB4,EPHA2,CASP8,COMT,MTOR,PARP1,PTGS2,MCL1,CYP17A1,CHUK,JUN,ABL1,PLAU,SRC,TLR4,ALOX5…
GO:0110165	Cellular anatomical entity	167	18293	0.03	0.37	0.00016	9606.ENSP00000003084,9606.ENSP00000159111,9606.ENSP00000215754,9606.ENSP00000215832,9606.ENSP00000216117,9606.ENSP00000216714,9606.ENSP00000216911,9606.ENSP00000219070,9606.ENSP00000223095,9606.ENSP00000225275,9606.ENSP00000225577,9606.ENSP00000226730,9606.ENSP00000227507,9606.ENSP00000228606,9606.ENSP00000228682,9606.ENSP00000229795,9606.ENSP00000236671,9606.ENSP00000241453,9606.ENSP00000242057,…	CFTR,KDM4B,MIF,MAPK1,HMOX1,APEX1,AURKA,MMP2,SERPINE1,MPO,RPS6KB1,IL2,CCND1,CYP27B1,GLI1,MAPK14,CTSD,FLT3,AHR,PLCG1,SMO,RARA,VHL,PDGFRA,CDK4,MDM2,RIPK1,MMP7,ALDH2,PDGFRB,CREBBP,CCNE1,MAP2K2,MAPK3,EP300,LIG1,BRD4,KDR,PIK3CA,FGF2,STAT3,DNMT3A,NRP1,CDK6,CDK2,NCOR1,TP53,ERBB2,EGFR,CSF1R,PPARG,KIT,ACE,CCR2,ALB,SHH,DUSP16,MMP3,PLK1,CYP2A6,AXL,MAP2K1,CDC25A,FASN,MMP14,PLG,TERT,PRKACA,CASP3,PRKDC,AURKB,TY…
GO:0001673	Male germ cell nucleus	6	50	1.15	0.9	0.00025	9606.ENSP00000266970,9606.ENSP00000340507,9606.ENSP00000354522,9606.ENSP00000368458,9606.ENSP00000386660,9606.ENSP00000411532	CDK2,TRIM24,TOP1,PCNA,KDM3A,TOP2A
GO:0043005	Neuron projection	29	1391	0.39	0.57	0.00025	9606.ENSP00000216911,9606.ENSP00000225577,9606.ENSP00000249373,9606.ENSP00000254066,9606.ENSP00000265371,9606.ENSP00000292301,9606.ENSP00000309591,9606.ENSP00000320295,9606.ENSP00000324806,9606.ENSP00000335153,9606.ENSP00000341189,9606.ENSP00000347942,9606.ENSP00000350896,9606.ENSP00000351209,9606.ENSP00000351273,9606.ENSP00000354511,9606.ENSP00000354558,9606.ENSP00000356438,9606.ENSP00000358903,…	AURKA,RPS6KB1,SMO,RARA,NRP1,CCR2,PRKACA,TUBB3,GSK3B,HSP90AA1,PTK2,RET,EPHB4,EPHA2,CASP8,COMT,MTOR,PTGS2,CYP17A1,ABL1,SRC,MAPK8,PTK2B,MAP2K4,BRAF,NTRK1,HIF1A,EPHA5,IGF1R
GO:0030425	Dendrite	18	624	0.53	0.65	0.00027	9606.ENSP00000249373,9606.ENSP00000254066,9606.ENSP00000292301,9606.ENSP00000309591,9606.ENSP00000320295,9606.ENSP00000324806,9606.ENSP00000335153,9606.ENSP00000341189,9606.ENSP00000347942,9606.ENSP00000354511,9606.ENSP00000354558,9606.ENSP00000361423,9606.ENSP00000362680,9606.ENSP00000378974,9606.ENSP00000380638,9606.ENSP00000410402,9606.ENSP00000431418,9606.ENSP00000480763	SMO,RARA,CCR2,PRKACA,TUBB3,GSK3B,HSP90AA1,PTK2,RET,COMT,MTOR,ABL1,SRC,MAPK8,PTK2B,MAP2K4,NTRK1,EPHA5
GO:0005768	Endosome	24	1030	0.44	0.6	0.00028	9606.ENSP00000003084,9606.ENSP00000215832,9606.ENSP00000236671,9606.ENSP00000241453,9606.ENSP00000259808,9606.ENSP00000262948,9606.ENSP00000263025,9606.ENSP00000263923,9606.ENSP00000265371,9606.ENSP00000266970,9606.ENSP00000269571,9606.ENSP00000275493,9606.ENSP00000290866,9606.ENSP00000302486,9606.ENSP00000308208,9606.ENSP00000345672,9606.ENSP00000347942,9606.ENSP00000362680,9606.ENSP00000363089,…	CFTR,MAPK1,CTSD,FLT3,RIPK1,MAP2K2,MAPK3,KDR,NRP1,CDK2,ERBB2,EGFR,ACE,MAP2K1,MMP14,CTSB,RET,SRC,TLR4,JAK2,TNF,NTRK1,JAK3,JAK1
GO:0005815	Microtubule organizing center	21	825	0.48	0.62	0.00029	9606.ENSP00000215832,9606.ENSP00000216714,9606.ENSP00000216911,9606.ENSP00000249373,9606.ENSP00000262643,9606.ENSP00000265734,9606.ENSP00000266970,9606.ENSP00000269305,9606.ENSP00000300093,9606.ENSP00000302486,9606.ENSP00000309591,9606.ENSP00000313950,9606.ENSP00000324806,9606.ENSP00000341189,9606.ENSP00000365230,9606.ENSP00000368458,9606.ENSP00000378699,9606.ENSP00000380252,9606.ENSP00000391090,…	MAPK1,APEX1,AURKA,SMO,CCNE1,CDK6,CDK2,TP53,PLK1,MAP2K1,PRKACA,AURKB,GSK3B,PTK2,BCL2L1,PCNA,CDK1,NFE2L2,CHEK1,AKT1,CTNNB1
GO:1904813	ficolin-1-rich granule lumen	8	124	0.88	0.76	0.0005	9606.ENSP00000215754,9606.ENSP00000215832,9606.ENSP00000229795,9606.ENSP00000236671,9606.ENSP00000335153,9606.ENSP00000345672,9606.ENSP00000361405,9606.ENSP00000363512	MIF,MAPK1,MAPK14,CTSD,HSP90AA1,CTSB,MMP9,ALOX5
GO:0070161	Anchoring junction	27	1325	0.38	0.53	0.00071	9606.ENSP00000215832,9606.ENSP00000225577,9606.ENSP00000227507,9606.ENSP00000257904,9606.ENSP00000261799,9606.ENSP00000262948,9606.ENSP00000263025,9606.ENSP00000263923,9606.ENSP00000263967,9606.ENSP00000265371,9606.ENSP00000275493,9606.ENSP00000288135,9606.ENSP00000302486,9606.ENSP00000308208,9606.ENSP00000341189,9606.ENSP00000351209,9606.ENSP00000361850,9606.ENSP00000362680,9606.ENSP00000365230,…	MAPK1,RPS6KB1,CCND1,CDK4,PDGFRB,MAP2K2,MAPK3,KDR,PIK3CA,NRP1,EGFR,KIT,MAP2K1,MMP14,PTK2,EPHA2,PLAU,SRC,BCL2L1,JAK2,MAPK8,PTK2B,PTPRC,PIK3R1,AKT1,CTNNB1,JAK1
GO:0009898	Cytoplasmic side of plasma membrane	9	174	0.79	0.7	0.00076	9606.ENSP00000262948,9606.ENSP00000288135,9606.ENSP00000341189,9606.ENSP00000359424,9606.ENSP00000362680,9606.ENSP00000380638,9606.ENSP00000411355,9606.ENSP00000430684,9606.ENSP00000451828	MAP2K2,KIT,PTK2,CHUK,SRC,PTK2B,PTPRC,IKBKB,AKT1
GO:0031967	Organelle envelope	26	1262	0.39	0.52	0.00083	9606.ENSP00000216117,9606.ENSP00000225577,9606.ENSP00000227507,9606.ENSP00000228606,9606.ENSP00000257904,9606.ENSP00000263025,9606.ENSP00000265371,9606.ENSP00000275493,9606.ENSP00000315644,9606.ENSP00000321656,9606.ENSP00000325120,9606.ENSP00000351273,9606.ENSP00000354558,9606.ENSP00000355759,9606.ENSP00000356438,9606.ENSP00000358022,9606.ENSP00000361423,9606.ENSP00000362680,9606.ENSP00000363512,…	HMOX1,RPS6KB1,CCND1,CYP27B1,CDK4,MAPK3,NRP1,EGFR,TYMS,CDC25C,PGR,CASP8,MTOR,PARP1,PTGS2,MCL1,ABL1,SRC,ALOX5,BCL2L1,CYP1A1,BCL2,PLA2G2A,RAF1,PRKCA,ABCG2
GO:0031983	Vesicle lumen	12	326	0.64	0.63	0.00087	9606.ENSP00000215754,9606.ENSP00000215832,9606.ENSP00000223095,9606.ENSP00000225275,9606.ENSP00000229795,9606.ENSP00000236671,9606.ENSP00000275493,9606.ENSP00000295897,9606.ENSP00000308938,9606.ENSP00000335153,9606.ENSP00000363512,9606.ENSP00000466090	MIF,MAPK1,SERPINE1,MPO,MAPK14,CTSD,EGFR,ALB,PLG,HSP90AA1,ALOX5,ELANE
GO:0015630	Microtubule cytoskeleton	27	1355	0.37	0.51	0.00096	9606.ENSP00000215832,9606.ENSP00000216714,9606.ENSP00000216911,9606.ENSP00000229795,9606.ENSP00000249373,9606.ENSP00000262643,9606.ENSP00000262948,9606.ENSP00000265734,9606.ENSP00000266970,9606.ENSP00000268712,9606.ENSP00000269305,9606.ENSP00000300093,9606.ENSP00000301141,9606.ENSP00000302486,9606.ENSP00000309591,9606.ENSP00000313950,9606.ENSP00000320295,9606.ENSP00000324806,9606.ENSP00000341189,…	MAPK1,APEX1,AURKA,MAPK14,SMO,CCNE1,MAP2K2,CDK6,CDK2,NCOR1,TP53,PLK1,CYP2A6,MAP2K1,PRKACA,AURKB,TUBB3,GSK3B,PTK2,XIAP,BCL2L1,PCNA,CDK1,NFE2L2,CHEK1,AKT1,CTNNB1
GO:0005783	Endoplasmic reticulum	35	2021	0.31	0.48	0.001	9606.ENSP00000003084,9606.ENSP00000215832,9606.ENSP00000216117,9606.ENSP00000216714,9606.ENSP00000241453,9606.ENSP00000256474,9606.ENSP00000257290,9606.ENSP00000262948,9606.ENSP00000263025,9606.ENSP00000263923,9606.ENSP00000269305,9606.ENSP00000275493,9606.ENSP00000295897,9606.ENSP00000297261,9606.ENSP00000301141,9606.ENSP00000302486,9606.ENSP00000342007,9606.ENSP00000352798,9606.ENSP00000354558,…	CFTR,MAPK1,HMOX1,APEX1,FLT3,VHL,PDGFRA,MAP2K2,MAPK3,KDR,TP53,EGFR,ALB,SHH,CYP2A6,MAP2K1,CYP1A2,COL18A1,MTOR,PTGS2,CYP17A1,ABL1,BCL2L1,CYP1A1,CDK1,CYP19A1,BCL2,PLA2G2A,PRKCA,PIK3R1,CYP1B1,EPHX1,EPHA5,CYP2D6,CYP3A4
GO:0009897	External side of plasma membrane	13	388	0.6	0.61	0.001	9606.ENSP00000257290,9606.ENSP00000263923,9606.ENSP00000288135,9606.ENSP00000290866,9606.ENSP00000292301,9606.ENSP00000308938,9606.ENSP00000345672,9606.ENSP00000363089,9606.ENSP00000398698,9606.ENSP00000411355,9606.ENSP00000478255,9606.ENSP00000480763,9606.ENSP00000498246	PDGFRA,KDR,KIT,ACE,CCR2,PLG,CTSB,TLR4,TNF,PTPRC,ABCB1,EPHA5,ABCG2
GO:0030054	Cell junction	36	2115	0.3	0.47	0.0011	9606.ENSP00000215832,9606.ENSP00000225577,9606.ENSP00000227507,9606.ENSP00000229795,9606.ENSP00000257290,9606.ENSP00000257904,9606.ENSP00000261799,9606.ENSP00000262948,9606.ENSP00000263025,9606.ENSP00000263923,9606.ENSP00000263967,9606.ENSP00000265371,9606.ENSP00000275493,9606.ENSP00000288135,9606.ENSP00000302486,9606.ENSP00000308208,9606.ENSP00000308938,9606.ENSP00000309591,9606.ENSP00000324806,…	MAPK1,RPS6KB1,CCND1,MAPK14,PDGFRA,CDK4,PDGFRB,MAP2K2,MAPK3,KDR,PIK3CA,NRP1,EGFR,KIT,MAP2K1,MMP14,PLG,PRKACA,GSK3B,PTK2,ERBB4,EPHA2,ABL1,PLAU,SRC,BCL2L1,JAK2,MAPK8,PTK2B,RELA,PTPRC,BRAF,PIK3R1,AKT1,CTNNB1,JAK1
GO:0005887	Integral component of plasma membrane	31	1706	0.33	0.48	0.0013	9606.ENSP00000003084,9606.ENSP00000241453,9606.ENSP00000257290,9606.ENSP00000261799,9606.ENSP00000263923,9606.ENSP00000265371,9606.ENSP00000269571,9606.ENSP00000275493,9606.ENSP00000286301,9606.ENSP00000288135,9606.ENSP00000290866,9606.ENSP00000292301,9606.ENSP00000301178,9606.ENSP00000308208,9606.ENSP00000317272,9606.ENSP00000342235,9606.ENSP00000347942,9606.ENSP00000350896,9606.ENSP00000351209,…	CFTR,FLT3,PDGFRA,PDGFRB,KDR,NRP1,ERBB2,EGFR,CSF1R,KIT,ACE,CCR2,AXL,MMP14,MET,ERBB4,RET,EPHB4,EPHA2,CHUK,TLR4,JAK2,ALK,PTK2B,ABCC1,TNF,PTPRC,IKBKB,NTRK1,EPHA5,IGF1R
GO:0030424	Axon	17	651	0.49	0.55	0.0013	9606.ENSP00000216911,9606.ENSP00000265371,9606.ENSP00000320295,9606.ENSP00000324806,9606.ENSP00000335153,9606.ENSP00000347942,9606.ENSP00000354511,9606.ENSP00000358903,9606.ENSP00000361423,9606.ENSP00000362680,9606.ENSP00000378974,9606.ENSP00000380638,9606.ENSP00000410402,9606.ENSP00000431418,9606.ENSP00000437955,9606.ENSP00000480763,9606.ENSP00000497069	AURKA,NRP1,TUBB3,GSK3B,HSP90AA1,RET,COMT,CYP17A1,ABL1,SRC,MAPK8,PTK2B,MAP2K4,NTRK1,HIF1A,EPHA5,IGF1R
GO:0098590	Plasma membrane region	25	1237	0.38	0.49	0.0014	9606.ENSP00000003084,9606.ENSP00000215832,9606.ENSP00000216117,9606.ENSP00000244007,9606.ENSP00000249373,9606.ENSP00000261799,9606.ENSP00000263025,9606.ENSP00000265371,9606.ENSP00000269571,9606.ENSP00000275493,9606.ENSP00000290866,9606.ENSP00000309591,9606.ENSP00000317272,9606.ENSP00000335153,9606.ENSP00000342235,9606.ENSP00000345672,9606.ENSP00000351209,9606.ENSP00000356438,9606.ENSP00000362680,…	CFTR,MAPK1,HMOX1,PLCG1,SMO,PDGFRB,MAPK3,NRP1,ERBB2,EGFR,ACE,PRKACA,MET,HSP90AA1,ERBB4,CTSB,EPHA2,PTGS2,SRC,JAK2,ABCC1,ABCB1,CTNNB1,IGF1R,ABCG2
GO:0005813	Centrosome	16	609	0.49	0.52	0.002	9606.ENSP00000216714,9606.ENSP00000216911,9606.ENSP00000262643,9606.ENSP00000265734,9606.ENSP00000266970,9606.ENSP00000269305,9606.ENSP00000300093,9606.ENSP00000309591,9606.ENSP00000313950,9606.ENSP00000324806,9606.ENSP00000365230,9606.ENSP00000368458,9606.ENSP00000378699,9606.ENSP00000380252,9606.ENSP00000391090,9606.ENSP00000495360	APEX1,AURKA,CCNE1,CDK6,CDK2,TP53,PLK1,PRKACA,AURKB,GSK3B,BCL2L1,PCNA,CDK1,NFE2L2,CHEK1,CTNNB1
GO:0098687	Chromosomal region	12	365	0.59	0.55	0.0022	9606.ENSP00000159111,9606.ENSP00000216714,9606.ENSP00000264709,9606.ENSP00000266970,9606.ENSP00000300093,9606.ENSP00000309572,9606.ENSP00000313420,9606.ENSP00000313950,9606.ENSP00000355759,9606.ENSP00000368458,9606.ENSP00000378699,9606.ENSP00000411532	KDM4B,APEX1,DNMT3A,CDK2,PLK1,TERT,PRKDC,AURKB,PARP1,PCNA,CDK1,TOP2A
GO:0019898	Extrinsic component of membrane	11	323	0.6	0.54	0.003	9606.ENSP00000263967,9606.ENSP00000308938,9606.ENSP00000341189,9606.ENSP00000362680,9606.ENSP00000366563,9606.ENSP00000380638,9606.ENSP00000419260,9606.ENSP00000428056,9606.ENSP00000451828,9606.ENSP00000495360,9606.ENSP00000501150	PIK3CA,PLG,PTK2,SRC,PIK3CD,PTK2B,PIK3CG,PIK3R1,AKT1,CTNNB1,PIK3CB
GO:0031264	Death-inducing signaling complex	3	9	1.59	0.69	0.003	9606.ENSP00000259808,9606.ENSP00000311032,9606.ENSP00000351273	RIPK1,CASP3,CASP8
GO:0034774	Secretory granule lumen	11	321	0.61	0.54	0.003	9606.ENSP00000215754,9606.ENSP00000215832,9606.ENSP00000223095,9606.ENSP00000225275,9606.ENSP00000229795,9606.ENSP00000236671,9606.ENSP00000295897,9606.ENSP00000308938,9606.ENSP00000335153,9606.ENSP00000363512,9606.ENSP00000466090	MIF,MAPK1,SERPINE1,MPO,MAPK14,CTSD,ALB,PLG,HSP90AA1,ALOX5,ELANE
GO:0032993	protein-DNA complex	9	226	0.67	0.53	0.0041	9606.ENSP00000263253,9606.ENSP00000309572,9606.ENSP00000313420,9606.ENSP00000354522,9606.ENSP00000355759,9606.ENSP00000368458,9606.ENSP00000380252,9606.ENSP00000405330,9606.ENSP00000495360	EP300,TERT,PRKDC,TOP1,PARP1,PCNA,NFE2L2,ESR1,CTNNB1
GO:0005740	Mitochondrial envelope	18	802	0.42	0.45	0.0045	9606.ENSP00000216117,9606.ENSP00000225577,9606.ENSP00000228606,9606.ENSP00000265371,9606.ENSP00000315644,9606.ENSP00000321656,9606.ENSP00000325120,9606.ENSP00000351273,9606.ENSP00000354558,9606.ENSP00000358022,9606.ENSP00000362680,9606.ENSP00000365230,9606.ENSP00000378488,9606.ENSP00000381185,9606.ENSP00000383364,9606.ENSP00000401888,9606.ENSP00000408695,9606.ENSP00000498246	HMOX1,RPS6KB1,CYP27B1,NRP1,TYMS,CDC25C,PGR,CASP8,MTOR,MCL1,SRC,BCL2L1,CYP1A1,BCL2,PLA2G2A,RAF1,PRKCA,ABCG2
GO:1904090	Peptidase inhibitor complex	3	11	1.51	0.64	0.0046	9606.ENSP00000223095,9606.ENSP00000345672,9606.ENSP00000361850	SERPINE1,CTSB,PLAU
GO:0005769	Early endosome	12	411	0.54	0.47	0.0056	9606.ENSP00000003084,9606.ENSP00000215832,9606.ENSP00000262948,9606.ENSP00000263025,9606.ENSP00000263923,9606.ENSP00000265371,9606.ENSP00000269571,9606.ENSP00000275493,9606.ENSP00000302486,9606.ENSP00000347942,9606.ENSP00000363089,9606.ENSP00000431418	CFTR,MAPK1,MAP2K2,MAPK3,KDR,NRP1,ERBB2,EGFR,MAP2K1,RET,TLR4,NTRK1
GO:0031966	Mitochondrial membrane	17	752	0.43	0.44	0.006	9606.ENSP00000216117,9606.ENSP00000225577,9606.ENSP00000228606,9606.ENSP00000265371,9606.ENSP00000315644,9606.ENSP00000325120,9606.ENSP00000351273,9606.ENSP00000354558,9606.ENSP00000358022,9606.ENSP00000362680,9606.ENSP00000365230,9606.ENSP00000378488,9606.ENSP00000381185,9606.ENSP00000383364,9606.ENSP00000401888,9606.ENSP00000408695,9606.ENSP00000498246	HMOX1,RPS6KB1,CYP27B1,NRP1,TYMS,PGR,CASP8,MTOR,MCL1,SRC,BCL2L1,CYP1A1,BCL2,PLA2G2A,RAF1,PRKCA,ABCG2
GO:0000781	Chromosome, telomeric region	7	143	0.76	0.52	0.0062	9606.ENSP00000216714,9606.ENSP00000266970,9606.ENSP00000309572,9606.ENSP00000313420,9606.ENSP00000355759,9606.ENSP00000368458,9606.ENSP00000378699	APEX1,CDK2,TERT,PRKDC,PARP1,PCNA,CDK1
GO:0044214	Spanning component of plasma membrane	3	13	1.43	0.59	0.0066	9606.ENSP00000269571,9606.ENSP00000275493,9606.ENSP00000342235	ERBB2,EGFR,ERBB4
GO:0031012	Extracellular matrix	14	552	0.48	0.44	0.0068	9606.ENSP00000219070,9606.ENSP00000223095,9606.ENSP00000236671,9606.ENSP00000260227,9606.ENSP00000297261,9606.ENSP00000299855,9606.ENSP00000308208,9606.ENSP00000308938,9606.ENSP00000322788,9606.ENSP00000335153,9606.ENSP00000345672,9606.ENSP00000352798,9606.ENSP00000361405,9606.ENSP00000466090	MMP2,SERPINE1,CTSD,MMP7,SHH,MMP3,MMP14,PLG,MMP1,HSP90AA1,CTSB,COL18A1,MMP9,ELANE
GO:0031252	Cell leading edge	12	422	0.53	0.46	0.0068	9606.ENSP00000244007,9606.ENSP00000263967,9606.ENSP00000265734,9606.ENSP00000275493,9606.ENSP00000320295,9606.ENSP00000351209,9606.ENSP00000361423,9606.ENSP00000362680,9606.ENSP00000363089,9606.ENSP00000380638,9606.ENSP00000451828,9606.ENSP00000495360	PLCG1,PIK3CA,CDK6,EGFR,TUBB3,EPHA2,ABL1,SRC,TLR4,PTK2B,AKT1,CTNNB1
GO:0097128	Cyclin D1-CDK4 complex	2	2	2.07	0.58	0.0087	9606.ENSP00000227507,9606.ENSP00000257904	CCND1,CDK4
GO:0097130	Cyclin D3-CDK4 complex	2	2	2.07	0.58	0.0087	9606.ENSP00000257904,9606.ENSP00000362082	CDK4,CCND3
GO:0008303	Caspase complex	3	15	1.37	0.56	0.0089	9606.ENSP00000311032,9606.ENSP00000330237,9606.ENSP00000351273	CASP3,CASP9,CASP8
GO:0005615	Extracellular space	45	3247	0.21	0.35	0.0093	9606.ENSP00000215754,9606.ENSP00000216117,9606.ENSP00000219070,9606.ENSP00000223095,9606.ENSP00000225275,9606.ENSP00000226730,9606.ENSP00000236671,9606.ENSP00000249373,9606.ENSP00000260227,9606.ENSP00000261733,9606.ENSP00000264498,9606.ENSP00000265371,9606.ENSP00000275493,9606.ENSP00000288135,9606.ENSP00000290866,9606.ENSP00000295897,9606.ENSP00000297261,9606.ENSP00000299855,9606.ENSP00000301178,…	MIF,HMOX1,MMP2,SERPINE1,MPO,IL2,CTSD,SMO,MMP7,ALDH2,FGF2,NRP1,EGFR,KIT,ACE,ALB,SHH,MMP3,AXL,FASN,MMP14,PLG,PRKACA,TUBB3,HSP90AA1,CTSB,EPHB4,COL18A1,COMT,MMP9,PLAU,SRC,ALOX5,PCNA,ALK,CDK1,ABCC1,PLA2G2A,CHEK1,TNF,PRKCA,PTPRC,ELANE,ABCB1,CTNNB1
GO:0030141	Secretory granule	18	873	0.39	0.39	0.0105	9606.ENSP00000215754,9606.ENSP00000215832,9606.ENSP00000223095,9606.ENSP00000225275,9606.ENSP00000229795,9606.ENSP00000236671,9606.ENSP00000288135,9606.ENSP00000295897,9606.ENSP00000308938,9606.ENSP00000309591,9606.ENSP00000335153,9606.ENSP00000345672,9606.ENSP00000361405,9606.ENSP00000361850,9606.ENSP00000363512,9606.ENSP00000383364,9606.ENSP00000411355,9606.ENSP00000466090	MIF,MAPK1,SERPINE1,MPO,MAPK14,CTSD,KIT,ALB,PLG,PRKACA,HSP90AA1,CTSB,MMP9,PLAU,ALOX5,PLA2G2A,PTPRC,ELANE
GO:0031090	Organelle membrane	49	3673	0.2	0.33	0.0113	9606.ENSP00000003084,9606.ENSP00000216117,9606.ENSP00000225577,9606.ENSP00000227507,9606.ENSP00000228606,9606.ENSP00000236671,9606.ENSP00000241453,9606.ENSP00000249373,9606.ENSP00000257290,9606.ENSP00000257904,9606.ENSP00000258149,9606.ENSP00000259808,9606.ENSP00000262948,9606.ENSP00000265371,9606.ENSP00000269571,9606.ENSP00000275493,9606.ENSP00000297261,9606.ENSP00000301141,9606.ENSP00000315644,…	CFTR,HMOX1,RPS6KB1,CCND1,CYP27B1,CTSD,FLT3,SMO,PDGFRA,CDK4,MDM2,RIPK1,MAP2K2,NRP1,ERBB2,EGFR,SHH,CYP2A6,TYMS,PGR,NOS2,CYP1A2,RET,CASP8,MTOR,PTGS2,MCL1,CYP17A1,ABL1,PLAU,SRC,TLR4,ALOX5,BCL2L1,CYP1A1,CDK1,CYP19A1,BCL2,PLA2G2A,RAF1,PRKCA,PTPRC,PIK3R1,NTRK1,CYP1B1,EPHX1,CYP2D6,ABCG2,CYP3A4
GO:0031143	Pseudopodium	3	18	1.29	0.5	0.0136	9606.ENSP00000215832,9606.ENSP00000263025,9606.ENSP00000401888	MAPK1,MAPK3,RAF1
GO:0097134	Cyclin E1-CDK2 complex	2	3	1.9	0.52	0.0136	9606.ENSP00000262643,9606.ENSP00000266970	CCNE1,CDK2
GO:0098796	Membrane protein complex	22	1218	0.33	0.36	0.014	9606.ENSP00000003084,9606.ENSP00000259808,9606.ENSP00000263967,9606.ENSP00000269571,9606.ENSP00000275493,9606.ENSP00000309591,9606.ENSP00000311032,9606.ENSP00000347942,9606.ENSP00000351273,9606.ENSP00000359424,9606.ENSP00000363089,9606.ENSP00000366563,9606.ENSP00000371067,9606.ENSP00000380638,9606.ENSP00000381185,9606.ENSP00000408695,9606.ENSP00000419260,9606.ENSP00000428056,9606.ENSP00000430684,…	CFTR,RIPK1,PIK3CA,ERBB2,EGFR,PRKACA,CASP3,RET,CASP8,CHUK,TLR4,PIK3CD,JAK2,PTK2B,BCL2,PRKCA,PIK3CG,PIK3R1,IKBKB,CTNNB1,IGF1R,PIK3CB
GO:0070062	Extracellular exosome	32	2096	0.26	0.34	0.0151	9606.ENSP00000215754,9606.ENSP00000223095,9606.ENSP00000225275,9606.ENSP00000236671,9606.ENSP00000249373,9606.ENSP00000260227,9606.ENSP00000261733,9606.ENSP00000290866,9606.ENSP00000295897,9606.ENSP00000301178,9606.ENSP00000304592,9606.ENSP00000308938,9606.ENSP00000309591,9606.ENSP00000320295,9606.ENSP00000335153,9606.ENSP00000345672,9606.ENSP00000350896,9606.ENSP00000352798,9606.ENSP00000354511,…	MIF,SERPINE1,MPO,CTSD,SMO,MMP7,ALDH2,ACE,ALB,AXL,FASN,PLG,PRKACA,TUBB3,HSP90AA1,CTSB,EPHB4,COL18A1,COMT,MMP9,PLAU,SRC,PCNA,ALK,CDK1,ABCC1,PLA2G2A,PRKCA,PTPRC,ELANE,ABCB1,CTNNB1
GO:0005775	Vacuolar lumen	7	175	0.67	0.42	0.0168	9606.ENSP00000215832,9606.ENSP00000225275,9606.ENSP00000236671,9606.ENSP00000261799,9606.ENSP00000335153,9606.ENSP00000345672,9606.ENSP00000466090	MAPK1,MPO,CTSD,PDGFRB,HSP90AA1,CTSB,ELANE
GO:0001726	Ruffle	7	179	0.66	0.41	0.0184	9606.ENSP00000244007,9606.ENSP00000265734,9606.ENSP00000275493,9606.ENSP00000351209,9606.ENSP00000361423,9606.ENSP00000362680,9606.ENSP00000363089	PLCG1,CDK6,EGFR,EPHA2,ABL1,SRC,TLR4
GO:0005944	Phosphatidylinositol 3-kinase complex, class IB	2	4	1.77	0.48	0.0185	9606.ENSP00000263967,9606.ENSP00000419260	PIK3CA,PIK3CG
GO:0072686	Mitotic spindle	7	180	0.66	0.41	0.0186	9606.ENSP00000215832,9606.ENSP00000216911,9606.ENSP00000268712,9606.ENSP00000300093,9606.ENSP00000313950,9606.ENSP00000320295,9606.ENSP00000378699	MAPK1,AURKA,NCOR1,PLK1,AURKB,TUBB3,CDK1
GO:0005819	Spindle	11	425	0.48	0.37	0.0209	9606.ENSP00000215832,9606.ENSP00000216911,9606.ENSP00000229795,9606.ENSP00000268712,9606.ENSP00000300093,9606.ENSP00000313950,9606.ENSP00000320295,9606.ENSP00000360242,9606.ENSP00000378699,9606.ENSP00000451828,9606.ENSP00000495360	MAPK1,AURKA,MAPK14,NCOR1,PLK1,AURKB,TUBB3,XIAP,CDK1,AKT1,CTNNB1
GO:0097124	Cyclin A2-CDK2 complex	2	5	1.67	0.45	0.0251	9606.ENSP00000266970,9606.ENSP00000481380	CDK2,CCNA2
GO:0097443	Sorting endosome	2	5	1.67	0.45	0.0251	9606.ENSP00000263923,9606.ENSP00000265371	KDR,NRP1
GO:0140513	Nuclear protein-containing complex	22	1290	0.3	0.32	0.0259	9606.ENSP00000244007,9606.ENSP00000254066,9606.ENSP00000257904,9606.ENSP00000262367,9606.ENSP00000263253,9606.ENSP00000264657,9606.ENSP00000265734,9606.ENSP00000268712,9606.ENSP00000287820,9606.ENSP00000309572,9606.ENSP00000313420,9606.ENSP00000330875,9606.ENSP00000360266,9606.ENSP00000362649,9606.ENSP00000368458,9606.ENSP00000380252,9606.ENSP00000384273,9606.ENSP00000386660,9606.ENSP00000408617,…	PLCG1,RARA,CDK4,CREBBP,EP300,STAT3,CDK6,NCOR1,PPARG,TERT,PRKDC,FANCF,JUN,HDAC1,PCNA,NFE2L2,RELA,KDM3A,HDAC9,RXRA,HIF1A,CTNNB1
GO:0009925	Basal plasma membrane	8	251	0.58	0.36	0.0273	9606.ENSP00000269571,9606.ENSP00000275493,9606.ENSP00000290866,9606.ENSP00000317272,9606.ENSP00000335153,9606.ENSP00000342235,9606.ENSP00000382342,9606.ENSP00000495360	ERBB2,EGFR,ACE,MET,HSP90AA1,ERBB4,ABCC1,CTNNB1
GO:0099503	Secretory vesicle	19	1047	0.33	0.32	0.0273	9606.ENSP00000215754,9606.ENSP00000215832,9606.ENSP00000223095,9606.ENSP00000225275,9606.ENSP00000229795,9606.ENSP00000236671,9606.ENSP00000288135,9606.ENSP00000295897,9606.ENSP00000308938,9606.ENSP00000309591,9606.ENSP00000335153,9606.ENSP00000345672,9606.ENSP00000361405,9606.ENSP00000361850,9606.ENSP00000363512,9606.ENSP00000365230,9606.ENSP00000383364,9606.ENSP00000411355,9606.ENSP00000466090	MIF,MAPK1,SERPINE1,MPO,MAPK14,CTSD,KIT,ALB,PLG,PRKACA,HSP90AA1,CTSB,MMP9,PLAU,ALOX5,BCL2L1,PLA2G2A,PTPRC,ELANE
GO:0098797	Plasma membrane protein complex	13	589	0.42	0.33	0.0297	9606.ENSP00000259808,9606.ENSP00000269571,9606.ENSP00000275493,9606.ENSP00000311032,9606.ENSP00000347942,9606.ENSP00000351273,9606.ENSP00000359424,9606.ENSP00000371067,9606.ENSP00000380638,9606.ENSP00000408695,9606.ENSP00000430684,9606.ENSP00000495360,9606.ENSP00000497069	RIPK1,ERBB2,EGFR,CASP3,RET,CASP8,CHUK,JAK2,PTK2B,PRKCA,IKBKB,CTNNB1,IGF1R
GO:0005576	Extracellular region	52	4175	0.17	0.28	0.0298	9606.ENSP00000215754,9606.ENSP00000215832,9606.ENSP00000216117,9606.ENSP00000219070,9606.ENSP00000223095,9606.ENSP00000225275,9606.ENSP00000226730,9606.ENSP00000229795,9606.ENSP00000236671,9606.ENSP00000249373,9606.ENSP00000260227,9606.ENSP00000261733,9606.ENSP00000262948,9606.ENSP00000263923,9606.ENSP00000264498,9606.ENSP00000265371,9606.ENSP00000275493,9606.ENSP00000288135,9606.ENSP00000290866,…	MIF,MAPK1,HMOX1,MMP2,SERPINE1,MPO,IL2,MAPK14,CTSD,SMO,MMP7,ALDH2,MAP2K2,KDR,FGF2,NRP1,EGFR,KIT,ACE,ALB,SHH,MMP3,AXL,FASN,MMP14,PLG,PRKACA,MET,TUBB3,MMP1,HSP90AA1,ERBB4,CTSB,EPHB4,COL18A1,COMT,MMP9,PLAU,SRC,ALOX5,PCNA,ALK,CDK1,ABCC1,PLA2G2A,CHEK1,TNF,PRKCA,PTPRC,ELANE,ABCB1,CTNNB1
GO:0090575	RNA polymerase II transcription regulator complex	8	256	0.57	0.35	0.0298	9606.ENSP00000254066,9606.ENSP00000264657,9606.ENSP00000287820,9606.ENSP00000360266,9606.ENSP00000380252,9606.ENSP00000419692,9606.ENSP00000437955,9606.ENSP00000495360	RARA,STAT3,PPARG,JUN,NFE2L2,RXRA,HIF1A,CTNNB1
GO:0032133	Chromosome passenger complex	2	6	1.59	0.42	0.0312	9606.ENSP00000216911,9606.ENSP00000313950	AURKA,AURKB
GO:0097180	Serine protease inhibitor complex	2	6	1.59	0.42	0.0312	9606.ENSP00000223095,9606.ENSP00000361850	SERPINE1,PLAU
GO:0097342	Ripoptosome	2	6	1.59	0.42	0.0312	9606.ENSP00000259808,9606.ENSP00000351273	RIPK1,CASP8
GO:0030027	Lamellipodium	7	203	0.61	0.35	0.0325	9606.ENSP00000244007,9606.ENSP00000263967,9606.ENSP00000320295,9606.ENSP00000351209,9606.ENSP00000380638,9606.ENSP00000451828,9606.ENSP00000495360	PLCG1,PIK3CA,TUBB3,EPHA2,PTK2B,AKT1,CTNNB1
GO:0005730	Nucleolus	18	996	0.33	0.3	0.0355	9606.ENSP00000216117,9606.ENSP00000216714,9606.ENSP00000254066,9606.ENSP00000257904,9606.ENSP00000258149,9606.ENSP00000269305,9606.ENSP00000288135,9606.ENSP00000292301,9606.ENSP00000309572,9606.ENSP00000313420,9606.ENSP00000315644,9606.ENSP00000354522,9606.ENSP00000355759,9606.ENSP00000361423,9606.ENSP00000371067,9606.ENSP00000402084,9606.ENSP00000411532,9606.ENSP00000501150	HMOX1,APEX1,RARA,CDK4,MDM2,TP53,KIT,CCR2,TERT,PRKDC,TYMS,TOP1,PARP1,ABL1,JAK2,WEE1,TOP2A,PIK3CB
GO:0008385	IkappaB kinase complex	2	7	1.53	0.39	0.0382	9606.ENSP00000359424,9606.ENSP00000430684	CHUK,IKBKB
GO:0098591	External side of apical plasma membrane	2	7	1.53	0.39	0.0382	9606.ENSP00000478255,9606.ENSP00000498246	ABCB1,ABCG2
GO:0098978	Glutamatergic synapse	9	334	0.5	0.32	0.0389	9606.ENSP00000229795,9606.ENSP00000265371,9606.ENSP00000308938,9606.ENSP00000324806,9606.ENSP00000342235,9606.ENSP00000362680,9606.ENSP00000371067,9606.ENSP00000380638,9606.ENSP00000384273	MAPK14,NRP1,PLG,GSK3B,ERBB4,SRC,JAK2,PTK2B,RELA
GO:0042175	Nuclear outer membrane-endoplasmic reticulum membrane network	20	1179	0.3	0.29	0.0403	9606.ENSP00000003084,9606.ENSP00000216117,9606.ENSP00000257290,9606.ENSP00000275493,9606.ENSP00000297261,9606.ENSP00000301141,9606.ENSP00000342007,9606.ENSP00000354558,9606.ENSP00000356438,9606.ENSP00000358903,9606.ENSP00000378488,9606.ENSP00000378699,9606.ENSP00000379683,9606.ENSP00000381185,9606.ENSP00000383364,9606.ENSP00000428056,9606.ENSP00000478561,9606.ENSP00000480004,9606.ENSP00000496150,…	CFTR,HMOX1,PDGFRA,EGFR,SHH,CYP2A6,CYP1A2,MTOR,PTGS2,CYP17A1,CYP1A1,CDK1,CYP19A1,BCL2,PLA2G2A,PIK3R1,CYP1B1,EPHX1,CYP2D6,CYP3A4
GO:0042470	Melanosome	5	109	0.73	0.34	0.0421	9606.ENSP00000236671,9606.ENSP00000304592,9606.ENSP00000308208,9606.ENSP00000335153,9606.ENSP00000345672	CTSD,FASN,MMP14,HSP90AA1,CTSB
GO:0062023	Collagen-containing extracellular matrix	10	407	0.46	0.31	0.0425	9606.ENSP00000219070,9606.ENSP00000223095,9606.ENSP00000236671,9606.ENSP00000297261,9606.ENSP00000308938,9606.ENSP00000335153,9606.ENSP00000345672,9606.ENSP00000352798,9606.ENSP00000361405,9606.ENSP00000466090	MMP2,SERPINE1,CTSD,SHH,PLG,HSP90AA1,CTSB,COL18A1,MMP9,ELANE
GO:0031253	Cell projection membrane	9	342	0.49	0.31	0.0437	9606.ENSP00000244007,9606.ENSP00000249373,9606.ENSP00000275493,9606.ENSP00000290866,9606.ENSP00000335153,9606.ENSP00000351209,9606.ENSP00000362680,9606.ENSP00000495360,9606.ENSP00000498246	PLCG1,SMO,EGFR,ACE,HSP90AA1,EPHA2,SRC,CTNNB1,ABCG2
GO:0005635	Nuclear envelope	11	487	0.43	0.29	0.0487	9606.ENSP00000227507,9606.ENSP00000257904,9606.ENSP00000263025,9606.ENSP00000275493,9606.ENSP00000354558,9606.ENSP00000355759,9606.ENSP00000356438,9606.ENSP00000361423,9606.ENSP00000363512,9606.ENSP00000365230,9606.ENSP00000381185	CCND1,CDK4,MAPK3,EGFR,MTOR,PARP1,PTGS2,ABL1,ALOX5,BCL2L1,BCL2

## Sheet: GO_Biological Process
#term ID	term description	observed gene count	background gene count	strength	signal	false discovery rate	matching proteins in your network (IDs)	matching proteins in your network (labels)
GO:0042221	Response to chemical	136	4010	0.6	1.88	3.48e-59	9606.ENSP00000003084,9606.ENSP00000215754,9606.ENSP00000215832,9606.ENSP00000216117,9606.ENSP00000216714,9606.ENSP00000219070,9606.ENSP00000223095,9606.ENSP00000225275,9606.ENSP00000225577,9606.ENSP00000226730,9606.ENSP00000227507,9606.ENSP00000228606,9606.ENSP00000229795,9606.ENSP00000241453,9606.ENSP00000242057,9606.ENSP00000244007,9606.ENSP00000249373,9606.ENSP00000254066,9606.ENSP00000256474,…	CFTR,MIF,MAPK1,HMOX1,APEX1,MMP2,SERPINE1,MPO,RPS6KB1,IL2,CCND1,CYP27B1,MAPK14,FLT3,AHR,PLCG1,SMO,RARA,VHL,PDGFRA,CDK4,MDM2,RIPK1,PDGFRB,MAPK3,EP300,KDR,PIK3CA,FGF2,STAT3,DNMT3A,NRP1,CDK2,TP53,ERBB2,EGFR,CSF1R,PPARG,KIT,ACE,CCR2,ALB,SHH,MMP3,CYP2A6,AXL,MAP2K1,FASN,MMP14,TERT,PRKACA,CASP3,PRKDC,TYMS,MET,TUBB3,GSK3B,PGR,NOS2,CASP9,RARB,HSP90AA1,TRIM24,PTK2,CYP1A2,ERBB4,ESR2,CTSB,RET,EPHB4,EPHA2,CASP…
GO:0070887	Cellular response to chemical stimulus	115	2609	0.72	2.35	2.37e-56	9606.ENSP00000003084,9606.ENSP00000215832,9606.ENSP00000216117,9606.ENSP00000216714,9606.ENSP00000219070,9606.ENSP00000223095,9606.ENSP00000225275,9606.ENSP00000225577,9606.ENSP00000227507,9606.ENSP00000229795,9606.ENSP00000241453,9606.ENSP00000242057,9606.ENSP00000244007,9606.ENSP00000249373,9606.ENSP00000254066,9606.ENSP00000256474,9606.ENSP00000257290,9606.ENSP00000257904,9606.ENSP00000258149,…	CFTR,MAPK1,HMOX1,APEX1,MMP2,SERPINE1,MPO,RPS6KB1,CCND1,MAPK14,FLT3,AHR,PLCG1,SMO,RARA,VHL,PDGFRA,CDK4,MDM2,RIPK1,PDGFRB,MAPK3,EP300,KDR,PIK3CA,FGF2,STAT3,DNMT3A,NRP1,CDK2,TP53,ERBB2,EGFR,CSF1R,PPARG,KIT,ACE,CCR2,ALB,SHH,MMP3,CYP2A6,AXL,FASN,TERT,PRKACA,CASP3,PRKDC,GSK3B,PGR,NOS2,CASP9,RARB,TRIM24,PTK2,CYP1A2,ERBB4,ESR2,CTSB,RET,EPHA2,CASP8,MTOR,PARP1,MDM4,PTGS2,CHUK,JUN,MMP9,ABL1,HDAC1,SRC,TLR4,A…
GO:0010033	Response to organic substance	112	2692	0.69	2.21	7.83e-52	9606.ENSP00000003084,9606.ENSP00000215832,9606.ENSP00000216117,9606.ENSP00000216714,9606.ENSP00000219070,9606.ENSP00000223095,9606.ENSP00000225275,9606.ENSP00000225577,9606.ENSP00000226730,9606.ENSP00000227507,9606.ENSP00000228606,9606.ENSP00000229795,9606.ENSP00000241453,9606.ENSP00000242057,9606.ENSP00000244007,9606.ENSP00000249373,9606.ENSP00000254066,9606.ENSP00000257290,9606.ENSP00000257904,…	CFTR,MAPK1,HMOX1,APEX1,MMP2,SERPINE1,MPO,RPS6KB1,IL2,CCND1,CYP27B1,MAPK14,FLT3,AHR,PLCG1,SMO,RARA,PDGFRA,CDK4,MDM2,RIPK1,PDGFRB,MAPK3,EP300,KDR,PIK3CA,FGF2,STAT3,DNMT3A,NRP1,TP53,ERBB2,EGFR,CSF1R,PPARG,KIT,ACE,CCR2,MMP3,AXL,FASN,MMP14,PRKACA,CASP3,PRKDC,TYMS,GSK3B,PGR,NOS2,CASP9,RARB,HSP90AA1,TRIM24,PTK2,ERBB4,ESR2,CTSB,RET,EPHA2,CASP8,MTOR,PARP1,PTGS2,MCL1,CHUK,JUN,MMP9,ABL1,HDAC1,SRC,TLR4,AR,BC…
GO:0043067	Regulation of programmed cell death	91	1492	0.86	3.03	7.83e-52	9606.ENSP00000215754,9606.ENSP00000216117,9606.ENSP00000216714,9606.ENSP00000216911,9606.ENSP00000219070,9606.ENSP00000223095,9606.ENSP00000225275,9606.ENSP00000225577,9606.ENSP00000226730,9606.ENSP00000227507,9606.ENSP00000236671,9606.ENSP00000241453,9606.ENSP00000244007,9606.ENSP00000249373,9606.ENSP00000254066,9606.ENSP00000256474,9606.ENSP00000258149,9606.ENSP00000259808,9606.ENSP00000261799,…	MIF,HMOX1,APEX1,AURKA,MMP2,SERPINE1,MPO,RPS6KB1,IL2,CCND1,CTSD,FLT3,PLCG1,SMO,RARA,VHL,MDM2,RIPK1,PDGFRB,KDR,PIK3CA,FGF2,NRP1,TP53,EGFR,CSF1R,PPARG,KIT,ACE,ALB,SHH,PLK1,AXL,TERT,CASP3,PRKDC,AURKB,MET,GSK3B,NOS2,CASP9,RARB,HSP90AA1,TRIM24,PTK2,ERBB4,CTSB,RET,CASP8,MTOR,PARP1,MDM4,PTGS2,MCL1,XIAP,JUN,MMP9,ABL1,HDAC1,SRC,AR,BCL2L1,PIK3CD,JAK2,CHEK2,ALK,CDK1,MAPK8,NFE2L2,PTK2B,BCL2,RELA,DAPK1,TNF,RAF…
GO:0010941	Regulation of cell death	94	1651	0.83	2.86	8.77e-52	9606.ENSP00000215754,9606.ENSP00000216117,9606.ENSP00000216714,9606.ENSP00000216911,9606.ENSP00000219070,9606.ENSP00000223095,9606.ENSP00000225275,9606.ENSP00000225577,9606.ENSP00000226730,9606.ENSP00000227507,9606.ENSP00000236671,9606.ENSP00000241453,9606.ENSP00000244007,9606.ENSP00000249373,9606.ENSP00000254066,9606.ENSP00000256474,9606.ENSP00000258149,9606.ENSP00000259808,9606.ENSP00000261799,…	MIF,HMOX1,APEX1,AURKA,MMP2,SERPINE1,MPO,RPS6KB1,IL2,CCND1,CTSD,FLT3,PLCG1,SMO,RARA,VHL,MDM2,RIPK1,PDGFRB,KDR,PIK3CA,FGF2,DNMT3A,NRP1,TP53,EGFR,CSF1R,PPARG,KIT,ACE,ALB,SHH,MMP3,PLK1,AXL,TERT,CASP3,PRKDC,AURKB,MET,GSK3B,NOS2,CASP9,RARB,HSP90AA1,TRIM24,PTK2,ERBB4,CTSB,RET,CASP8,MTOR,PARP1,MDM4,PTGS2,MCL1,XIAP,JUN,MMP9,ABL1,HDAC1,SRC,TLR4,AR,BCL2L1,PIK3CD,JAK2,CHEK2,ALK,CDK1,MAPK8,NFE2L2,PTK2B,BCL2,R…
GO:0042981	Regulation of apoptotic process	87	1462	0.85	2.92	2.44e-48	9606.ENSP00000215754,9606.ENSP00000216117,9606.ENSP00000216714,9606.ENSP00000216911,9606.ENSP00000219070,9606.ENSP00000223095,9606.ENSP00000225275,9606.ENSP00000225577,9606.ENSP00000226730,9606.ENSP00000227507,9606.ENSP00000236671,9606.ENSP00000241453,9606.ENSP00000244007,9606.ENSP00000249373,9606.ENSP00000254066,9606.ENSP00000256474,9606.ENSP00000258149,9606.ENSP00000259808,9606.ENSP00000261799,…	MIF,HMOX1,APEX1,AURKA,MMP2,SERPINE1,MPO,RPS6KB1,IL2,CCND1,CTSD,FLT3,PLCG1,SMO,RARA,VHL,MDM2,RIPK1,PDGFRB,KDR,PIK3CA,NRP1,TP53,EGFR,CSF1R,PPARG,ACE,ALB,SHH,PLK1,AXL,TERT,CASP3,PRKDC,AURKB,GSK3B,CASP9,RARB,HSP90AA1,TRIM24,PTK2,ERBB4,CTSB,RET,CASP8,MTOR,PARP1,MDM4,PTGS2,MCL1,XIAP,JUN,MMP9,ABL1,HDAC1,SRC,AR,BCL2L1,PIK3CD,JAK2,CHEK2,ALK,CDK1,MAPK8,NFE2L2,PTK2B,BCL2,RELA,DAPK1,TNF,RAF1,ESR1,PRKCA,MAP2K…
GO:0006468	Protein phosphorylation	69	736	1.04	4.09	2.55e-48	9606.ENSP00000215832,9606.ENSP00000216911,9606.ENSP00000225577,9606.ENSP00000226730,9606.ENSP00000227507,9606.ENSP00000229795,9606.ENSP00000241453,9606.ENSP00000254066,9606.ENSP00000257290,9606.ENSP00000257904,9606.ENSP00000259808,9606.ENSP00000261799,9606.ENSP00000262643,9606.ENSP00000262948,9606.ENSP00000263025,9606.ENSP00000263923,9606.ENSP00000265371,9606.ENSP00000265734,9606.ENSP00000266970,…	MAPK1,AURKA,RPS6KB1,IL2,CCND1,MAPK14,FLT3,RARA,PDGFRA,CDK4,RIPK1,PDGFRB,CCNE1,MAP2K2,MAPK3,KDR,NRP1,CDK6,CDK2,ERBB2,EGFR,CSF1R,KIT,PLK1,AXL,MAP2K1,PRKACA,PRKDC,AURKB,MET,GSK3B,TRIM24,PTK2,ERBB4,RET,EPHB4,EPHA2,TOP1,MTOR,CHUK,ABL1,SRC,TLR4,PIK3CD,JAK2,CHEK2,ALK,CDK1,MAPK8,PTK2B,BCL2,DAPK1,CHEK1,RAF1,WEE1,PRKCA,MAP2K4,PTPRC,BRAF,PIK3CG,PIK3R1,IKBKB,NTRK1,JAK3,AKT1,EPHA5,CCNA2,IGF1R,JAK1
GO:0051716	Cellular response to stimulus	147	6357	0.44	1.31	5.26e-47	9606.ENSP00000003084,9606.ENSP00000215754,9606.ENSP00000215832,9606.ENSP00000216117,9606.ENSP00000216714,9606.ENSP00000219070,9606.ENSP00000223095,9606.ENSP00000225275,9606.ENSP00000225577,9606.ENSP00000226730,9606.ENSP00000227507,9606.ENSP00000228682,9606.ENSP00000229795,9606.ENSP00000241453,9606.ENSP00000242057,9606.ENSP00000244007,9606.ENSP00000249373,9606.ENSP00000254066,9606.ENSP00000256474,…	CFTR,MIF,MAPK1,HMOX1,APEX1,MMP2,SERPINE1,MPO,RPS6KB1,IL2,CCND1,GLI1,MAPK14,FLT3,AHR,PLCG1,SMO,RARA,VHL,PDGFRA,CDK4,MDM2,RIPK1,PDGFRB,CREBBP,CCNE1,MAP2K2,MAPK3,EP300,LIG1,BRD4,KDR,PIK3CA,FGF2,STAT3,DNMT3A,NRP1,CDK6,CDK2,TP53,ERBB2,EGFR,CSF1R,PPARG,KIT,ACE,CCR2,ALB,SHH,MMP3,PLK1,CYP2A6,AXL,MAP2K1,CDC25A,FASN,TERT,PRKACA,CASP3,PRKDC,AURKB,MET,TUBB3,MMP1,GSK3B,PGR,NOS2,CASP9,FANCF,RARB,HSP90AA1,TRIM2…
GO:0050896	Response to stimulus	157	7835	0.37	1.15	1.31e-46	9606.ENSP00000003084,9606.ENSP00000215754,9606.ENSP00000215832,9606.ENSP00000216117,9606.ENSP00000216714,9606.ENSP00000216911,9606.ENSP00000219070,9606.ENSP00000223095,9606.ENSP00000225275,9606.ENSP00000225577,9606.ENSP00000226730,9606.ENSP00000227507,9606.ENSP00000228606,9606.ENSP00000228682,9606.ENSP00000229795,9606.ENSP00000241453,9606.ENSP00000242057,9606.ENSP00000244007,9606.ENSP00000249373,…	CFTR,MIF,MAPK1,HMOX1,APEX1,AURKA,MMP2,SERPINE1,MPO,RPS6KB1,IL2,CCND1,CYP27B1,GLI1,MAPK14,FLT3,AHR,PLCG1,SMO,RARA,VHL,PDGFRA,CDK4,MDM2,RIPK1,PDGFRB,CREBBP,CCNE1,MAP2K2,MAPK3,EP300,LIG1,BRD4,KDR,PIK3CA,FGF2,STAT3,DNMT3A,NRP1,CDK6,CDK2,TP53,ERBB2,EGFR,CSF1R,PPARG,KIT,ACE,CCR2,ALB,SHH,MMP3,PLK1,CYP2A6,AXL,MAP2K1,CDC25A,FASN,MMP14,PLG,TERT,PRKACA,CASP3,PRKDC,AURKB,TYMS,MET,TUBB3,MMP1,GSK3B,PGR,NOS2,CA…
GO:0048522	Positive regulation of cellular process	140	5584	0.47	1.4	1.4e-46	9606.ENSP00000003084,9606.ENSP00000215754,9606.ENSP00000215832,9606.ENSP00000216117,9606.ENSP00000216714,9606.ENSP00000216911,9606.ENSP00000219070,9606.ENSP00000223095,9606.ENSP00000225577,9606.ENSP00000226730,9606.ENSP00000227507,9606.ENSP00000228606,9606.ENSP00000228682,9606.ENSP00000229795,9606.ENSP00000236671,9606.ENSP00000241453,9606.ENSP00000242057,9606.ENSP00000244007,9606.ENSP00000249373,…	CFTR,MIF,MAPK1,HMOX1,APEX1,AURKA,MMP2,SERPINE1,RPS6KB1,IL2,CCND1,CYP27B1,GLI1,MAPK14,CTSD,FLT3,AHR,PLCG1,SMO,RARA,VHL,PDGFRA,CDK4,MDM2,RIPK1,MMP7,PDGFRB,CREBBP,CCNE1,MAP2K2,MAPK3,EP300,BRD4,KDR,PIK3CA,FGF2,STAT3,DNMT3A,NRP1,CDK6,CDK2,TP53,ERBB2,EGFR,CSF1R,PPARG,KIT,ACE,CCR2,SHH,MMP3,PLK1,AXL,MAP2K1,CDC25A,MMP14,PLG,TERT,PRKACA,CASP3,PRKDC,AURKB,MET,CDC25C,MMP1,GSK3B,PGR,NOS2,CASP9,RARB,HSP90AA1,T…
GO:0071310	Cellular response to organic substance	95	2019	0.74	2.4	8.42e-46	9606.ENSP00000003084,9606.ENSP00000215832,9606.ENSP00000216714,9606.ENSP00000219070,9606.ENSP00000223095,9606.ENSP00000225577,9606.ENSP00000227507,9606.ENSP00000229795,9606.ENSP00000241453,9606.ENSP00000242057,9606.ENSP00000244007,9606.ENSP00000249373,9606.ENSP00000254066,9606.ENSP00000257290,9606.ENSP00000257904,9606.ENSP00000258149,9606.ENSP00000259808,9606.ENSP00000261799,9606.ENSP00000263025,…	CFTR,MAPK1,APEX1,MMP2,SERPINE1,RPS6KB1,CCND1,MAPK14,FLT3,AHR,PLCG1,SMO,RARA,PDGFRA,CDK4,MDM2,RIPK1,PDGFRB,MAPK3,EP300,KDR,PIK3CA,FGF2,STAT3,DNMT3A,NRP1,TP53,ERBB2,EGFR,CSF1R,PPARG,KIT,ACE,CCR2,AXL,FASN,PRKACA,CASP3,PRKDC,GSK3B,PGR,NOS2,CASP9,RARB,TRIM24,PTK2,ERBB4,ESR2,CTSB,RET,CASP8,MTOR,PARP1,PTGS2,CHUK,JUN,ABL1,HDAC1,SRC,TLR4,AR,BCL2L1,PIK3CD,JAK2,CHEK2,CYP1A1,CDK1,MAPK8,NFE2L2,PTK2B,BCL2,ABCC…
GO:1901700	Response to oxygen-containing compound	86	1547	0.82	2.74	1.2e-45	9606.ENSP00000003084,9606.ENSP00000215832,9606.ENSP00000216117,9606.ENSP00000216714,9606.ENSP00000219070,9606.ENSP00000223095,9606.ENSP00000225275,9606.ENSP00000225577,9606.ENSP00000226730,9606.ENSP00000227507,9606.ENSP00000228606,9606.ENSP00000229795,9606.ENSP00000242057,9606.ENSP00000249373,9606.ENSP00000254066,9606.ENSP00000257290,9606.ENSP00000257904,9606.ENSP00000258149,9606.ENSP00000259808,…	CFTR,MAPK1,HMOX1,APEX1,MMP2,SERPINE1,MPO,RPS6KB1,IL2,CCND1,CYP27B1,MAPK14,AHR,SMO,RARA,PDGFRA,CDK4,MDM2,RIPK1,PDGFRB,MAPK3,PIK3CA,STAT3,DNMT3A,CDK2,TP53,EGFR,PPARG,ACE,MMP3,AXL,PRKACA,CASP3,PRKDC,TYMS,GSK3B,NOS2,CASP9,HSP90AA1,PTK2,ESR2,RET,CASP8,MTOR,PARP1,PTGS2,CHUK,JUN,MMP9,ABL1,SRC,TLR4,AR,BCL2L1,PCNA,JAK2,CHEK2,CYP1A1,CDK1,MAPK8,CYP19A1,NFE2L2,PTK2B,BCL2,ABCC1,RELA,DAPK1,DHFR,TNF,RAF1,ESR1,H…
GO:0006950	Response to stress	114	3358	0.6	1.82	8.67e-45	9606.ENSP00000003084,9606.ENSP00000215754,9606.ENSP00000215832,9606.ENSP00000216117,9606.ENSP00000216714,9606.ENSP00000216911,9606.ENSP00000219070,9606.ENSP00000223095,9606.ENSP00000225275,9606.ENSP00000225577,9606.ENSP00000227507,9606.ENSP00000228606,9606.ENSP00000228682,9606.ENSP00000229795,9606.ENSP00000249373,9606.ENSP00000256474,9606.ENSP00000257290,9606.ENSP00000258149,9606.ENSP00000259808,…	CFTR,MIF,MAPK1,HMOX1,APEX1,AURKA,MMP2,SERPINE1,MPO,RPS6KB1,CCND1,CYP27B1,GLI1,MAPK14,SMO,VHL,PDGFRA,MDM2,RIPK1,PDGFRB,CREBBP,MAPK3,EP300,LIG1,BRD4,KDR,PIK3CA,FGF2,STAT3,DNMT3A,NRP1,CDK2,TP53,ERBB2,EGFR,CSF1R,PPARG,KIT,ACE,CCR2,ALB,SHH,PLK1,AXL,MAP2K1,FASN,MMP14,PLG,TERT,PRKACA,CASP3,PRKDC,GSK3B,NOS2,CASP9,FANCF,HSP90AA1,PTK2,RET,EPHA2,CASP8,COMT,MTOR,PARP1,MDM4,PTGS2,MCL1,CHUK,XIAP,JUN,MMP9,ABL1,…
GO:0016310	Phosphorylation	72	966	0.94	3.4	1.12e-44	9606.ENSP00000215832,9606.ENSP00000216911,9606.ENSP00000225577,9606.ENSP00000226730,9606.ENSP00000227507,9606.ENSP00000229795,9606.ENSP00000241453,9606.ENSP00000254066,9606.ENSP00000257290,9606.ENSP00000257904,9606.ENSP00000259808,9606.ENSP00000261799,9606.ENSP00000262643,9606.ENSP00000262948,9606.ENSP00000263025,9606.ENSP00000263923,9606.ENSP00000263967,9606.ENSP00000264657,9606.ENSP00000265371,…	MAPK1,AURKA,RPS6KB1,IL2,CCND1,MAPK14,FLT3,RARA,PDGFRA,CDK4,RIPK1,PDGFRB,CCNE1,MAP2K2,MAPK3,KDR,PIK3CA,STAT3,NRP1,CDK6,CDK2,ERBB2,EGFR,CSF1R,KIT,PLK1,AXL,MAP2K1,PRKACA,PRKDC,AURKB,MET,GSK3B,TRIM24,PTK2,ERBB4,RET,EPHB4,EPHA2,TOP1,MTOR,CHUK,ABL1,SRC,TLR4,PIK3CD,JAK2,CHEK2,ALK,CDK1,MAPK8,PTK2B,BCL2,DAPK1,CHEK1,RAF1,WEE1,PRKCA,MAP2K4,PTPRC,BRAF,PIK3CG,PIK3R1,IKBKB,NTRK1,JAK3,AKT1,EPHA5,CCNA2,IGF1R,JAK…
GO:0042127	Regulation of cell population proliferation	87	1669	0.79	2.58	2.92e-44	9606.ENSP00000215754,9606.ENSP00000215832,9606.ENSP00000216117,9606.ENSP00000219070,9606.ENSP00000225577,9606.ENSP00000226730,9606.ENSP00000227507,9606.ENSP00000228606,9606.ENSP00000228682,9606.ENSP00000229795,9606.ENSP00000241453,9606.ENSP00000242057,9606.ENSP00000244007,9606.ENSP00000249373,9606.ENSP00000254066,9606.ENSP00000256474,9606.ENSP00000257290,9606.ENSP00000257904,9606.ENSP00000258149,…	MIF,MAPK1,HMOX1,MMP2,RPS6KB1,IL2,CCND1,CYP27B1,GLI1,MAPK14,FLT3,AHR,PLCG1,SMO,RARA,VHL,PDGFRA,CDK4,MDM2,PDGFRB,CCNE1,MAPK3,KDR,PIK3CA,FGF2,STAT3,NRP1,CDK6,CDK2,TP53,ERBB2,EGFR,CSF1R,PPARG,KIT,ACE,CCR2,SHH,MAP2K1,PLG,TERT,CASP3,PRKDC,PGR,NOS2,RARB,TRIM24,PTK2,ERBB4,COL18A1,MDM4,PTGS2,XIAP,JUN,MMP9,ABL1,PLAU,CCND3,HDAC1,SRC,TLR4,ALOX5,AR,BCL2L1,PIK3CD,JAK2,ALK,CDK1,PTK2B,BCL2,RELA,CHEK1,TNF,RAF1,ES…
GO:0048518	Positive regulation of biological process	142	6207	0.43	1.28	4.57e-43	9606.ENSP00000003084,9606.ENSP00000215754,9606.ENSP00000215832,9606.ENSP00000216117,9606.ENSP00000216714,9606.ENSP00000216911,9606.ENSP00000219070,9606.ENSP00000223095,9606.ENSP00000225577,9606.ENSP00000226730,9606.ENSP00000227507,9606.ENSP00000228606,9606.ENSP00000228682,9606.ENSP00000229795,9606.ENSP00000236671,9606.ENSP00000241453,9606.ENSP00000242057,9606.ENSP00000244007,9606.ENSP00000249373,…	CFTR,MIF,MAPK1,HMOX1,APEX1,AURKA,MMP2,SERPINE1,RPS6KB1,IL2,CCND1,CYP27B1,GLI1,MAPK14,CTSD,FLT3,AHR,PLCG1,SMO,RARA,VHL,PDGFRA,CDK4,MDM2,RIPK1,MMP7,PDGFRB,CREBBP,CCNE1,MAP2K2,MAPK3,EP300,BRD4,KDR,PIK3CA,FGF2,STAT3,DNMT3A,NRP1,CDK6,CDK2,NCOR1,TP53,ERBB2,EGFR,CSF1R,PPARG,KIT,ACE,CCR2,SHH,MMP3,PLK1,AXL,MAP2K1,CDC25A,MMP14,PLG,TERT,PRKACA,CASP3,PRKDC,AURKB,MET,CDC25C,MMP1,GSK3B,PGR,NOS2,CASP9,RARB,HSP9…
GO:0009719	Response to endogenous stimulus	79	1363	0.83	2.78	2.26e-42	9606.ENSP00000003084,9606.ENSP00000215832,9606.ENSP00000216117,9606.ENSP00000216714,9606.ENSP00000219070,9606.ENSP00000225577,9606.ENSP00000227507,9606.ENSP00000228606,9606.ENSP00000229795,9606.ENSP00000241453,9606.ENSP00000242057,9606.ENSP00000244007,9606.ENSP00000254066,9606.ENSP00000257290,9606.ENSP00000257904,9606.ENSP00000258149,9606.ENSP00000261799,9606.ENSP00000263025,9606.ENSP00000263253,…	CFTR,MAPK1,HMOX1,APEX1,MMP2,RPS6KB1,CCND1,CYP27B1,MAPK14,FLT3,AHR,PLCG1,RARA,PDGFRA,CDK4,MDM2,PDGFRB,MAPK3,EP300,PIK3CA,FGF2,STAT3,DNMT3A,TP53,ERBB2,EGFR,PPARG,KIT,ACE,MMP14,PRKACA,CASP3,PRKDC,TYMS,GSK3B,PGR,NOS2,CASP9,RARB,HSP90AA1,TRIM24,PTK2,ERBB4,ESR2,CTSB,MTOR,PARP1,PTGS2,JUN,ABL1,HDAC1,SRC,TLR4,AR,BCL2L1,PCNA,JAK2,NFE2L2,PTK2B,BCL2,ABCC1,RELA,KDM3A,CHEK1,TNF,ESR1,HDAC9,PIK3CG,RXRA,PIK3R1,NT…
GO:0009893	Positive regulation of metabolic process	116	3847	0.55	1.62	6.87e-41	9606.ENSP00000215754,9606.ENSP00000215832,9606.ENSP00000216117,9606.ENSP00000216714,9606.ENSP00000216911,9606.ENSP00000223095,9606.ENSP00000225577,9606.ENSP00000226730,9606.ENSP00000227507,9606.ENSP00000228682,9606.ENSP00000229795,9606.ENSP00000236671,9606.ENSP00000241453,9606.ENSP00000242057,9606.ENSP00000249373,9606.ENSP00000254066,9606.ENSP00000256474,9606.ENSP00000257290,9606.ENSP00000258149,…	MIF,MAPK1,HMOX1,APEX1,AURKA,SERPINE1,RPS6KB1,IL2,CCND1,GLI1,MAPK14,CTSD,FLT3,AHR,SMO,RARA,VHL,PDGFRA,MDM2,RIPK1,PDGFRB,CREBBP,MAP2K2,MAPK3,EP300,BRD4,KDR,PIK3CA,FGF2,STAT3,NRP1,CDK6,CDK2,NCOR1,TP53,ERBB2,EGFR,CSF1R,PPARG,KIT,ACE,CCR2,SHH,PLK1,AXL,MAP2K1,MMP14,TERT,CASP3,PRKDC,AURKB,MET,GSK3B,PGR,NOS2,CASP9,RARB,HSP90AA1,TRIM24,PTK2,ERBB4,ESR2,RET,EPHB4,EPHA2,CASP8,MTOR,PARP1,PTGS2,CHUK,XIAP,JUN,M…
GO:0048583	Regulation of response to stimulus	117	3931	0.55	1.6	6.87e-41	9606.ENSP00000215754,9606.ENSP00000215832,9606.ENSP00000216117,9606.ENSP00000216911,9606.ENSP00000223095,9606.ENSP00000225577,9606.ENSP00000226730,9606.ENSP00000228606,9606.ENSP00000228682,9606.ENSP00000229795,9606.ENSP00000241453,9606.ENSP00000242057,9606.ENSP00000244007,9606.ENSP00000249373,9606.ENSP00000254066,9606.ENSP00000256474,9606.ENSP00000257290,9606.ENSP00000257904,9606.ENSP00000258149,…	MIF,MAPK1,HMOX1,AURKA,SERPINE1,RPS6KB1,IL2,CYP27B1,GLI1,MAPK14,FLT3,AHR,PLCG1,SMO,RARA,VHL,PDGFRA,CDK4,MDM2,RIPK1,PDGFRB,CREBBP,MAP2K2,MAPK3,EP300,BRD4,KDR,PIK3CA,FGF2,STAT3,NRP1,NCOR1,TP53,ERBB2,EGFR,CSF1R,PPARG,KIT,ACE,CCR2,SHH,DUSP16,MMP3,AXL,MAP2K1,MMP14,PLG,TERT,PRKACA,PRKDC,AURKB,MET,GSK3B,CASP9,HSP90AA1,TRIM24,PTK2,ERBB4,ESR2,RET,EPHA2,CASP8,MTOR,PARP1,PTGS2,MCL1,CHUK,XIAP,JUN,MMP9,ABL1,PL…
GO:0044093	Positive regulation of molecular function	82	1587	0.78	2.52	7.63e-41	9606.ENSP00000003084,9606.ENSP00000215754,9606.ENSP00000215832,9606.ENSP00000226730,9606.ENSP00000227507,9606.ENSP00000228606,9606.ENSP00000229795,9606.ENSP00000236671,9606.ENSP00000241453,9606.ENSP00000249373,9606.ENSP00000254066,9606.ENSP00000257290,9606.ENSP00000259808,9606.ENSP00000261799,9606.ENSP00000262948,9606.ENSP00000263025,9606.ENSP00000263253,9606.ENSP00000263923,9606.ENSP00000263967,…	CFTR,MIF,MAPK1,IL2,CCND1,CYP27B1,MAPK14,CTSD,FLT3,SMO,RARA,PDGFRA,RIPK1,PDGFRB,MAP2K2,MAPK3,EP300,KDR,PIK3CA,FGF2,STAT3,NRP1,ERBB2,EGFR,CSF1R,PPARG,KIT,ACE,CCR2,SHH,PLK1,AXL,MAP2K1,TERT,AURKB,MET,GSK3B,NOS2,CASP9,HSP90AA1,PTK2,ERBB4,ESR2,RET,EPHB4,EPHA2,CASP8,MTOR,PARP1,CHUK,MMP9,ABL1,CCND3,HDAC1,SRC,TLR4,AR,PCNA,JAK2,ALK,MAPK8,PTK2B,BCL2,RELA,DAPK1,DHFR,TNF,RAF1,ESR1,PTPRC,PIK3CG,RXRA,IKBKB,NTRK…
GO:0043069	Negative regulation of programmed cell death	67	911	0.94	3.28	8.36e-41	9606.ENSP00000215754,9606.ENSP00000216117,9606.ENSP00000216911,9606.ENSP00000223095,9606.ENSP00000225275,9606.ENSP00000225577,9606.ENSP00000226730,9606.ENSP00000227507,9606.ENSP00000249373,9606.ENSP00000256474,9606.ENSP00000258149,9606.ENSP00000259808,9606.ENSP00000261799,9606.ENSP00000263923,9606.ENSP00000263967,9606.ENSP00000265371,9606.ENSP00000269305,9606.ENSP00000275493,9606.ENSP00000286301,…	MIF,HMOX1,AURKA,SERPINE1,MPO,RPS6KB1,IL2,CCND1,SMO,VHL,MDM2,RIPK1,PDGFRB,KDR,PIK3CA,NRP1,TP53,EGFR,CSF1R,KIT,ALB,SHH,PLK1,AXL,TERT,CASP3,PRKDC,AURKB,MET,GSK3B,PTK2,ERBB4,CASP8,MTOR,MDM4,PTGS2,MCL1,XIAP,JUN,MMP9,ABL1,HDAC1,SRC,AR,BCL2L1,JAK2,CDK1,MAPK8,NFE2L2,PTK2B,BCL2,RELA,DAPK1,TNF,RAF1,PRKCA,MAP2K4,BRAF,PIK3CG,PIK3R1,NTRK1,JAK3,HIF1A,AKT1,CTNNB1,IGF1R,PIK3CB
GO:0035556	Intracellular signal transduction	80	1518	0.79	2.55	3.18e-40	9606.ENSP00000215754,9606.ENSP00000215832,9606.ENSP00000216117,9606.ENSP00000225577,9606.ENSP00000227507,9606.ENSP00000229795,9606.ENSP00000242057,9606.ENSP00000244007,9606.ENSP00000249373,9606.ENSP00000257290,9606.ENSP00000258149,9606.ENSP00000259808,9606.ENSP00000261799,9606.ENSP00000262948,9606.ENSP00000263025,9606.ENSP00000263253,9606.ENSP00000263923,9606.ENSP00000263967,9606.ENSP00000264498,…	MIF,MAPK1,HMOX1,RPS6KB1,CCND1,MAPK14,AHR,PLCG1,SMO,PDGFRA,MDM2,RIPK1,PDGFRB,MAP2K2,MAPK3,EP300,KDR,PIK3CA,FGF2,CDK2,TP53,ERBB2,EGFR,CSF1R,KIT,CCR2,SHH,PLK1,AXL,MAP2K1,PRKACA,CASP3,PRKDC,AURKB,GSK3B,NOS2,CASP9,RET,EPHA2,MTOR,MDM4,MCL1,CHUK,JUN,ABL1,SRC,TLR4,AR,BCL2L1,PIK3CD,JAK2,CHEK2,ALK,CDK1,MAPK8,PTK2B,BCL2,RELA,DAPK1,CHEK1,TNF,RAF1,PRKCA,MAP2K4,PTPRC,BRAF,PIK3CG,PIK3R1,IKBKB,JAK3,HIF1A,AKT1,CY…
GO:0010646	Regulation of cell communication	109	3355	0.58	1.72	3.44e-40	9606.ENSP00000003084,9606.ENSP00000215754,9606.ENSP00000215832,9606.ENSP00000216117,9606.ENSP00000216911,9606.ENSP00000223095,9606.ENSP00000225577,9606.ENSP00000228606,9606.ENSP00000228682,9606.ENSP00000229795,9606.ENSP00000241453,9606.ENSP00000249373,9606.ENSP00000254066,9606.ENSP00000256474,9606.ENSP00000257290,9606.ENSP00000257904,9606.ENSP00000258149,9606.ENSP00000259808,9606.ENSP00000261799,…	CFTR,MIF,MAPK1,HMOX1,AURKA,SERPINE1,RPS6KB1,CYP27B1,GLI1,MAPK14,FLT3,SMO,RARA,VHL,PDGFRA,CDK4,MDM2,RIPK1,PDGFRB,CREBBP,MAP2K2,MAPK3,EP300,BRD4,KDR,PIK3CA,FGF2,STAT3,NRP1,NCOR1,TP53,ERBB2,EGFR,CSF1R,PPARG,KIT,ACE,CCR2,SHH,DUSP16,AXL,MAP2K1,MMP14,TERT,PRKACA,AURKB,MET,GSK3B,NOS2,HSP90AA1,TRIM24,PTK2,ERBB4,ESR2,RET,EPHA2,CASP8,MTOR,PARP1,PTGS2,MCL1,CHUK,XIAP,JUN,MMP9,ABL1,PLAU,CCND3,HDAC1,SRC,TLR4,A…
GO:1901701	Cellular response to oxygen-containing compound	70	1057	0.89	3.03	3.44e-40	9606.ENSP00000003084,9606.ENSP00000215832,9606.ENSP00000216714,9606.ENSP00000219070,9606.ENSP00000223095,9606.ENSP00000225275,9606.ENSP00000225577,9606.ENSP00000229795,9606.ENSP00000242057,9606.ENSP00000249373,9606.ENSP00000254066,9606.ENSP00000257290,9606.ENSP00000257904,9606.ENSP00000258149,9606.ENSP00000259808,9606.ENSP00000263025,9606.ENSP00000263967,9606.ENSP00000264657,9606.ENSP00000264709,…	CFTR,MAPK1,APEX1,MMP2,SERPINE1,MPO,RPS6KB1,MAPK14,AHR,SMO,RARA,PDGFRA,CDK4,MDM2,RIPK1,MAPK3,PIK3CA,STAT3,DNMT3A,CDK2,TP53,EGFR,PPARG,ACE,MMP3,AXL,PRKACA,PRKDC,GSK3B,NOS2,CASP9,PTK2,ESR2,RET,MTOR,PARP1,PTGS2,CHUK,JUN,MMP9,ABL1,SRC,TLR4,AR,BCL2L1,PCNA,JAK2,CHEK2,CDK1,MAPK8,NFE2L2,PTK2B,ABCC1,RELA,DAPK1,TNF,RAF1,ESR1,HDAC9,MAP2K4,PIK3CG,PIK3R1,JAK3,HIF1A,AKT1,CYP1B1,CCNA2,CTNNB1,IGF1R,JAK1
GO:0023051	Regulation of signaling	109	3367	0.58	1.72	4.46e-40	9606.ENSP00000003084,9606.ENSP00000215754,9606.ENSP00000215832,9606.ENSP00000216117,9606.ENSP00000216911,9606.ENSP00000223095,9606.ENSP00000225577,9606.ENSP00000228606,9606.ENSP00000228682,9606.ENSP00000229795,9606.ENSP00000241453,9606.ENSP00000249373,9606.ENSP00000254066,9606.ENSP00000256474,9606.ENSP00000257290,9606.ENSP00000257904,9606.ENSP00000258149,9606.ENSP00000259808,9606.ENSP00000261799,…	CFTR,MIF,MAPK1,HMOX1,AURKA,SERPINE1,RPS6KB1,CYP27B1,GLI1,MAPK14,FLT3,SMO,RARA,VHL,PDGFRA,CDK4,MDM2,RIPK1,PDGFRB,CREBBP,MAP2K2,MAPK3,EP300,BRD4,KDR,PIK3CA,FGF2,STAT3,NRP1,NCOR1,TP53,ERBB2,EGFR,CSF1R,PPARG,KIT,ACE,CCR2,SHH,DUSP16,AXL,MAP2K1,MMP14,TERT,PRKACA,AURKB,MET,GSK3B,NOS2,HSP90AA1,TRIM24,PTK2,ERBB4,ESR2,RET,EPHA2,CASP8,MTOR,PARP1,PTGS2,MCL1,CHUK,XIAP,JUN,MMP9,ABL1,PLAU,CCND3,HDAC1,SRC,TLR4,A…
GO:0010604	Positive regulation of macromolecule metabolic process	111	3533	0.57	1.67	5.67e-40	9606.ENSP00000215754,9606.ENSP00000215832,9606.ENSP00000216117,9606.ENSP00000216714,9606.ENSP00000216911,9606.ENSP00000223095,9606.ENSP00000225577,9606.ENSP00000226730,9606.ENSP00000227507,9606.ENSP00000228682,9606.ENSP00000229795,9606.ENSP00000236671,9606.ENSP00000241453,9606.ENSP00000242057,9606.ENSP00000249373,9606.ENSP00000254066,9606.ENSP00000256474,9606.ENSP00000258149,9606.ENSP00000259808,…	MIF,MAPK1,HMOX1,APEX1,AURKA,SERPINE1,RPS6KB1,IL2,CCND1,GLI1,MAPK14,CTSD,FLT3,AHR,SMO,RARA,VHL,MDM2,RIPK1,PDGFRB,CREBBP,MAP2K2,MAPK3,EP300,BRD4,KDR,PIK3CA,FGF2,STAT3,NRP1,CDK6,CDK2,NCOR1,TP53,ERBB2,EGFR,CSF1R,PPARG,KIT,ACE,CCR2,SHH,PLK1,MAP2K1,MMP14,TERT,CASP3,PRKDC,AURKB,MET,GSK3B,PGR,NOS2,CASP9,RARB,HSP90AA1,TRIM24,PTK2,ERBB4,ESR2,RET,CASP8,MTOR,PARP1,PTGS2,CHUK,XIAP,JUN,MMP9,ABL1,CCND3,HDAC1,SR…
GO:0048519	Negative regulation of biological process	130	5313	0.46	1.35	2.56e-39	9606.ENSP00000159111,9606.ENSP00000215754,9606.ENSP00000215832,9606.ENSP00000216117,9606.ENSP00000216714,9606.ENSP00000216911,9606.ENSP00000219070,9606.ENSP00000223095,9606.ENSP00000225275,9606.ENSP00000225577,9606.ENSP00000226730,9606.ENSP00000227507,9606.ENSP00000228606,9606.ENSP00000228682,9606.ENSP00000229795,9606.ENSP00000242057,9606.ENSP00000244007,9606.ENSP00000249373,9606.ENSP00000254066,…	KDM4B,MIF,MAPK1,HMOX1,APEX1,AURKA,MMP2,SERPINE1,MPO,RPS6KB1,IL2,CCND1,CYP27B1,GLI1,MAPK14,AHR,PLCG1,SMO,RARA,VHL,PDGFRA,MDM2,RIPK1,PDGFRB,CREBBP,CCNE1,EP300,BRD4,KDR,PIK3CA,FGF2,STAT3,DNMT3A,NRP1,CDK6,CDK2,NCOR1,TP53,ERBB2,EGFR,CSF1R,PPARG,KIT,ACE,CCR2,ALB,SHH,DUSP16,MMP3,PLK1,AXL,MAP2K1,MMP14,PLG,TERT,PRKACA,CASP3,PRKDC,AURKB,TYMS,MET,GSK3B,PGR,NOS2,RARB,TRIM24,PTK2,ERBB4,ESR2,CTSB,EPHA2,CASP8,C…
GO:0048523	Negative regulation of cellular process	124	4736	0.49	1.43	3.5e-39	9606.ENSP00000159111,9606.ENSP00000215754,9606.ENSP00000215832,9606.ENSP00000216117,9606.ENSP00000216714,9606.ENSP00000216911,9606.ENSP00000219070,9606.ENSP00000223095,9606.ENSP00000225275,9606.ENSP00000225577,9606.ENSP00000226730,9606.ENSP00000227507,9606.ENSP00000228606,9606.ENSP00000228682,9606.ENSP00000229795,9606.ENSP00000242057,9606.ENSP00000249373,9606.ENSP00000254066,9606.ENSP00000256474,…	KDM4B,MIF,MAPK1,HMOX1,APEX1,AURKA,MMP2,SERPINE1,MPO,RPS6KB1,IL2,CCND1,CYP27B1,GLI1,MAPK14,AHR,SMO,RARA,VHL,PDGFRA,MDM2,RIPK1,PDGFRB,CREBBP,CCNE1,EP300,BRD4,KDR,PIK3CA,FGF2,STAT3,DNMT3A,NRP1,CDK6,CDK2,NCOR1,TP53,ERBB2,EGFR,CSF1R,PPARG,KIT,ACE,CCR2,ALB,SHH,DUSP16,MMP3,PLK1,AXL,MAP2K1,MMP14,PLG,TERT,PRKACA,CASP3,PRKDC,AURKB,TYMS,MET,GSK3B,RARB,TRIM24,PTK2,ERBB4,ESR2,EPHA2,CASP8,COL18A1,MTOR,PARP1,MD…
GO:0060548	Negative regulation of cell death	68	1016	0.9	3.03	3.5e-39	9606.ENSP00000215754,9606.ENSP00000216117,9606.ENSP00000216911,9606.ENSP00000223095,9606.ENSP00000225275,9606.ENSP00000225577,9606.ENSP00000226730,9606.ENSP00000227507,9606.ENSP00000249373,9606.ENSP00000256474,9606.ENSP00000258149,9606.ENSP00000259808,9606.ENSP00000261799,9606.ENSP00000263923,9606.ENSP00000263967,9606.ENSP00000264498,9606.ENSP00000265371,9606.ENSP00000269305,9606.ENSP00000275493,…	MIF,HMOX1,AURKA,SERPINE1,MPO,RPS6KB1,IL2,CCND1,SMO,VHL,MDM2,RIPK1,PDGFRB,KDR,PIK3CA,FGF2,NRP1,TP53,EGFR,CSF1R,KIT,ALB,SHH,PLK1,AXL,TERT,CASP3,PRKDC,AURKB,MET,GSK3B,PTK2,ERBB4,CASP8,MTOR,MDM4,PTGS2,MCL1,XIAP,JUN,MMP9,ABL1,HDAC1,SRC,AR,BCL2L1,JAK2,CDK1,MAPK8,NFE2L2,PTK2B,BCL2,RELA,DAPK1,TNF,RAF1,PRKCA,MAP2K4,BRAF,PIK3CG,PIK3R1,NTRK1,JAK3,HIF1A,AKT1,CTNNB1,IGF1R,PIK3CB
GO:0065009	Regulation of molecular function	104	3085	0.6	1.77	5.51e-39	9606.ENSP00000003084,9606.ENSP00000215754,9606.ENSP00000215832,9606.ENSP00000216117,9606.ENSP00000216911,9606.ENSP00000223095,9606.ENSP00000226730,9606.ENSP00000227507,9606.ENSP00000228606,9606.ENSP00000228682,9606.ENSP00000229795,9606.ENSP00000236671,9606.ENSP00000241453,9606.ENSP00000249373,9606.ENSP00000254066,9606.ENSP00000257290,9606.ENSP00000257904,9606.ENSP00000259808,9606.ENSP00000261799,…	CFTR,MIF,MAPK1,HMOX1,AURKA,SERPINE1,IL2,CCND1,CYP27B1,GLI1,MAPK14,CTSD,FLT3,SMO,RARA,PDGFRA,CDK4,RIPK1,PDGFRB,CCNE1,MAP2K2,MAPK3,EP300,KDR,PIK3CA,FGF2,STAT3,NRP1,TP53,ERBB2,EGFR,CSF1R,PPARG,KIT,ACE,CCR2,SHH,DUSP16,PLK1,AXL,MAP2K1,CDC25A,TERT,PRKACA,CASP3,AURKB,MET,CDC25C,GSK3B,NOS2,CASP9,HSP90AA1,PTK2,ERBB4,ESR2,CTSB,RET,EPHB4,EPHA2,CASP8,MTOR,PARP1,PTGS2,CHUK,XIAP,JUN,MMP9,ABL1,PLAU,CCND3,HDAC1,…
GO:0042325	Regulation of phosphorylation	73	1251	0.84	2.73	7.53e-39	9606.ENSP00000215754,9606.ENSP00000215832,9606.ENSP00000226730,9606.ENSP00000227507,9606.ENSP00000241453,9606.ENSP00000257290,9606.ENSP00000259808,9606.ENSP00000261799,9606.ENSP00000262643,9606.ENSP00000262948,9606.ENSP00000263025,9606.ENSP00000263253,9606.ENSP00000263377,9606.ENSP00000263923,9606.ENSP00000263967,9606.ENSP00000264498,9606.ENSP00000264657,9606.ENSP00000265371,9606.ENSP00000268712,…	MIF,MAPK1,IL2,CCND1,FLT3,PDGFRA,RIPK1,PDGFRB,CCNE1,MAP2K2,MAPK3,EP300,BRD4,KDR,PIK3CA,FGF2,STAT3,NRP1,NCOR1,TP53,ERBB2,EGFR,CSF1R,PPARG,KIT,ACE,DUSP16,PLK1,AXL,MAP2K1,CDC25A,CASP3,PRKDC,AURKB,MET,CDC25C,HSP90AA1,PTK2,ERBB4,RET,EPHB4,EPHA2,MTOR,PTGS2,JUN,MMP9,ABL1,CCND3,SRC,TLR4,AR,JAK2,CHEK2,ALK,PTK2B,BCL2,TNF,RAF1,MAP2K4,PTPRC,BRAF,PIK3CG,PIK3R1,IKBKB,NTRK1,HIF1A,AKT1,ELANE,EPHA5,CCNA2,PTPN11,IG…
GO:0071704	Organic substance metabolic process	148	7522	0.37	1.11	7.79e-39	9606.ENSP00000003084,9606.ENSP00000159111,9606.ENSP00000215754,9606.ENSP00000215832,9606.ENSP00000216117,9606.ENSP00000216714,9606.ENSP00000216911,9606.ENSP00000219070,9606.ENSP00000225275,9606.ENSP00000225577,9606.ENSP00000226730,9606.ENSP00000227507,9606.ENSP00000228606,9606.ENSP00000229795,9606.ENSP00000236671,9606.ENSP00000241453,9606.ENSP00000244007,9606.ENSP00000254066,9606.ENSP00000256474,…	CFTR,KDM4B,MIF,MAPK1,HMOX1,APEX1,AURKA,MMP2,MPO,RPS6KB1,IL2,CCND1,CYP27B1,MAPK14,CTSD,FLT3,PLCG1,RARA,VHL,PDGFRA,CDK4,MDM2,RIPK1,MMP7,ALDH2,PDGFRB,CREBBP,CCNE1,MAP2K2,MAPK3,EP300,LIG1,KDR,PIK3CA,FGF2,STAT3,DNMT3A,NRP1,CDK6,CDK2,TP53,ERBB2,EGFR,CSF1R,PPARG,KIT,ACE,SHH,DUSP16,MMP3,PLK1,CYP2A6,AXL,MAP2K1,CDC25A,FASN,MMP14,PLG,TERT,PRKACA,CASP3,PRKDC,AURKB,TYMS,MET,CDC25C,MMP1,GSK3B,NOS2,CASP9,FANCF,…
GO:0019220	Regulation of phosphate metabolic process	76	1405	0.8	2.58	1.23e-38	9606.ENSP00000215754,9606.ENSP00000215832,9606.ENSP00000226730,9606.ENSP00000227507,9606.ENSP00000241453,9606.ENSP00000257290,9606.ENSP00000259808,9606.ENSP00000261799,9606.ENSP00000262643,9606.ENSP00000262948,9606.ENSP00000263025,9606.ENSP00000263253,9606.ENSP00000263377,9606.ENSP00000263923,9606.ENSP00000263967,9606.ENSP00000264498,9606.ENSP00000264657,9606.ENSP00000265371,9606.ENSP00000268712,…	MIF,MAPK1,IL2,CCND1,FLT3,PDGFRA,RIPK1,PDGFRB,CCNE1,MAP2K2,MAPK3,EP300,BRD4,KDR,PIK3CA,FGF2,STAT3,NRP1,NCOR1,TP53,ERBB2,EGFR,CSF1R,PPARG,KIT,ACE,DUSP16,PLK1,AXL,MAP2K1,CDC25A,CASP3,PRKDC,AURKB,MET,CDC25C,GSK3B,NOS2,HSP90AA1,PTK2,ERBB4,RET,EPHB4,EPHA2,MTOR,PARP1,PTGS2,JUN,MMP9,ABL1,CCND3,SRC,TLR4,AR,JAK2,CHEK2,ALK,PTK2B,BCL2,TNF,RAF1,MAP2K4,PTPRC,BRAF,PIK3CG,PIK3R1,IKBKB,NTRK1,HIF1A,AKT1,ELANE,EPHA…
GO:0043066	Negative regulation of apoptotic process	64	891	0.93	3.16	2.79e-38	9606.ENSP00000215754,9606.ENSP00000216117,9606.ENSP00000216911,9606.ENSP00000223095,9606.ENSP00000225275,9606.ENSP00000225577,9606.ENSP00000226730,9606.ENSP00000227507,9606.ENSP00000249373,9606.ENSP00000256474,9606.ENSP00000258149,9606.ENSP00000259808,9606.ENSP00000261799,9606.ENSP00000263923,9606.ENSP00000263967,9606.ENSP00000265371,9606.ENSP00000269305,9606.ENSP00000275493,9606.ENSP00000286301,…	MIF,HMOX1,AURKA,SERPINE1,MPO,RPS6KB1,IL2,CCND1,SMO,VHL,MDM2,RIPK1,PDGFRB,KDR,PIK3CA,NRP1,TP53,EGFR,CSF1R,ALB,SHH,PLK1,AXL,TERT,CASP3,PRKDC,AURKB,GSK3B,PTK2,ERBB4,MTOR,MDM4,PTGS2,MCL1,XIAP,JUN,MMP9,ABL1,HDAC1,SRC,AR,BCL2L1,JAK2,CDK1,MAPK8,NFE2L2,PTK2B,BCL2,RELA,DAPK1,TNF,RAF1,PRKCA,MAP2K4,BRAF,PIK3CG,PIK3R1,NTRK1,JAK3,HIF1A,AKT1,CTNNB1,IGF1R,PIK3CB
GO:0031325	Positive regulation of cellular metabolic process	103	3114	0.59	1.73	9.05e-38	9606.ENSP00000215754,9606.ENSP00000215832,9606.ENSP00000216117,9606.ENSP00000216714,9606.ENSP00000216911,9606.ENSP00000225577,9606.ENSP00000226730,9606.ENSP00000227507,9606.ENSP00000228682,9606.ENSP00000229795,9606.ENSP00000241453,9606.ENSP00000242057,9606.ENSP00000249373,9606.ENSP00000254066,9606.ENSP00000256474,9606.ENSP00000257290,9606.ENSP00000258149,9606.ENSP00000259808,9606.ENSP00000261799,…	MIF,MAPK1,HMOX1,APEX1,AURKA,RPS6KB1,IL2,CCND1,GLI1,MAPK14,FLT3,AHR,SMO,RARA,VHL,PDGFRA,MDM2,RIPK1,PDGFRB,CREBBP,MAP2K2,MAPK3,EP300,BRD4,KDR,PIK3CA,FGF2,STAT3,NRP1,CDK2,TP53,ERBB2,EGFR,CSF1R,PPARG,KIT,ACE,SHH,PLK1,AXL,MAP2K1,TERT,CASP3,PRKDC,AURKB,MET,GSK3B,PGR,NOS2,RARB,HSP90AA1,TRIM24,PTK2,ERBB4,ESR2,RET,EPHB4,EPHA2,MTOR,PARP1,PTGS2,CHUK,JUN,MMP9,ABL1,CCND3,HDAC1,SRC,TLR4,AR,PCNA,JAK2,CHEK2,ALK,…
GO:0009966	Regulation of signal transduction	101	2978	0.6	1.77	1.17e-37	9606.ENSP00000215754,9606.ENSP00000215832,9606.ENSP00000216117,9606.ENSP00000216911,9606.ENSP00000223095,9606.ENSP00000225577,9606.ENSP00000228606,9606.ENSP00000228682,9606.ENSP00000229795,9606.ENSP00000241453,9606.ENSP00000249373,9606.ENSP00000256474,9606.ENSP00000257290,9606.ENSP00000257904,9606.ENSP00000258149,9606.ENSP00000259808,9606.ENSP00000261799,9606.ENSP00000262367,9606.ENSP00000262948,…	MIF,MAPK1,HMOX1,AURKA,SERPINE1,RPS6KB1,CYP27B1,GLI1,MAPK14,FLT3,SMO,VHL,PDGFRA,CDK4,MDM2,RIPK1,PDGFRB,CREBBP,MAP2K2,MAPK3,EP300,BRD4,KDR,PIK3CA,FGF2,STAT3,NRP1,NCOR1,TP53,ERBB2,EGFR,CSF1R,PPARG,KIT,CCR2,SHH,DUSP16,AXL,MAP2K1,MMP14,TERT,PRKACA,AURKB,MET,GSK3B,HSP90AA1,TRIM24,PTK2,ERBB4,ESR2,RET,EPHA2,CASP8,MTOR,PARP1,PTGS2,MCL1,CHUK,XIAP,JUN,MMP9,ABL1,PLAU,CCND3,HDAC1,SRC,TLR4,AR,BCL2L1,PIK3CD,JAK…
GO:0044238	Primary metabolic process	144	7156	0.38	1.13	1.48e-37	9606.ENSP00000003084,9606.ENSP00000159111,9606.ENSP00000215754,9606.ENSP00000215832,9606.ENSP00000216714,9606.ENSP00000216911,9606.ENSP00000219070,9606.ENSP00000225577,9606.ENSP00000226730,9606.ENSP00000227507,9606.ENSP00000228606,9606.ENSP00000229795,9606.ENSP00000236671,9606.ENSP00000241453,9606.ENSP00000244007,9606.ENSP00000254066,9606.ENSP00000256474,9606.ENSP00000257290,9606.ENSP00000257904,…	CFTR,KDM4B,MIF,MAPK1,APEX1,AURKA,MMP2,RPS6KB1,IL2,CCND1,CYP27B1,MAPK14,CTSD,FLT3,PLCG1,RARA,VHL,PDGFRA,CDK4,MDM2,RIPK1,MMP7,ALDH2,PDGFRB,CREBBP,CCNE1,MAP2K2,MAPK3,EP300,LIG1,KDR,PIK3CA,FGF2,STAT3,DNMT3A,NRP1,CDK6,CDK2,TP53,ERBB2,EGFR,CSF1R,PPARG,KIT,ACE,SHH,DUSP16,MMP3,PLK1,CYP2A6,AXL,MAP2K1,CDC25A,FASN,MMP14,PLG,TERT,PRKACA,CASP3,PRKDC,AURKB,TYMS,MET,CDC25C,MMP1,GSK3B,NOS2,CASP9,FANCF,HSP90AA1,T…
GO:0008152	Metabolic process	150	7988	0.35	1.06	1.5e-37	9606.ENSP00000003084,9606.ENSP00000159111,9606.ENSP00000215754,9606.ENSP00000215832,9606.ENSP00000216117,9606.ENSP00000216714,9606.ENSP00000216911,9606.ENSP00000219070,9606.ENSP00000223095,9606.ENSP00000225275,9606.ENSP00000225577,9606.ENSP00000226730,9606.ENSP00000227507,9606.ENSP00000228606,9606.ENSP00000229795,9606.ENSP00000236671,9606.ENSP00000241453,9606.ENSP00000242057,9606.ENSP00000244007,…	CFTR,KDM4B,MIF,MAPK1,HMOX1,APEX1,AURKA,MMP2,SERPINE1,MPO,RPS6KB1,IL2,CCND1,CYP27B1,MAPK14,CTSD,FLT3,AHR,PLCG1,RARA,VHL,PDGFRA,CDK4,MDM2,RIPK1,MMP7,ALDH2,PDGFRB,CREBBP,CCNE1,MAP2K2,MAPK3,EP300,LIG1,KDR,PIK3CA,FGF2,STAT3,DNMT3A,NRP1,CDK6,CDK2,TP53,ERBB2,EGFR,CSF1R,PPARG,KIT,ACE,SHH,DUSP16,MMP3,PLK1,CYP2A6,AXL,MAP2K1,CDC25A,FASN,MMP14,PLG,TERT,PRKACA,CASP3,PRKDC,AURKB,TYMS,MET,CDC25C,MMP1,GSK3B,NOS2…
GO:0018193	Peptidyl-amino acid modification	63	900	0.92	3.08	5.23e-37	9606.ENSP00000215832,9606.ENSP00000216911,9606.ENSP00000225577,9606.ENSP00000226730,9606.ENSP00000229795,9606.ENSP00000241453,9606.ENSP00000257290,9606.ENSP00000258149,9606.ENSP00000259808,9606.ENSP00000261799,9606.ENSP00000262367,9606.ENSP00000262948,9606.ENSP00000263025,9606.ENSP00000263253,9606.ENSP00000263923,9606.ENSP00000265371,9606.ENSP00000266970,9606.ENSP00000269571,9606.ENSP00000275493,…	MAPK1,AURKA,RPS6KB1,IL2,MAPK14,FLT3,PDGFRA,MDM2,RIPK1,PDGFRB,CREBBP,MAP2K2,MAPK3,EP300,KDR,NRP1,CDK2,ERBB2,EGFR,CSF1R,KIT,PLK1,AXL,MAP2K1,PRKACA,PRKDC,AURKB,MET,GSK3B,NOS2,PTK2,ERBB4,RET,EPHB4,EPHA2,TOP1,MTOR,PARP1,CHUK,ABL1,SRC,JAK2,CHEK2,ALK,CDK1,MAPK8,PTK2B,BCL2,KDM3A,CHEK1,WEE1,HDAC9,PRKCA,MAP2K4,PTPRC,BRAF,IKBKB,NTRK1,JAK3,AKT1,EPHA5,IGF1R,JAK1
GO:0051239	Regulation of multicellular organismal process	97	2749	0.62	1.82	5.23e-37	9606.ENSP00000003084,9606.ENSP00000215754,9606.ENSP00000215832,9606.ENSP00000216117,9606.ENSP00000219070,9606.ENSP00000223095,9606.ENSP00000225577,9606.ENSP00000226730,9606.ENSP00000227507,9606.ENSP00000228606,9606.ENSP00000228682,9606.ENSP00000229795,9606.ENSP00000244007,9606.ENSP00000249373,9606.ENSP00000254066,9606.ENSP00000257290,9606.ENSP00000257904,9606.ENSP00000258149,9606.ENSP00000259808,…	CFTR,MIF,MAPK1,HMOX1,MMP2,SERPINE1,RPS6KB1,IL2,CCND1,CYP27B1,GLI1,MAPK14,PLCG1,SMO,RARA,PDGFRA,CDK4,MDM2,RIPK1,MAP2K2,MAPK3,KDR,PIK3CA,FGF2,STAT3,NRP1,CDK6,TP53,ERBB2,EGFR,CSF1R,PPARG,KIT,ACE,CCR2,SHH,AXL,MAP2K1,MMP14,PLG,TERT,PRKACA,PRKDC,MET,GSK3B,NOS2,RARB,HSP90AA1,PTK2,ERBB4,RET,EPHA2,CASP8,MTOR,PARP1,PTGS2,CHUK,JUN,MMP9,ABL1,PLAU,HDAC1,SRC,TLR4,ALOX5,AR,PIK3CD,JAK2,CDK1,TYMP,CYP19A1,NFE2L2,P…
GO:0019222	Regulation of metabolic process	140	6784	0.39	1.15	1.57e-36	9606.ENSP00000159111,9606.ENSP00000215754,9606.ENSP00000215832,9606.ENSP00000216117,9606.ENSP00000216714,9606.ENSP00000216911,9606.ENSP00000223095,9606.ENSP00000225577,9606.ENSP00000226730,9606.ENSP00000227507,9606.ENSP00000228606,9606.ENSP00000228682,9606.ENSP00000229795,9606.ENSP00000236671,9606.ENSP00000241453,9606.ENSP00000242057,9606.ENSP00000249373,9606.ENSP00000254066,9606.ENSP00000256474,…	KDM4B,MIF,MAPK1,HMOX1,APEX1,AURKA,SERPINE1,RPS6KB1,IL2,CCND1,CYP27B1,GLI1,MAPK14,CTSD,FLT3,AHR,SMO,RARA,VHL,PDGFRA,CDK4,MDM2,RIPK1,ALDH2,PDGFRB,CREBBP,CCNE1,MAP2K2,MAPK3,EP300,BRD4,KDR,PIK3CA,FGF2,STAT3,DNMT3A,NRP1,CDK6,CDK2,NCOR1,TP53,ERBB2,EGFR,CSF1R,PPARG,KIT,ACE,CCR2,SHH,DUSP16,MMP3,PLK1,AXL,MAP2K1,CDC25A,MMP14,TERT,PRKACA,CASP3,PRKDC,AURKB,TYMS,MET,CDC25C,GSK3B,PGR,NOS2,CASP9,RARB,HSP90AA1,T…
GO:0051173	Positive regulation of nitrogen compound metabolic process	102	3166	0.58	1.68	2.69e-36	9606.ENSP00000215754,9606.ENSP00000215832,9606.ENSP00000216714,9606.ENSP00000216911,9606.ENSP00000225577,9606.ENSP00000226730,9606.ENSP00000227507,9606.ENSP00000228682,9606.ENSP00000229795,9606.ENSP00000236671,9606.ENSP00000241453,9606.ENSP00000242057,9606.ENSP00000249373,9606.ENSP00000254066,9606.ENSP00000256474,9606.ENSP00000258149,9606.ENSP00000259808,9606.ENSP00000261799,9606.ENSP00000262367,…	MIF,MAPK1,APEX1,AURKA,RPS6KB1,IL2,CCND1,GLI1,MAPK14,CTSD,FLT3,AHR,SMO,RARA,VHL,MDM2,RIPK1,PDGFRB,CREBBP,MAP2K2,MAPK3,EP300,BRD4,KDR,PIK3CA,FGF2,STAT3,NRP1,CDK2,TP53,ERBB2,EGFR,CSF1R,PPARG,KIT,ACE,SHH,PLK1,MAP2K1,MMP14,TERT,CASP3,PRKDC,AURKB,MET,GSK3B,PGR,NOS2,CASP9,RARB,HSP90AA1,TRIM24,PTK2,ERBB4,ESR2,RET,CASP8,MTOR,PARP1,PTGS2,CHUK,XIAP,JUN,MMP9,ABL1,CCND3,HDAC1,SRC,TLR4,AR,PCNA,JAK2,CHEK2,ALK,C…
GO:0071495	Cellular response to endogenous stimulus	67	1103	0.86	2.76	3.53e-36	9606.ENSP00000003084,9606.ENSP00000215832,9606.ENSP00000216714,9606.ENSP00000219070,9606.ENSP00000225577,9606.ENSP00000241453,9606.ENSP00000242057,9606.ENSP00000244007,9606.ENSP00000254066,9606.ENSP00000257290,9606.ENSP00000257904,9606.ENSP00000258149,9606.ENSP00000261799,9606.ENSP00000263025,9606.ENSP00000263967,9606.ENSP00000264498,9606.ENSP00000264657,9606.ENSP00000264709,9606.ENSP00000269305,…	CFTR,MAPK1,APEX1,MMP2,RPS6KB1,FLT3,AHR,PLCG1,RARA,PDGFRA,CDK4,MDM2,PDGFRB,MAPK3,PIK3CA,FGF2,STAT3,DNMT3A,TP53,ERBB2,EGFR,PPARG,KIT,ACE,PRKACA,CASP3,PRKDC,GSK3B,PGR,CASP9,RARB,TRIM24,PTK2,ERBB4,ESR2,CTSB,MTOR,PARP1,PTGS2,JUN,ABL1,HDAC1,SRC,TLR4,AR,BCL2L1,JAK2,NFE2L2,ABCC1,RELA,KDM3A,CHEK1,TNF,ESR1,HDAC9,PIK3CG,RXRA,PIK3R1,NTRK1,JAK3,AKT1,CYP1B1,CCNA2,PTPN11,CTNNB1,IGF1R,JAK1
GO:0051246	Regulation of protein metabolic process	94	2622	0.63	1.84	5.29e-36	9606.ENSP00000159111,9606.ENSP00000215754,9606.ENSP00000215832,9606.ENSP00000216911,9606.ENSP00000223095,9606.ENSP00000225577,9606.ENSP00000226730,9606.ENSP00000227507,9606.ENSP00000236671,9606.ENSP00000241453,9606.ENSP00000254066,9606.ENSP00000258149,9606.ENSP00000259808,9606.ENSP00000261799,9606.ENSP00000262643,9606.ENSP00000262948,9606.ENSP00000263025,9606.ENSP00000263253,9606.ENSP00000263377,…	KDM4B,MIF,MAPK1,AURKA,SERPINE1,RPS6KB1,IL2,CCND1,CTSD,FLT3,RARA,MDM2,RIPK1,PDGFRB,CCNE1,MAP2K2,MAPK3,EP300,BRD4,KDR,PIK3CA,FGF2,STAT3,NRP1,CDK2,TP53,ERBB2,EGFR,CSF1R,PPARG,KIT,ACE,SHH,DUSP16,PLK1,MAP2K1,CDC25A,MMP14,PRKACA,CASP3,PRKDC,AURKB,TYMS,CDC25C,GSK3B,NOS2,CASP9,HSP90AA1,PTK2,ERBB4,CTSB,RET,CASP8,MTOR,MDM4,PTGS2,XIAP,JUN,MMP9,ABL1,PLAU,CCND3,HDAC1,SRC,TLR4,JAK2,CHEK2,ALK,MAPK8,NFE2L2,PTK2B…
GO:0006796	Phosphate-containing compound metabolic process	82	1877	0.71	2.15	5.92e-36	9606.ENSP00000215832,9606.ENSP00000216911,9606.ENSP00000225577,9606.ENSP00000226730,9606.ENSP00000227507,9606.ENSP00000229795,9606.ENSP00000241453,9606.ENSP00000244007,9606.ENSP00000254066,9606.ENSP00000257290,9606.ENSP00000257904,9606.ENSP00000259808,9606.ENSP00000261799,9606.ENSP00000262643,9606.ENSP00000262948,9606.ENSP00000263025,9606.ENSP00000263923,9606.ENSP00000263967,9606.ENSP00000264498,…	MAPK1,AURKA,RPS6KB1,IL2,CCND1,MAPK14,FLT3,PLCG1,RARA,PDGFRA,CDK4,RIPK1,PDGFRB,CCNE1,MAP2K2,MAPK3,KDR,PIK3CA,FGF2,STAT3,NRP1,CDK6,CDK2,ERBB2,EGFR,CSF1R,KIT,DUSP16,PLK1,AXL,MAP2K1,CDC25A,PRKACA,PRKDC,AURKB,TYMS,MET,CDC25C,GSK3B,TRIM24,PTK2,ERBB4,RET,EPHB4,EPHA2,TOP1,MTOR,PARP1,CHUK,ABL1,SRC,TLR4,PIK3CD,JAK2,CHEK2,ALK,CDK1,MAPK8,TYMP,PTK2B,BCL2,PLA2G2A,DAPK1,CHEK1,RAF1,WEE1,PRKCA,MAP2K4,PTPRC,BRAF,P…
GO:2000145	Regulation of cell motility	64	988	0.88	2.88	7.38e-36	9606.ENSP00000215754,9606.ENSP00000215832,9606.ENSP00000216117,9606.ENSP00000216714,9606.ENSP00000219070,9606.ENSP00000223095,9606.ENSP00000225577,9606.ENSP00000228682,9606.ENSP00000244007,9606.ENSP00000249373,9606.ENSP00000257290,9606.ENSP00000260227,9606.ENSP00000261799,9606.ENSP00000262948,9606.ENSP00000263025,9606.ENSP00000263923,9606.ENSP00000264498,9606.ENSP00000264657,9606.ENSP00000265371,…	MIF,MAPK1,HMOX1,APEX1,MMP2,SERPINE1,RPS6KB1,GLI1,PLCG1,SMO,PDGFRA,MMP7,PDGFRB,MAP2K2,MAPK3,KDR,FGF2,STAT3,NRP1,CDK6,EGFR,CSF1R,PPARG,KIT,ACE,CCR2,SHH,MMP14,PLG,TERT,MET,PTK2,ERBB4,RET,EPHA2,MTOR,PTGS2,JUN,MMP9,ABL1,PLAU,HDAC1,SRC,TLR4,PIK3CD,JAK2,CYP19A1,NFE2L2,PTK2B,BCL2,TNF,RAF1,HDAC9,PRKCA,PTPRC,BRAF,PIK3CG,PIK3R1,HIF1A,AKT1,ELANE,CYP1B1,IGF1R,PIK3CB
GO:0048584	Positive regulation of response to stimulus	86	2131	0.68	2.02	1.07e-35	9606.ENSP00000215754,9606.ENSP00000215832,9606.ENSP00000216117,9606.ENSP00000223095,9606.ENSP00000226730,9606.ENSP00000228606,9606.ENSP00000228682,9606.ENSP00000241453,9606.ENSP00000244007,9606.ENSP00000249373,9606.ENSP00000254066,9606.ENSP00000257290,9606.ENSP00000259808,9606.ENSP00000261799,9606.ENSP00000262367,9606.ENSP00000262948,9606.ENSP00000263025,9606.ENSP00000263253,9606.ENSP00000263377,…	MIF,MAPK1,HMOX1,SERPINE1,IL2,CYP27B1,GLI1,FLT3,PLCG1,SMO,RARA,PDGFRA,RIPK1,PDGFRB,CREBBP,MAP2K2,MAPK3,EP300,BRD4,KDR,PIK3CA,FGF2,STAT3,NRP1,TP53,ERBB2,EGFR,CSF1R,PPARG,KIT,ACE,CCR2,SHH,AXL,MAP2K1,PLG,TERT,PRKDC,AURKB,MET,HSP90AA1,PTK2,ERBB4,RET,CASP8,MTOR,PARP1,PTGS2,MCL1,CHUK,XIAP,JUN,MMP9,ABL1,PLAU,SRC,TLR4,AR,PIK3CD,PCNA,JAK2,ALK,NFE2L2,PTK2B,BCL2,ABCC1,PLA2G2A,RELA,TNF,RAF1,PRKCA,MAP2K4,PTPRC…
GO:1902531	Regulation of intracellular signal transduction	79	1726	0.73	2.23	1.1e-35	9606.ENSP00000215754,9606.ENSP00000215832,9606.ENSP00000216117,9606.ENSP00000216911,9606.ENSP00000229795,9606.ENSP00000241453,9606.ENSP00000257290,9606.ENSP00000258149,9606.ENSP00000259808,9606.ENSP00000261799,9606.ENSP00000262948,9606.ENSP00000263025,9606.ENSP00000263253,9606.ENSP00000263377,9606.ENSP00000263923,9606.ENSP00000263967,9606.ENSP00000264498,9606.ENSP00000265371,9606.ENSP00000268712,…	MIF,MAPK1,HMOX1,AURKA,MAPK14,FLT3,PDGFRA,MDM2,RIPK1,PDGFRB,MAP2K2,MAPK3,EP300,BRD4,KDR,PIK3CA,FGF2,NRP1,NCOR1,TP53,ERBB2,EGFR,CSF1R,PPARG,KIT,DUSP16,AXL,MAP2K1,AURKB,MET,GSK3B,HSP90AA1,TRIM24,PTK2,ERBB4,RET,EPHA2,CASP8,MTOR,PARP1,PTGS2,MCL1,CHUK,XIAP,JUN,MMP9,ABL1,HDAC1,SRC,TLR4,AR,BCL2L1,PIK3CD,JAK2,CHEK2,ALK,NFE2L2,PTK2B,BCL2,PLA2G2A,RELA,CHEK1,TNF,RAF1,ESR1,PRKCA,MAP2K4,PTPRC,BRAF,PIK3CG,IKBKB…
GO:2000147	Positive regulation of cell motility	52	555	1.04	3.68	1.49e-35	9606.ENSP00000215832,9606.ENSP00000216117,9606.ENSP00000219070,9606.ENSP00000223095,9606.ENSP00000225577,9606.ENSP00000228682,9606.ENSP00000244007,9606.ENSP00000249373,9606.ENSP00000257290,9606.ENSP00000260227,9606.ENSP00000261799,9606.ENSP00000262948,9606.ENSP00000263025,9606.ENSP00000263923,9606.ENSP00000264498,9606.ENSP00000264657,9606.ENSP00000265371,9606.ENSP00000275493,9606.ENSP00000286301,…	MAPK1,HMOX1,MMP2,SERPINE1,RPS6KB1,GLI1,PLCG1,SMO,PDGFRA,MMP7,PDGFRB,MAP2K2,MAPK3,KDR,FGF2,STAT3,NRP1,EGFR,CSF1R,KIT,CCR2,MMP14,PLG,TERT,MET,PTK2,RET,EPHA2,MTOR,PTGS2,JUN,MMP9,ABL1,PLAU,SRC,TLR4,PIK3CD,JAK2,NFE2L2,PTK2B,BCL2,TNF,HDAC9,PRKCA,PTPRC,PIK3CG,PIK3R1,HIF1A,AKT1,CYP1B1,IGF1R,PIK3CB
GO:0080134	Regulation of response to stress	72	1373	0.79	2.46	1.77e-35	9606.ENSP00000215754,9606.ENSP00000215832,9606.ENSP00000223095,9606.ENSP00000226730,9606.ENSP00000229795,9606.ENSP00000244007,9606.ENSP00000257290,9606.ENSP00000258149,9606.ENSP00000259808,9606.ENSP00000262367,9606.ENSP00000262948,9606.ENSP00000263025,9606.ENSP00000263253,9606.ENSP00000263377,9606.ENSP00000264498,9606.ENSP00000268712,9606.ENSP00000269305,9606.ENSP00000275493,9606.ENSP00000287820,…	MIF,MAPK1,SERPINE1,IL2,MAPK14,PLCG1,PDGFRA,MDM2,RIPK1,CREBBP,MAP2K2,MAPK3,EP300,BRD4,FGF2,NCOR1,TP53,EGFR,PPARG,ACE,CCR2,DUSP16,MMP3,MAP2K1,PLG,PRKDC,MET,GSK3B,CASP9,HSP90AA1,PTK2,CASP8,MTOR,PARP1,PTGS2,MCL1,XIAP,MMP9,ABL1,PLAU,SRC,TLR4,ALOX5,BCL2L1,PCNA,JAK2,CHEK2,CYP19A1,NFE2L2,PTK2B,BCL2,ABCC1,PLA2G2A,RELA,CHEK1,DHFR,TNF,ESR1,MAP2K4,PTPRC,BRAF,PIK3CG,PIK3R1,IKBKB,HIF1A,AKT1,ELANE,ABCB1,PTPN11,…
GO:0030335	Positive regulation of cell migration	51	529	1.06	3.74	2.31e-35	9606.ENSP00000215832,9606.ENSP00000216117,9606.ENSP00000219070,9606.ENSP00000223095,9606.ENSP00000225577,9606.ENSP00000228682,9606.ENSP00000244007,9606.ENSP00000249373,9606.ENSP00000257290,9606.ENSP00000260227,9606.ENSP00000261799,9606.ENSP00000263025,9606.ENSP00000263923,9606.ENSP00000264498,9606.ENSP00000264657,9606.ENSP00000265371,9606.ENSP00000275493,9606.ENSP00000286301,9606.ENSP00000288135,…	MAPK1,HMOX1,MMP2,SERPINE1,RPS6KB1,GLI1,PLCG1,SMO,PDGFRA,MMP7,PDGFRB,MAPK3,KDR,FGF2,STAT3,NRP1,EGFR,CSF1R,KIT,CCR2,MMP14,PLG,TERT,MET,PTK2,RET,EPHA2,MTOR,PTGS2,JUN,MMP9,ABL1,PLAU,SRC,TLR4,PIK3CD,JAK2,NFE2L2,PTK2B,BCL2,TNF,HDAC9,PRKCA,PTPRC,PIK3CG,PIK3R1,HIF1A,AKT1,CYP1B1,IGF1R,PIK3CB
GO:0009628	Response to abiotic stimulus	66	1107	0.85	2.7	3.77e-35	9606.ENSP00000216117,9606.ENSP00000219070,9606.ENSP00000225275,9606.ENSP00000225577,9606.ENSP00000227507,9606.ENSP00000229795,9606.ENSP00000256474,9606.ENSP00000258149,9606.ENSP00000261799,9606.ENSP00000262367,9606.ENSP00000263025,9606.ENSP00000263253,9606.ENSP00000263967,9606.ENSP00000264498,9606.ENSP00000264709,9606.ENSP00000269305,9606.ENSP00000275493,9606.ENSP00000287820,9606.ENSP00000288135,…	HMOX1,MMP2,MPO,RPS6KB1,CCND1,MAPK14,VHL,MDM2,PDGFRB,CREBBP,MAPK3,EP300,PIK3CA,FGF2,DNMT3A,TP53,EGFR,PPARG,KIT,ACE,MMP3,CDC25A,MMP14,TERT,PRKACA,CASP3,PRKDC,AURKB,MMP1,NOS2,CASP9,HSP90AA1,PTK2,CASP8,MTOR,PARP1,MDM4,PTGS2,JUN,MMP9,PLAU,SRC,TLR4,BCL2L1,PCNA,CHEK2,CYP1A1,MAPK8,NFE2L2,PTK2B,BCL2,RELA,CHEK1,TNF,RAF1,MAP2K4,PTPRC,BRAF,PIK3R1,NTRK1,HIF1A,AKT1,ELANE,CCNA2,CTNNB1,IGF1R
GO:0032502	Developmental process	128	5657	0.43	1.24	1.07e-34	9606.ENSP00000003084,9606.ENSP00000159111,9606.ENSP00000215832,9606.ENSP00000216117,9606.ENSP00000216714,9606.ENSP00000216911,9606.ENSP00000219070,9606.ENSP00000223095,9606.ENSP00000225275,9606.ENSP00000225577,9606.ENSP00000226730,9606.ENSP00000227507,9606.ENSP00000228606,9606.ENSP00000228682,9606.ENSP00000229795,9606.ENSP00000241453,9606.ENSP00000242057,9606.ENSP00000249373,9606.ENSP00000254066,…	CFTR,KDM4B,MAPK1,HMOX1,APEX1,AURKA,MMP2,SERPINE1,MPO,RPS6KB1,IL2,CCND1,CYP27B1,GLI1,MAPK14,FLT3,AHR,SMO,RARA,VHL,PDGFRA,CDK4,MDM2,PDGFRB,CREBBP,MAP2K2,MAPK3,EP300,LIG1,KDR,PIK3CA,FGF2,STAT3,DNMT3A,NRP1,CDK6,TP53,ERBB2,EGFR,CSF1R,PPARG,KIT,ACE,SHH,AXL,MAP2K1,FASN,MMP14,PLG,PRKACA,CASP3,PRKDC,AURKB,TYMS,MET,TUBB3,CDC25C,GSK3B,PGR,CASP9,RARB,HSP90AA1,PTK2,CYP1A2,ERBB4,CTSB,RET,EPHB4,EPHA2,CASP8,COL1…
GO:0033554	Cellular response to stress	75	1572	0.75	2.28	1.16e-34	9606.ENSP00000003084,9606.ENSP00000215754,9606.ENSP00000215832,9606.ENSP00000216117,9606.ENSP00000216714,9606.ENSP00000219070,9606.ENSP00000225275,9606.ENSP00000227507,9606.ENSP00000229795,9606.ENSP00000256474,9606.ENSP00000257290,9606.ENSP00000258149,9606.ENSP00000259808,9606.ENSP00000263025,9606.ENSP00000263253,9606.ENSP00000263274,9606.ENSP00000263377,9606.ENSP00000263967,9606.ENSP00000264709,…	CFTR,MIF,MAPK1,HMOX1,APEX1,MMP2,MPO,CCND1,MAPK14,VHL,PDGFRA,MDM2,RIPK1,MAPK3,EP300,LIG1,BRD4,PIK3CA,DNMT3A,CDK2,TP53,EGFR,PPARG,ALB,PLK1,AXL,MAP2K1,TERT,PRKACA,CASP3,PRKDC,GSK3B,CASP9,FANCF,HSP90AA1,EPHA2,COMT,MTOR,PARP1,MDM4,PTGS2,MCL1,CHUK,XIAP,JUN,MMP9,ABL1,SRC,TLR4,BCL2L1,PCNA,JAK2,CHEK2,CDK1,MAPK8,NFE2L2,PTK2B,BCL2,ABCC1,RELA,DAPK1,CHEK1,DHFR,TNF,MAP2K4,TOP2A,BRAF,PIK3R1,IKBKB,HIF1A,AKT1,CYP…
GO:0031323	Regulation of cellular metabolic process	128	5681	0.42	1.23	1.66e-34	9606.ENSP00000159111,9606.ENSP00000215754,9606.ENSP00000215832,9606.ENSP00000216117,9606.ENSP00000216714,9606.ENSP00000216911,9606.ENSP00000225577,9606.ENSP00000226730,9606.ENSP00000227507,9606.ENSP00000228606,9606.ENSP00000228682,9606.ENSP00000229795,9606.ENSP00000241453,9606.ENSP00000242057,9606.ENSP00000249373,9606.ENSP00000254066,9606.ENSP00000256474,9606.ENSP00000257290,9606.ENSP00000257904,…	KDM4B,MIF,MAPK1,HMOX1,APEX1,AURKA,RPS6KB1,IL2,CCND1,CYP27B1,GLI1,MAPK14,FLT3,AHR,SMO,RARA,VHL,PDGFRA,CDK4,MDM2,RIPK1,ALDH2,PDGFRB,CREBBP,CCNE1,MAP2K2,MAPK3,EP300,BRD4,KDR,PIK3CA,FGF2,STAT3,DNMT3A,NRP1,CDK6,CDK2,NCOR1,TP53,ERBB2,EGFR,CSF1R,PPARG,KIT,ACE,SHH,DUSP16,MMP3,PLK1,AXL,MAP2K1,CDC25A,TERT,PRKACA,CASP3,PRKDC,AURKB,TYMS,MET,CDC25C,GSK3B,PGR,NOS2,RARB,HSP90AA1,TRIM24,PTK2,ERBB4,ESR2,RET,EPHB4…
GO:0009605	Response to external stimulus	88	2355	0.64	1.88	2.34e-34	9606.ENSP00000215754,9606.ENSP00000215832,9606.ENSP00000216117,9606.ENSP00000219070,9606.ENSP00000223095,9606.ENSP00000225275,9606.ENSP00000225577,9606.ENSP00000227507,9606.ENSP00000228606,9606.ENSP00000229795,9606.ENSP00000249373,9606.ENSP00000254066,9606.ENSP00000257290,9606.ENSP00000257904,9606.ENSP00000261799,9606.ENSP00000263025,9606.ENSP00000263967,9606.ENSP00000264498,9606.ENSP00000264709,…	MIF,MAPK1,HMOX1,MMP2,SERPINE1,MPO,RPS6KB1,CCND1,CYP27B1,MAPK14,SMO,RARA,PDGFRA,CDK4,PDGFRB,MAPK3,PIK3CA,FGF2,DNMT3A,NRP1,CDK6,TP53,ERBB2,CSF1R,PPARG,KIT,ACE,CCR2,ALB,SHH,AXL,MAP2K1,MMP14,CASP3,PRKDC,TYMS,MET,TUBB3,NOS2,CASP9,HSP90AA1,PTK2,RET,EPHB4,EPHA2,CASP8,COMT,MTOR,PTGS2,CHUK,JUN,ABL1,PLAU,SRC,TLR4,ALOX5,BCL2L1,PIK3CD,JAK2,ALK,CYP1A1,MAPK8,TYMP,NFE2L2,PTK2B,BCL2,ABCC1,PLA2G2A,RELA,DAPK1,CHEK…
GO:0030334	Regulation of cell migration	61	927	0.89	2.88	2.34e-34	9606.ENSP00000215754,9606.ENSP00000215832,9606.ENSP00000216117,9606.ENSP00000216714,9606.ENSP00000219070,9606.ENSP00000223095,9606.ENSP00000225577,9606.ENSP00000228682,9606.ENSP00000244007,9606.ENSP00000249373,9606.ENSP00000257290,9606.ENSP00000260227,9606.ENSP00000261799,9606.ENSP00000263025,9606.ENSP00000263923,9606.ENSP00000264498,9606.ENSP00000264657,9606.ENSP00000265371,9606.ENSP00000275493,…	MIF,MAPK1,HMOX1,APEX1,MMP2,SERPINE1,RPS6KB1,GLI1,PLCG1,SMO,PDGFRA,MMP7,PDGFRB,MAPK3,KDR,FGF2,STAT3,NRP1,EGFR,CSF1R,PPARG,KIT,ACE,CCR2,SHH,MMP14,PLG,TERT,MET,PTK2,ERBB4,RET,EPHA2,MTOR,PTGS2,JUN,MMP9,ABL1,PLAU,HDAC1,SRC,TLR4,PIK3CD,JAK2,CYP19A1,NFE2L2,PTK2B,BCL2,TNF,HDAC9,PRKCA,PTPRC,BRAF,PIK3CG,PIK3R1,HIF1A,AKT1,ELANE,CYP1B1,IGF1R,PIK3CB
GO:0060255	Regulation of macromolecule metabolic process	133	6249	0.4	1.17	2.34e-34	9606.ENSP00000159111,9606.ENSP00000215754,9606.ENSP00000215832,9606.ENSP00000216117,9606.ENSP00000216714,9606.ENSP00000216911,9606.ENSP00000223095,9606.ENSP00000225577,9606.ENSP00000226730,9606.ENSP00000227507,9606.ENSP00000228682,9606.ENSP00000229795,9606.ENSP00000236671,9606.ENSP00000241453,9606.ENSP00000242057,9606.ENSP00000249373,9606.ENSP00000254066,9606.ENSP00000256474,9606.ENSP00000257290,…	KDM4B,MIF,MAPK1,HMOX1,APEX1,AURKA,SERPINE1,RPS6KB1,IL2,CCND1,GLI1,MAPK14,CTSD,FLT3,AHR,SMO,RARA,VHL,PDGFRA,CDK4,MDM2,RIPK1,PDGFRB,CREBBP,CCNE1,MAP2K2,MAPK3,EP300,BRD4,KDR,PIK3CA,FGF2,STAT3,DNMT3A,NRP1,CDK6,CDK2,NCOR1,TP53,ERBB2,EGFR,CSF1R,PPARG,KIT,ACE,CCR2,SHH,DUSP16,PLK1,AXL,MAP2K1,CDC25A,MMP14,TERT,PRKACA,CASP3,PRKDC,AURKB,TYMS,MET,CDC25C,GSK3B,PGR,NOS2,CASP9,RARB,HSP90AA1,TRIM24,PTK2,CYP1A2,E…
GO:0008284	Positive regulation of cell population proliferation	61	945	0.88	2.83	6.28e-34	9606.ENSP00000215754,9606.ENSP00000215832,9606.ENSP00000216117,9606.ENSP00000219070,9606.ENSP00000225577,9606.ENSP00000226730,9606.ENSP00000227507,9606.ENSP00000228682,9606.ENSP00000229795,9606.ENSP00000241453,9606.ENSP00000244007,9606.ENSP00000249373,9606.ENSP00000254066,9606.ENSP00000257290,9606.ENSP00000257904,9606.ENSP00000258149,9606.ENSP00000261799,9606.ENSP00000262643,9606.ENSP00000263025,…	MIF,MAPK1,HMOX1,MMP2,RPS6KB1,IL2,CCND1,GLI1,MAPK14,FLT3,PLCG1,SMO,RARA,PDGFRA,CDK4,MDM2,PDGFRB,CCNE1,MAPK3,KDR,PIK3CA,FGF2,STAT3,NRP1,CDK6,CDK2,ERBB2,EGFR,CSF1R,KIT,CCR2,SHH,TERT,PTK2,ERBB4,PTGS2,JUN,MMP9,ABL1,HDAC1,SRC,TLR4,AR,BCL2L1,PIK3CD,JAK2,CDK1,PTK2B,BCL2,RELA,TNF,ESR1,PRKCA,PTPRC,JAK3,HIF1A,AKT1,ELANE,CCNA2,CTNNB1,IGF1R
GO:0042327	Positive regulation of phosphorylation	58	826	0.92	3	7.24e-34	9606.ENSP00000215754,9606.ENSP00000215832,9606.ENSP00000226730,9606.ENSP00000227507,9606.ENSP00000241453,9606.ENSP00000257290,9606.ENSP00000259808,9606.ENSP00000261799,9606.ENSP00000262948,9606.ENSP00000263025,9606.ENSP00000263923,9606.ENSP00000263967,9606.ENSP00000264498,9606.ENSP00000265371,9606.ENSP00000269305,9606.ENSP00000269571,9606.ENSP00000275493,9606.ENSP00000286301,9606.ENSP00000287820,…	MIF,MAPK1,IL2,CCND1,FLT3,PDGFRA,RIPK1,PDGFRB,MAP2K2,MAPK3,KDR,PIK3CA,FGF2,NRP1,TP53,ERBB2,EGFR,CSF1R,PPARG,KIT,ACE,PLK1,AXL,MAP2K1,AURKB,MET,HSP90AA1,PTK2,ERBB4,RET,EPHB4,EPHA2,MTOR,PTGS2,MMP9,ABL1,CCND3,SRC,TLR4,AR,JAK2,CHEK2,ALK,PTK2B,BCL2,TNF,RAF1,MAP2K4,PTPRC,BRAF,PIK3CG,NTRK1,HIF1A,AKT1,ELANE,EPHA5,PTPN11,IGF1R
GO:0009725	Response to hormone	56	762	0.94	3.08	1.65e-33	9606.ENSP00000216117,9606.ENSP00000216714,9606.ENSP00000219070,9606.ENSP00000225577,9606.ENSP00000227507,9606.ENSP00000228606,9606.ENSP00000229795,9606.ENSP00000241453,9606.ENSP00000254066,9606.ENSP00000257904,9606.ENSP00000261799,9606.ENSP00000263253,9606.ENSP00000263967,9606.ENSP00000264657,9606.ENSP00000287820,9606.ENSP00000288135,9606.ENSP00000290866,9606.ENSP00000308208,9606.ENSP00000309591,…	HMOX1,APEX1,MMP2,RPS6KB1,CCND1,CYP27B1,MAPK14,FLT3,RARA,CDK4,PDGFRB,EP300,PIK3CA,STAT3,PPARG,KIT,ACE,MMP14,PRKACA,CASP3,PRKDC,TYMS,GSK3B,PGR,NOS2,CASP9,RARB,HSP90AA1,TRIM24,PTK2,ESR2,CTSB,MTOR,PARP1,PTGS2,SRC,AR,PCNA,JAK2,NFE2L2,PTK2B,BCL2,RELA,KDM3A,TNF,ESR1,HDAC9,RXRA,PIK3R1,JAK3,AKT1,CYP1B1,CCNA2,PTPN11,IGF1R,JAK1
GO:0050793	Regulation of developmental process	89	2492	0.62	1.8	2.01e-33	9606.ENSP00000003084,9606.ENSP00000215832,9606.ENSP00000216117,9606.ENSP00000216911,9606.ENSP00000223095,9606.ENSP00000225577,9606.ENSP00000226730,9606.ENSP00000227507,9606.ENSP00000228606,9606.ENSP00000228682,9606.ENSP00000229795,9606.ENSP00000244007,9606.ENSP00000249373,9606.ENSP00000254066,9606.ENSP00000256474,9606.ENSP00000257290,9606.ENSP00000257904,9606.ENSP00000258149,9606.ENSP00000259808,…	CFTR,MAPK1,HMOX1,AURKA,SERPINE1,RPS6KB1,IL2,CCND1,CYP27B1,GLI1,MAPK14,PLCG1,SMO,RARA,VHL,PDGFRA,CDK4,MDM2,RIPK1,MAP2K2,KDR,PIK3CA,FGF2,STAT3,NRP1,CDK6,TP53,ERBB2,EGFR,CSF1R,PPARG,KIT,ACE,CCR2,SHH,AXL,MAP2K1,MMP14,TERT,PRKACA,PRKDC,GSK3B,RARB,PTK2,ERBB4,RET,EPHA2,CASP8,MTOR,PARP1,PTGS2,MMP9,ABL1,HDAC1,SRC,TLR4,ALOX5,AR,BCL2L1,PIK3CD,JAK2,ALK,CDK1,TYMP,NFE2L2,PTK2B,BCL2,PLA2G2A,KDM3A,TNF,RAF1,ESR1,…
GO:0010628	Positive regulation of gene expression	65	1146	0.83	2.57	2.27e-33	9606.ENSP00000215754,9606.ENSP00000215832,9606.ENSP00000216117,9606.ENSP00000223095,9606.ENSP00000225577,9606.ENSP00000226730,9606.ENSP00000229795,9606.ENSP00000249373,9606.ENSP00000254066,9606.ENSP00000259808,9606.ENSP00000262948,9606.ENSP00000263025,9606.ENSP00000263253,9606.ENSP00000264498,9606.ENSP00000264657,9606.ENSP00000265734,9606.ENSP00000268712,9606.ENSP00000269305,9606.ENSP00000269571,…	MIF,MAPK1,HMOX1,SERPINE1,RPS6KB1,IL2,MAPK14,SMO,RARA,RIPK1,MAP2K2,MAPK3,EP300,FGF2,STAT3,CDK6,NCOR1,TP53,ERBB2,EGFR,CSF1R,PPARG,KIT,CCR2,SHH,MAP2K1,MMP14,TERT,PRKDC,GSK3B,PGR,NOS2,HSP90AA1,TRIM24,RET,CASP8,MTOR,PTGS2,CHUK,ABL1,HDAC1,SRC,TLR4,AR,PIK3CD,JAK2,CDK1,MAPK8,NFE2L2,PTK2B,RELA,CHEK1,TNF,ESR1,PTPRC,BRAF,PIK3CG,PIK3R1,HIF1A,AKT1,ELANE,CYP1B1,PTPN11,CTNNB1,PIK3CB
GO:0007275	Multicellular organism development	111	4209	0.49	1.4	4.25e-33	9606.ENSP00000159111,9606.ENSP00000215832,9606.ENSP00000216117,9606.ENSP00000216911,9606.ENSP00000219070,9606.ENSP00000223095,9606.ENSP00000226730,9606.ENSP00000227507,9606.ENSP00000228606,9606.ENSP00000228682,9606.ENSP00000229795,9606.ENSP00000241453,9606.ENSP00000242057,9606.ENSP00000249373,9606.ENSP00000254066,9606.ENSP00000257290,9606.ENSP00000258149,9606.ENSP00000261799,9606.ENSP00000262367,…	KDM4B,MAPK1,HMOX1,AURKA,MMP2,SERPINE1,IL2,CCND1,CYP27B1,GLI1,MAPK14,FLT3,AHR,SMO,RARA,PDGFRA,MDM2,PDGFRB,CREBBP,MAP2K2,MAPK3,EP300,KDR,PIK3CA,FGF2,STAT3,DNMT3A,NRP1,CDK6,TP53,ERBB2,EGFR,CSF1R,PPARG,KIT,ACE,SHH,AXL,MAP2K1,FASN,MMP14,PLG,PRKACA,CASP3,PRKDC,AURKB,TYMS,MET,TUBB3,GSK3B,PGR,CASP9,RARB,HSP90AA1,PTK2,CYP1A2,ERBB4,CTSB,RET,EPHB4,EPHA2,CASP8,COL18A1,TOP1,MTOR,PARP1,MDM4,PTGS2,JUN,MMP9,ABL1…
GO:0048731	System development	107	3867	0.51	1.46	4.25e-33	9606.ENSP00000159111,9606.ENSP00000215832,9606.ENSP00000216117,9606.ENSP00000216911,9606.ENSP00000219070,9606.ENSP00000223095,9606.ENSP00000226730,9606.ENSP00000227507,9606.ENSP00000228606,9606.ENSP00000228682,9606.ENSP00000229795,9606.ENSP00000241453,9606.ENSP00000242057,9606.ENSP00000249373,9606.ENSP00000254066,9606.ENSP00000257290,9606.ENSP00000258149,9606.ENSP00000261799,9606.ENSP00000262948,…	KDM4B,MAPK1,HMOX1,AURKA,MMP2,SERPINE1,IL2,CCND1,CYP27B1,GLI1,MAPK14,FLT3,AHR,SMO,RARA,PDGFRA,MDM2,PDGFRB,MAP2K2,MAPK3,EP300,KDR,PIK3CA,FGF2,STAT3,DNMT3A,NRP1,CDK6,TP53,ERBB2,EGFR,CSF1R,PPARG,KIT,ACE,SHH,AXL,MAP2K1,FASN,MMP14,PLG,PRKACA,CASP3,PRKDC,TYMS,MET,TUBB3,GSK3B,PGR,CASP9,RARB,HSP90AA1,PTK2,CYP1A2,ERBB4,CTSB,RET,EPHB4,EPHA2,CASP8,COL18A1,MTOR,PARP1,MDM4,PTGS2,JUN,MMP9,ABL1,HDAC1,SRC,TLR4,AR…
GO:0048513	Animal organ development	99	3246	0.56	1.58	6.17e-33	9606.ENSP00000003084,9606.ENSP00000159111,9606.ENSP00000215832,9606.ENSP00000216117,9606.ENSP00000216911,9606.ENSP00000219070,9606.ENSP00000223095,9606.ENSP00000226730,9606.ENSP00000227507,9606.ENSP00000228606,9606.ENSP00000228682,9606.ENSP00000229795,9606.ENSP00000241453,9606.ENSP00000249373,9606.ENSP00000254066,9606.ENSP00000257290,9606.ENSP00000257904,9606.ENSP00000258149,9606.ENSP00000261799,…	CFTR,KDM4B,MAPK1,HMOX1,AURKA,MMP2,SERPINE1,IL2,CCND1,CYP27B1,GLI1,MAPK14,FLT3,SMO,RARA,PDGFRA,CDK4,MDM2,PDGFRB,MAP2K2,MAPK3,EP300,KDR,PIK3CA,FGF2,STAT3,NRP1,CDK6,TP53,ERBB2,EGFR,CSF1R,PPARG,KIT,ACE,SHH,AXL,MAP2K1,FASN,MMP14,PLG,CASP3,PRKDC,TYMS,MET,TUBB3,GSK3B,PGR,CASP9,RARB,PTK2,CYP1A2,ERBB4,CTSB,RET,EPHB4,EPHA2,CASP8,COL18A1,MTOR,PARP1,MDM4,PTGS2,JUN,MMP9,ABL1,HDAC1,SRC,AR,BCL2L1,PIK3CD,PCNA,JA…
GO:0080090	Regulation of primary metabolic process	128	5899	0.41	1.18	8.86e-33	9606.ENSP00000159111,9606.ENSP00000215754,9606.ENSP00000215832,9606.ENSP00000216117,9606.ENSP00000216714,9606.ENSP00000216911,9606.ENSP00000223095,9606.ENSP00000225577,9606.ENSP00000226730,9606.ENSP00000227507,9606.ENSP00000228606,9606.ENSP00000228682,9606.ENSP00000229795,9606.ENSP00000236671,9606.ENSP00000241453,9606.ENSP00000242057,9606.ENSP00000249373,9606.ENSP00000254066,9606.ENSP00000256474,…	KDM4B,MIF,MAPK1,HMOX1,APEX1,AURKA,SERPINE1,RPS6KB1,IL2,CCND1,CYP27B1,GLI1,MAPK14,CTSD,FLT3,AHR,SMO,RARA,VHL,PDGFRA,CDK4,MDM2,RIPK1,ALDH2,PDGFRB,CREBBP,CCNE1,MAP2K2,MAPK3,EP300,BRD4,KDR,PIK3CA,FGF2,STAT3,DNMT3A,NRP1,CDK6,CDK2,NCOR1,TP53,ERBB2,EGFR,CSF1R,PPARG,KIT,ACE,SHH,DUSP16,PLK1,MAP2K1,CDC25A,MMP14,TERT,PRKACA,CASP3,PRKDC,AURKB,TYMS,MET,CDC25C,GSK3B,PGR,NOS2,CASP9,RARB,HSP90AA1,TRIM24,PTK2,ERB…
GO:1901564	Organonitrogen compound metabolic process	119	4981	0.45	1.29	8.86e-33	9606.ENSP00000159111,9606.ENSP00000215832,9606.ENSP00000216117,9606.ENSP00000216911,9606.ENSP00000219070,9606.ENSP00000225577,9606.ENSP00000226730,9606.ENSP00000227507,9606.ENSP00000229795,9606.ENSP00000236671,9606.ENSP00000241453,9606.ENSP00000254066,9606.ENSP00000256474,9606.ENSP00000257290,9606.ENSP00000257904,9606.ENSP00000258149,9606.ENSP00000259808,9606.ENSP00000260227,9606.ENSP00000261799,…	KDM4B,MAPK1,HMOX1,AURKA,MMP2,RPS6KB1,IL2,CCND1,MAPK14,CTSD,FLT3,RARA,VHL,PDGFRA,CDK4,MDM2,RIPK1,MMP7,PDGFRB,CREBBP,CCNE1,MAP2K2,MAPK3,EP300,KDR,FGF2,DNMT3A,NRP1,CDK6,CDK2,ERBB2,EGFR,CSF1R,KIT,ACE,SHH,DUSP16,MMP3,PLK1,AXL,MAP2K1,CDC25A,MMP14,PLG,PRKACA,CASP3,PRKDC,AURKB,TYMS,MET,CDC25C,MMP1,GSK3B,NOS2,CASP9,FANCF,HSP90AA1,TRIM24,PTK2,CYP1A2,ERBB4,CTSB,RET,EPHB4,EPHA2,CASP8,COMT,TOP1,MTOR,PARP1,CHU…
GO:0045937	Positive regulation of phosphate metabolic process	59	912	0.88	2.8	9.58e-33	9606.ENSP00000215754,9606.ENSP00000215832,9606.ENSP00000226730,9606.ENSP00000227507,9606.ENSP00000241453,9606.ENSP00000257290,9606.ENSP00000259808,9606.ENSP00000261799,9606.ENSP00000262948,9606.ENSP00000263025,9606.ENSP00000263923,9606.ENSP00000263967,9606.ENSP00000264498,9606.ENSP00000265371,9606.ENSP00000269305,9606.ENSP00000269571,9606.ENSP00000275493,9606.ENSP00000286301,9606.ENSP00000287820,…	MIF,MAPK1,IL2,CCND1,FLT3,PDGFRA,RIPK1,PDGFRB,MAP2K2,MAPK3,KDR,PIK3CA,FGF2,NRP1,TP53,ERBB2,EGFR,CSF1R,PPARG,KIT,ACE,PLK1,AXL,MAP2K1,AURKB,MET,NOS2,HSP90AA1,PTK2,ERBB4,RET,EPHB4,EPHA2,MTOR,PTGS2,MMP9,ABL1,CCND3,SRC,TLR4,AR,JAK2,CHEK2,ALK,PTK2B,BCL2,TNF,RAF1,MAP2K4,PTPRC,BRAF,PIK3CG,NTRK1,HIF1A,AKT1,ELANE,EPHA5,PTPN11,IGF1R
GO:0019538	Protein metabolic process	107	3910	0.51	1.44	1.05e-32	9606.ENSP00000159111,9606.ENSP00000215832,9606.ENSP00000216911,9606.ENSP00000219070,9606.ENSP00000225577,9606.ENSP00000226730,9606.ENSP00000227507,9606.ENSP00000229795,9606.ENSP00000236671,9606.ENSP00000241453,9606.ENSP00000254066,9606.ENSP00000256474,9606.ENSP00000257290,9606.ENSP00000257904,9606.ENSP00000258149,9606.ENSP00000259808,9606.ENSP00000260227,9606.ENSP00000261799,9606.ENSP00000262367,…	KDM4B,MAPK1,AURKA,MMP2,RPS6KB1,IL2,CCND1,MAPK14,CTSD,FLT3,RARA,VHL,PDGFRA,CDK4,MDM2,RIPK1,MMP7,PDGFRB,CREBBP,CCNE1,MAP2K2,MAPK3,EP300,KDR,DNMT3A,NRP1,CDK6,CDK2,ERBB2,EGFR,CSF1R,KIT,ACE,SHH,DUSP16,MMP3,PLK1,AXL,MAP2K1,CDC25A,MMP14,PLG,PRKACA,CASP3,PRKDC,AURKB,MET,CDC25C,MMP1,GSK3B,NOS2,CASP9,FANCF,HSP90AA1,TRIM24,PTK2,ERBB4,CTSB,RET,EPHB4,EPHA2,CASP8,TOP1,MTOR,PARP1,CHUK,XIAP,MMP9,ABL1,PLAU,HDAC1,…
GO:0010468	Regulation of gene expression	118	4899	0.45	1.29	1.11e-32	9606.ENSP00000215754,9606.ENSP00000215832,9606.ENSP00000216117,9606.ENSP00000216714,9606.ENSP00000216911,9606.ENSP00000223095,9606.ENSP00000225577,9606.ENSP00000226730,9606.ENSP00000227507,9606.ENSP00000228682,9606.ENSP00000229795,9606.ENSP00000242057,9606.ENSP00000249373,9606.ENSP00000254066,9606.ENSP00000256474,9606.ENSP00000257290,9606.ENSP00000257904,9606.ENSP00000258149,9606.ENSP00000259808,…	MIF,MAPK1,HMOX1,APEX1,AURKA,SERPINE1,RPS6KB1,IL2,CCND1,GLI1,MAPK14,AHR,SMO,RARA,VHL,PDGFRA,CDK4,MDM2,RIPK1,CREBBP,CCNE1,MAP2K2,MAPK3,EP300,BRD4,KDR,PIK3CA,FGF2,STAT3,DNMT3A,CDK6,CDK2,NCOR1,TP53,ERBB2,EGFR,CSF1R,PPARG,KIT,ACE,CCR2,SHH,PLK1,AXL,MAP2K1,MMP14,TERT,PRKACA,PRKDC,AURKB,TYMS,MET,GSK3B,PGR,NOS2,RARB,HSP90AA1,TRIM24,CYP1A2,ERBB4,ESR2,RET,EPHA2,CASP8,TOP1,MTOR,PARP1,MDM4,PTGS2,CHUK,XIAP,JUN…
GO:0010647	Positive regulation of cell communication	75	1693	0.72	2.13	1.11e-32	9606.ENSP00000003084,9606.ENSP00000215754,9606.ENSP00000215832,9606.ENSP00000216117,9606.ENSP00000228606,9606.ENSP00000228682,9606.ENSP00000241453,9606.ENSP00000249373,9606.ENSP00000257290,9606.ENSP00000259808,9606.ENSP00000261799,9606.ENSP00000262367,9606.ENSP00000262948,9606.ENSP00000263025,9606.ENSP00000263253,9606.ENSP00000263377,9606.ENSP00000263923,9606.ENSP00000263967,9606.ENSP00000264498,…	CFTR,MIF,MAPK1,HMOX1,CYP27B1,GLI1,FLT3,SMO,PDGFRA,RIPK1,PDGFRB,CREBBP,MAP2K2,MAPK3,EP300,BRD4,KDR,PIK3CA,FGF2,STAT3,NRP1,TP53,ERBB2,EGFR,CSF1R,PPARG,KIT,CCR2,SHH,AXL,MAP2K1,TERT,AURKB,MET,HSP90AA1,PTK2,ERBB4,RET,CASP8,PARP1,PTGS2,MCL1,CHUK,XIAP,JUN,MMP9,ABL1,SRC,TLR4,AR,PIK3CD,JAK2,ALK,CYP19A1,PTK2B,PLA2G2A,RELA,TNF,RAF1,PRKCA,MAP2K4,PTPRC,BRAF,PIK3CG,RXRA,PIK3R1,IKBKB,NTRK1,HIF1A,ELANE,CYP1B1,PT…
GO:0023056	Positive regulation of signaling	75	1698	0.72	2.12	1.31e-32	9606.ENSP00000003084,9606.ENSP00000215754,9606.ENSP00000215832,9606.ENSP00000216117,9606.ENSP00000228606,9606.ENSP00000228682,9606.ENSP00000241453,9606.ENSP00000249373,9606.ENSP00000257290,9606.ENSP00000259808,9606.ENSP00000261799,9606.ENSP00000262367,9606.ENSP00000262948,9606.ENSP00000263025,9606.ENSP00000263253,9606.ENSP00000263377,9606.ENSP00000263923,9606.ENSP00000263967,9606.ENSP00000264498,…	CFTR,MIF,MAPK1,HMOX1,CYP27B1,GLI1,FLT3,SMO,PDGFRA,RIPK1,PDGFRB,CREBBP,MAP2K2,MAPK3,EP300,BRD4,KDR,PIK3CA,FGF2,STAT3,NRP1,TP53,ERBB2,EGFR,CSF1R,PPARG,KIT,CCR2,SHH,AXL,MAP2K1,TERT,AURKB,MET,HSP90AA1,PTK2,ERBB4,RET,CASP8,PARP1,PTGS2,MCL1,CHUK,XIAP,JUN,MMP9,ABL1,SRC,TLR4,AR,PIK3CD,JAK2,ALK,CYP19A1,PTK2B,PLA2G2A,RELA,TNF,RAF1,PRKCA,MAP2K4,PTPRC,BRAF,PIK3CG,RXRA,PIK3R1,IKBKB,NTRK1,HIF1A,ELANE,CYP1B1,PT…
GO:0007169	Transmembrane receptor protein tyrosine kinase signaling pathway	45	425	1.1	3.82	1.52e-32	9606.ENSP00000215832,9606.ENSP00000219070,9606.ENSP00000229795,9606.ENSP00000241453,9606.ENSP00000244007,9606.ENSP00000257290,9606.ENSP00000261799,9606.ENSP00000263923,9606.ENSP00000263967,9606.ENSP00000264498,9606.ENSP00000264657,9606.ENSP00000265371,9606.ENSP00000269571,9606.ENSP00000275493,9606.ENSP00000286301,9606.ENSP00000288135,9606.ENSP00000301178,9606.ENSP00000311032,9606.ENSP00000317272,…	MAPK1,MMP2,MAPK14,FLT3,PLCG1,PDGFRA,PDGFRB,KDR,PIK3CA,FGF2,STAT3,NRP1,ERBB2,EGFR,CSF1R,KIT,AXL,CASP3,MET,GSK3B,PTK2,ERBB4,RET,EPHB4,EPHA2,MMP9,ABL1,SRC,AR,PIK3CD,JAK2,ALK,PTK2B,RAF1,BRAF,PIK3R1,NTRK1,JAK3,AKT1,EPHA5,PTPN11,CTNNB1,IGF1R,JAK1,PIK3CB
GO:0048856	Anatomical structure development	120	5117	0.44	1.26	1.74e-32	9606.ENSP00000003084,9606.ENSP00000159111,9606.ENSP00000215832,9606.ENSP00000216117,9606.ENSP00000216911,9606.ENSP00000219070,9606.ENSP00000223095,9606.ENSP00000225577,9606.ENSP00000226730,9606.ENSP00000227507,9606.ENSP00000228606,9606.ENSP00000228682,9606.ENSP00000229795,9606.ENSP00000241453,9606.ENSP00000242057,9606.ENSP00000249373,9606.ENSP00000254066,9606.ENSP00000256474,9606.ENSP00000257290,…	CFTR,KDM4B,MAPK1,HMOX1,AURKA,MMP2,SERPINE1,RPS6KB1,IL2,CCND1,CYP27B1,GLI1,MAPK14,FLT3,AHR,SMO,RARA,VHL,PDGFRA,CDK4,MDM2,PDGFRB,CREBBP,MAP2K2,MAPK3,EP300,LIG1,KDR,PIK3CA,FGF2,STAT3,DNMT3A,NRP1,CDK6,TP53,ERBB2,EGFR,CSF1R,PPARG,KIT,ACE,SHH,AXL,MAP2K1,FASN,MMP14,PLG,PRKACA,CASP3,PRKDC,AURKB,TYMS,MET,TUBB3,GSK3B,PGR,CASP9,RARB,HSP90AA1,PTK2,CYP1A2,ERBB4,CTSB,RET,EPHB4,EPHA2,CASP8,COL18A1,TOP1,MTOR,PAR…
GO:0051171	Regulation of nitrogen compound metabolic process	126	5734	0.41	1.19	1.93e-32	9606.ENSP00000159111,9606.ENSP00000215754,9606.ENSP00000215832,9606.ENSP00000216117,9606.ENSP00000216714,9606.ENSP00000216911,9606.ENSP00000223095,9606.ENSP00000225577,9606.ENSP00000226730,9606.ENSP00000227507,9606.ENSP00000228682,9606.ENSP00000229795,9606.ENSP00000236671,9606.ENSP00000241453,9606.ENSP00000242057,9606.ENSP00000249373,9606.ENSP00000254066,9606.ENSP00000256474,9606.ENSP00000257904,…	KDM4B,MIF,MAPK1,HMOX1,APEX1,AURKA,SERPINE1,RPS6KB1,IL2,CCND1,GLI1,MAPK14,CTSD,FLT3,AHR,SMO,RARA,VHL,CDK4,MDM2,RIPK1,ALDH2,PDGFRB,CREBBP,CCNE1,MAP2K2,MAPK3,EP300,BRD4,KDR,PIK3CA,FGF2,STAT3,DNMT3A,NRP1,CDK6,CDK2,NCOR1,TP53,ERBB2,EGFR,CSF1R,PPARG,KIT,ACE,SHH,DUSP16,PLK1,MAP2K1,CDC25A,MMP14,TERT,PRKACA,CASP3,PRKDC,AURKB,TYMS,MET,CDC25C,GSK3B,PGR,NOS2,CASP9,RARB,HSP90AA1,TRIM24,PTK2,ERBB4,ESR2,CTSB,RE…
GO:0051240	Positive regulation of multicellular organismal process	71	1505	0.75	2.22	3.15e-32	9606.ENSP00000003084,9606.ENSP00000215754,9606.ENSP00000216117,9606.ENSP00000223095,9606.ENSP00000226730,9606.ENSP00000227507,9606.ENSP00000228606,9606.ENSP00000228682,9606.ENSP00000229795,9606.ENSP00000244007,9606.ENSP00000249373,9606.ENSP00000254066,9606.ENSP00000259808,9606.ENSP00000262948,9606.ENSP00000263923,9606.ENSP00000264498,9606.ENSP00000264657,9606.ENSP00000265371,9606.ENSP00000286301,…	CFTR,MIF,HMOX1,SERPINE1,IL2,CCND1,CYP27B1,GLI1,MAPK14,PLCG1,SMO,RARA,RIPK1,MAP2K2,KDR,FGF2,STAT3,NRP1,CSF1R,PPARG,KIT,ACE,CCR2,SHH,AXL,MAP2K1,MMP14,PLG,TERT,PRKDC,NOS2,HSP90AA1,ERBB4,RET,CASP8,MTOR,PARP1,PTGS2,CHUK,ABL1,PLAU,HDAC1,SRC,TLR4,ALOX5,AR,PIK3CD,JAK2,CDK1,CYP19A1,NFE2L2,PTK2B,BCL2,RELA,KDM3A,TNF,PRKCA,PTPRC,BRAF,PIK3CG,RXRA,PIK3R1,NTRK1,HIF1A,AKT1,ELANE,CYP1B1,PTPN11,CTNNB1,IGF1R,JAK1
GO:0033993	Response to lipid	56	827	0.9	2.87	7.45e-32	9606.ENSP00000003084,9606.ENSP00000215832,9606.ENSP00000219070,9606.ENSP00000223095,9606.ENSP00000225275,9606.ENSP00000225577,9606.ENSP00000227507,9606.ENSP00000228606,9606.ENSP00000229795,9606.ENSP00000241453,9606.ENSP00000242057,9606.ENSP00000249373,9606.ENSP00000254066,9606.ENSP00000257904,9606.ENSP00000261799,9606.ENSP00000263025,9606.ENSP00000263967,9606.ENSP00000264657,9606.ENSP00000264709,…	CFTR,MAPK1,MMP2,SERPINE1,MPO,RPS6KB1,CCND1,CYP27B1,MAPK14,FLT3,AHR,SMO,RARA,CDK4,PDGFRB,MAPK3,PIK3CA,STAT3,DNMT3A,EGFR,PPARG,ACE,AXL,CASP3,TYMS,GSK3B,PGR,NOS2,CASP9,ESR2,RET,CASP8,PARP1,PTGS2,ABL1,SRC,TLR4,AR,PCNA,JAK2,CYP1A1,MAPK8,CYP19A1,PTK2B,BCL2,RELA,KDM3A,TNF,ESR1,RXRA,AKT1,ELANE,CYP1B1,CCNA2,CTNNB1,IGF1R
GO:0018108	Peptidyl-tyrosine phosphorylation	34	176	1.36	5.1	8.11e-32	9606.ENSP00000226730,9606.ENSP00000241453,9606.ENSP00000257290,9606.ENSP00000261799,9606.ENSP00000262948,9606.ENSP00000263025,9606.ENSP00000263923,9606.ENSP00000265371,9606.ENSP00000269571,9606.ENSP00000275493,9606.ENSP00000286301,9606.ENSP00000288135,9606.ENSP00000301178,9606.ENSP00000302486,9606.ENSP00000317272,9606.ENSP00000341189,9606.ENSP00000342235,9606.ENSP00000347942,9606.ENSP00000350896,…	IL2,FLT3,PDGFRA,PDGFRB,MAP2K2,MAPK3,KDR,NRP1,ERBB2,EGFR,CSF1R,KIT,AXL,MAP2K1,MET,PTK2,ERBB4,RET,EPHB4,EPHA2,ABL1,SRC,JAK2,ALK,PTK2B,WEE1,MAP2K4,PTPRC,BRAF,NTRK1,JAK3,EPHA5,IGF1R,JAK1
GO:0050790	Regulation of catalytic activity	85	2370	0.63	1.79	1.18e-31	9606.ENSP00000215754,9606.ENSP00000215832,9606.ENSP00000223095,9606.ENSP00000226730,9606.ENSP00000227507,9606.ENSP00000228606,9606.ENSP00000229795,9606.ENSP00000236671,9606.ENSP00000241453,9606.ENSP00000257290,9606.ENSP00000257904,9606.ENSP00000261799,9606.ENSP00000262643,9606.ENSP00000262948,9606.ENSP00000263025,9606.ENSP00000263923,9606.ENSP00000263967,9606.ENSP00000264498,9606.ENSP00000264657,…	MIF,MAPK1,SERPINE1,IL2,CCND1,CYP27B1,MAPK14,CTSD,FLT3,PDGFRA,CDK4,PDGFRB,CCNE1,MAP2K2,MAPK3,KDR,PIK3CA,FGF2,STAT3,NRP1,TP53,ERBB2,EGFR,CSF1R,PPARG,KIT,ACE,CCR2,DUSP16,PLK1,AXL,MAP2K1,CDC25A,TERT,CASP3,AURKB,MET,CDC25C,GSK3B,NOS2,CASP9,HSP90AA1,PTK2,ERBB4,CTSB,RET,EPHB4,EPHA2,CASP8,MTOR,PARP1,PTGS2,XIAP,JUN,MMP9,ABL1,CCND3,HDAC1,SRC,TLR4,PCNA,JAK2,ALK,MAPK8,PTK2B,BCL2,DAPK1,DHFR,TNF,RAF1,ESR1,HDAC…
GO:0043085	Positive regulation of catalytic activity	64	1191	0.8	2.43	1.47e-31	9606.ENSP00000215754,9606.ENSP00000215832,9606.ENSP00000226730,9606.ENSP00000227507,9606.ENSP00000228606,9606.ENSP00000229795,9606.ENSP00000236671,9606.ENSP00000241453,9606.ENSP00000257290,9606.ENSP00000261799,9606.ENSP00000262948,9606.ENSP00000263025,9606.ENSP00000263923,9606.ENSP00000263967,9606.ENSP00000264498,9606.ENSP00000264657,9606.ENSP00000269571,9606.ENSP00000275493,9606.ENSP00000286301,…	MIF,MAPK1,IL2,CCND1,CYP27B1,MAPK14,CTSD,FLT3,PDGFRA,PDGFRB,MAP2K2,MAPK3,KDR,PIK3CA,FGF2,STAT3,ERBB2,EGFR,CSF1R,PPARG,KIT,ACE,PLK1,AXL,MAP2K1,TERT,AURKB,MET,GSK3B,NOS2,CASP9,HSP90AA1,PTK2,ERBB4,RET,EPHB4,EPHA2,CASP8,MTOR,ABL1,CCND3,SRC,TLR4,PCNA,JAK2,ALK,MAPK8,PTK2B,BCL2,DAPK1,DHFR,TNF,RAF1,ESR1,PTPRC,PIK3CG,NTRK1,HIF1A,AKT1,ELANE,EPHA5,CTNNB1,IGF1R,PIK3CB
GO:0044237	Cellular metabolic process	132	6568	0.37	1.1	3.84e-31	9606.ENSP00000215754,9606.ENSP00000215832,9606.ENSP00000216117,9606.ENSP00000216714,9606.ENSP00000216911,9606.ENSP00000223095,9606.ENSP00000225275,9606.ENSP00000225577,9606.ENSP00000226730,9606.ENSP00000227507,9606.ENSP00000228606,9606.ENSP00000229795,9606.ENSP00000236671,9606.ENSP00000241453,9606.ENSP00000242057,9606.ENSP00000244007,9606.ENSP00000254066,9606.ENSP00000257290,9606.ENSP00000257904,…	MIF,MAPK1,HMOX1,APEX1,AURKA,SERPINE1,MPO,RPS6KB1,IL2,CCND1,CYP27B1,MAPK14,CTSD,FLT3,AHR,PLCG1,RARA,PDGFRA,CDK4,MDM2,RIPK1,ALDH2,PDGFRB,CREBBP,CCNE1,MAP2K2,MAPK3,EP300,LIG1,KDR,PIK3CA,FGF2,STAT3,DNMT3A,NRP1,CDK6,CDK2,TP53,ERBB2,EGFR,CSF1R,PPARG,KIT,ACE,SHH,DUSP16,PLK1,CYP2A6,AXL,MAP2K1,CDC25A,FASN,TERT,PRKACA,PRKDC,AURKB,TYMS,MET,CDC25C,GSK3B,NOS2,FANCF,HSP90AA1,TRIM24,PTK2,CYP1A2,ERBB4,CTSB,RET,E…
GO:0014070	Response to organic cyclic compound	56	861	0.88	2.76	5.07e-31	9606.ENSP00000003084,9606.ENSP00000215832,9606.ENSP00000216714,9606.ENSP00000219070,9606.ENSP00000225577,9606.ENSP00000227507,9606.ENSP00000228606,9606.ENSP00000241453,9606.ENSP00000242057,9606.ENSP00000249373,9606.ENSP00000254066,9606.ENSP00000257904,9606.ENSP00000261799,9606.ENSP00000263025,9606.ENSP00000263967,9606.ENSP00000264657,9606.ENSP00000264709,9606.ENSP00000275493,9606.ENSP00000287820,…	CFTR,MAPK1,APEX1,MMP2,RPS6KB1,CCND1,CYP27B1,FLT3,AHR,SMO,RARA,CDK4,PDGFRB,MAPK3,PIK3CA,STAT3,DNMT3A,EGFR,PPARG,ACE,MMP14,PRKACA,CASP3,TYMS,GSK3B,PGR,CASP9,HSP90AA1,ESR2,CASP8,PARP1,PTGS2,ABL1,SRC,AR,BCL2L1,PCNA,JAK2,CHEK2,CYP1A1,CDK1,CYP19A1,PTK2B,BCL2,KDM3A,CHEK1,DHFR,TNF,ESR1,PIK3CG,RXRA,CYP1B1,EPHX1,CCNA2,CTNNB1,IGF1R
GO:0007166	Cell surface receptor signaling pathway	79	2040	0.66	1.89	5.38e-31	9606.ENSP00000215754,9606.ENSP00000215832,9606.ENSP00000219070,9606.ENSP00000226730,9606.ENSP00000227507,9606.ENSP00000228682,9606.ENSP00000229795,9606.ENSP00000241453,9606.ENSP00000244007,9606.ENSP00000249373,9606.ENSP00000257290,9606.ENSP00000259808,9606.ENSP00000261799,9606.ENSP00000262367,9606.ENSP00000262643,9606.ENSP00000263025,9606.ENSP00000263253,9606.ENSP00000263923,9606.ENSP00000263967,…	MIF,MAPK1,MMP2,IL2,CCND1,GLI1,MAPK14,FLT3,PLCG1,SMO,PDGFRA,RIPK1,PDGFRB,CREBBP,CCNE1,MAPK3,EP300,KDR,PIK3CA,FGF2,STAT3,NRP1,CDK6,TP53,ERBB2,EGFR,CSF1R,PPARG,KIT,CCR2,SHH,AXL,PRKACA,CASP3,MET,TUBB3,GSK3B,PTK2,ERBB4,RET,EPHB4,EPHA2,CASP8,PARP1,MCL1,CHUK,XIAP,JUN,MMP9,ABL1,PLAU,SRC,TLR4,AR,BCL2L1,PIK3CD,JAK2,ALK,MAPK8,PTK2B,BCL2,RELA,DAPK1,TNF,RAF1,MAP2K4,PTPRC,BRAF,PIK3R1,IKBKB,NTRK1,JAK3,AKT1,EPHA…
GO:0009967	Positive regulation of signal transduction	70	1525	0.73	2.15	5.38e-31	9606.ENSP00000215754,9606.ENSP00000216117,9606.ENSP00000228606,9606.ENSP00000228682,9606.ENSP00000241453,9606.ENSP00000249373,9606.ENSP00000257290,9606.ENSP00000259808,9606.ENSP00000261799,9606.ENSP00000262367,9606.ENSP00000262948,9606.ENSP00000263025,9606.ENSP00000263253,9606.ENSP00000263377,9606.ENSP00000263923,9606.ENSP00000263967,9606.ENSP00000264498,9606.ENSP00000264657,9606.ENSP00000265371,…	MIF,HMOX1,CYP27B1,GLI1,FLT3,SMO,PDGFRA,RIPK1,PDGFRB,CREBBP,MAP2K2,MAPK3,EP300,BRD4,KDR,PIK3CA,FGF2,STAT3,NRP1,TP53,ERBB2,EGFR,CSF1R,PPARG,KIT,SHH,AXL,MAP2K1,TERT,AURKB,MET,HSP90AA1,PTK2,ERBB4,RET,CASP8,PARP1,MCL1,CHUK,XIAP,JUN,MMP9,ABL1,SRC,TLR4,AR,PIK3CD,JAK2,ALK,PTK2B,PLA2G2A,RELA,TNF,RAF1,PRKCA,MAP2K4,PTPRC,BRAF,PIK3CG,RXRA,PIK3R1,IKBKB,NTRK1,HIF1A,ELANE,CYP1B1,PTPN11,CTNNB1,IGF1R,PIK3CB
GO:0051338	Regulation of transferase activity	57	912	0.87	2.68	8.27e-31	9606.ENSP00000215754,9606.ENSP00000215832,9606.ENSP00000226730,9606.ENSP00000227507,9606.ENSP00000241453,9606.ENSP00000257290,9606.ENSP00000261799,9606.ENSP00000262643,9606.ENSP00000262948,9606.ENSP00000263025,9606.ENSP00000263923,9606.ENSP00000263967,9606.ENSP00000264498,9606.ENSP00000269305,9606.ENSP00000269571,9606.ENSP00000275493,9606.ENSP00000286301,9606.ENSP00000287820,9606.ENSP00000288135,…	MIF,MAPK1,IL2,CCND1,FLT3,PDGFRA,PDGFRB,CCNE1,MAP2K2,MAPK3,KDR,PIK3CA,FGF2,TP53,ERBB2,EGFR,CSF1R,PPARG,KIT,ACE,DUSP16,PLK1,AXL,MAP2K1,CDC25A,CASP3,AURKB,MET,CDC25C,GSK3B,HSP90AA1,PTK2,ERBB4,RET,EPHB4,EPHA2,MTOR,ABL1,CCND3,SRC,TLR4,PCNA,JAK2,ALK,PTK2B,TNF,PTPRC,PIK3CG,PIK3R1,NTRK1,AKT1,ELANE,EPHA5,CCNA2,CTNNB1,IGF1R,PIK3CB
GO:0007167	Enzyme-linked receptor protein signaling pathway	50	641	0.96	3.11	9.71e-31	9606.ENSP00000215832,9606.ENSP00000219070,9606.ENSP00000229795,9606.ENSP00000241453,9606.ENSP00000244007,9606.ENSP00000257290,9606.ENSP00000261799,9606.ENSP00000263025,9606.ENSP00000263923,9606.ENSP00000263967,9606.ENSP00000264498,9606.ENSP00000264657,9606.ENSP00000265371,9606.ENSP00000269305,9606.ENSP00000269571,9606.ENSP00000275493,9606.ENSP00000286301,9606.ENSP00000287820,9606.ENSP00000288135,…	MAPK1,MMP2,MAPK14,FLT3,PLCG1,PDGFRA,PDGFRB,MAPK3,KDR,PIK3CA,FGF2,STAT3,NRP1,TP53,ERBB2,EGFR,CSF1R,PPARG,KIT,AXL,CASP3,MET,GSK3B,PTK2,ERBB4,RET,EPHB4,EPHA2,PARP1,JUN,MMP9,ABL1,SRC,AR,PIK3CD,JAK2,ALK,PTK2B,RAF1,BRAF,PIK3R1,NTRK1,JAK3,AKT1,EPHA5,PTPN11,CTNNB1,IGF1R,JAK1,PIK3CB
GO:0031399	Regulation of protein modification process	70	1560	0.72	2.11	2.05e-30	9606.ENSP00000159111,9606.ENSP00000215754,9606.ENSP00000215832,9606.ENSP00000226730,9606.ENSP00000227507,9606.ENSP00000241453,9606.ENSP00000259808,9606.ENSP00000261799,9606.ENSP00000262643,9606.ENSP00000262948,9606.ENSP00000263025,9606.ENSP00000263253,9606.ENSP00000263377,9606.ENSP00000263923,9606.ENSP00000263967,9606.ENSP00000264498,9606.ENSP00000265371,9606.ENSP00000269305,9606.ENSP00000269571,…	KDM4B,MIF,MAPK1,IL2,CCND1,FLT3,RIPK1,PDGFRB,CCNE1,MAP2K2,MAPK3,EP300,BRD4,KDR,PIK3CA,FGF2,NRP1,TP53,ERBB2,EGFR,CSF1R,PPARG,KIT,ACE,DUSP16,PLK1,MAP2K1,CDC25A,CASP3,PRKDC,AURKB,CDC25C,GSK3B,HSP90AA1,PTK2,ERBB4,RET,MTOR,PTGS2,XIAP,JUN,MMP9,ABL1,CCND3,SRC,TLR4,JAK2,CHEK2,ALK,MAPK8,PTK2B,BCL2,RELA,KDM3A,CHEK1,TNF,RAF1,MAP2K4,PTPRC,BRAF,PIK3CG,IKBKB,NTRK1,HIF1A,AKT1,ELANE,CCNA2,PTPN11,CTNNB1,PIK3CB
GO:0036211	Protein modification process	88	2674	0.59	1.66	2.07e-30	9606.ENSP00000159111,9606.ENSP00000215832,9606.ENSP00000216911,9606.ENSP00000225577,9606.ENSP00000226730,9606.ENSP00000227507,9606.ENSP00000229795,9606.ENSP00000241453,9606.ENSP00000254066,9606.ENSP00000256474,9606.ENSP00000257290,9606.ENSP00000257904,9606.ENSP00000258149,9606.ENSP00000259808,9606.ENSP00000261799,9606.ENSP00000262367,9606.ENSP00000262643,9606.ENSP00000262948,9606.ENSP00000263025,…	KDM4B,MAPK1,AURKA,RPS6KB1,IL2,CCND1,MAPK14,FLT3,RARA,VHL,PDGFRA,CDK4,MDM2,RIPK1,PDGFRB,CREBBP,CCNE1,MAP2K2,MAPK3,EP300,KDR,DNMT3A,NRP1,CDK6,CDK2,ERBB2,EGFR,CSF1R,KIT,DUSP16,PLK1,AXL,MAP2K1,CDC25A,PRKACA,PRKDC,AURKB,MET,CDC25C,GSK3B,NOS2,FANCF,TRIM24,PTK2,ERBB4,RET,EPHB4,EPHA2,TOP1,MTOR,PARP1,CHUK,XIAP,ABL1,HDAC1,SRC,TLR4,PIK3CD,JAK2,CHEK2,ALK,CDK1,MAPK8,NFE2L2,PTK2B,BCL2,DAPK1,KDM3A,CHEK1,RAF1,WE…
GO:0043412	Macromolecule modification	91	2898	0.57	1.59	2.77e-30	9606.ENSP00000159111,9606.ENSP00000215832,9606.ENSP00000216714,9606.ENSP00000216911,9606.ENSP00000225577,9606.ENSP00000226730,9606.ENSP00000227507,9606.ENSP00000229795,9606.ENSP00000241453,9606.ENSP00000254066,9606.ENSP00000256474,9606.ENSP00000257290,9606.ENSP00000257904,9606.ENSP00000258149,9606.ENSP00000259808,9606.ENSP00000261799,9606.ENSP00000262367,9606.ENSP00000262643,9606.ENSP00000262948,…	KDM4B,MAPK1,APEX1,AURKA,RPS6KB1,IL2,CCND1,MAPK14,FLT3,RARA,VHL,PDGFRA,CDK4,MDM2,RIPK1,PDGFRB,CREBBP,CCNE1,MAP2K2,MAPK3,EP300,KDR,DNMT3A,NRP1,CDK6,CDK2,ERBB2,EGFR,CSF1R,KIT,DUSP16,PLK1,AXL,MAP2K1,CDC25A,PRKACA,PRKDC,AURKB,MET,CDC25C,GSK3B,NOS2,FANCF,TRIM24,PTK2,ERBB4,RET,EPHB4,EPHA2,TOP1,MTOR,PARP1,CHUK,XIAP,ABL1,HDAC1,SRC,TLR4,PIK3CD,JAK2,CHEK2,ALK,CYP1A1,CDK1,MAPK8,NFE2L2,PTK2B,BCL2,DAPK1,KDM3A,…
GO:0009653	Anatomical structure morphogenesis	81	2229	0.63	1.79	3.86e-30	9606.ENSP00000003084,9606.ENSP00000215832,9606.ENSP00000216117,9606.ENSP00000216911,9606.ENSP00000219070,9606.ENSP00000223095,9606.ENSP00000228682,9606.ENSP00000229795,9606.ENSP00000249373,9606.ENSP00000254066,9606.ENSP00000256474,9606.ENSP00000257290,9606.ENSP00000258149,9606.ENSP00000261799,9606.ENSP00000262367,9606.ENSP00000262948,9606.ENSP00000263025,9606.ENSP00000263253,9606.ENSP00000263274,…	CFTR,MAPK1,HMOX1,AURKA,MMP2,SERPINE1,GLI1,MAPK14,SMO,RARA,VHL,PDGFRA,MDM2,PDGFRB,CREBBP,MAP2K2,MAPK3,EP300,LIG1,KDR,PIK3CA,FGF2,STAT3,NRP1,TP53,ERBB2,EGFR,CSF1R,ACE,SHH,AXL,MAP2K1,MMP14,PRKACA,CASP3,PRKDC,MET,TUBB3,PGR,CASP9,RARB,HSP90AA1,PTK2,ERBB4,RET,EPHB4,EPHA2,CASP8,COL18A1,MTOR,MDM4,PTGS2,CHUK,JUN,MMP9,ABL1,HDAC1,SRC,AR,BCL2L1,TYMP,CYP19A1,PTK2B,BCL2,RELA,TNF,WEE1,ESR1,PRKCA,BRAF,PIK3CG,PIK…
GO:0006807	Nitrogen compound metabolic process	131	6643	0.37	1.07	8.9e-30	9606.ENSP00000159111,9606.ENSP00000215832,9606.ENSP00000216117,9606.ENSP00000216714,9606.ENSP00000216911,9606.ENSP00000219070,9606.ENSP00000225577,9606.ENSP00000226730,9606.ENSP00000227507,9606.ENSP00000229795,9606.ENSP00000236671,9606.ENSP00000241453,9606.ENSP00000254066,9606.ENSP00000256474,9606.ENSP00000257290,9606.ENSP00000257904,9606.ENSP00000258149,9606.ENSP00000259808,9606.ENSP00000260227,…	KDM4B,MAPK1,HMOX1,APEX1,AURKA,MMP2,RPS6KB1,IL2,CCND1,MAPK14,CTSD,FLT3,RARA,VHL,PDGFRA,CDK4,MDM2,RIPK1,MMP7,PDGFRB,CREBBP,CCNE1,MAP2K2,MAPK3,EP300,LIG1,KDR,FGF2,STAT3,DNMT3A,NRP1,CDK6,CDK2,TP53,ERBB2,EGFR,CSF1R,PPARG,KIT,ACE,SHH,DUSP16,MMP3,PLK1,AXL,MAP2K1,CDC25A,MMP14,PLG,TERT,PRKACA,CASP3,PRKDC,AURKB,TYMS,MET,CDC25C,MMP1,GSK3B,NOS2,CASP9,FANCF,HSP90AA1,TRIM24,PTK2,CYP1A2,ERBB4,CTSB,RET,EPHB4,EPH…
GO:0010243	Response to organonitrogen compound	57	963	0.84	2.56	1.16e-29	9606.ENSP00000003084,9606.ENSP00000215832,9606.ENSP00000216714,9606.ENSP00000219070,9606.ENSP00000225577,9606.ENSP00000227507,9606.ENSP00000229795,9606.ENSP00000241453,9606.ENSP00000242057,9606.ENSP00000257290,9606.ENSP00000257904,9606.ENSP00000258149,9606.ENSP00000263025,9606.ENSP00000263967,9606.ENSP00000264657,9606.ENSP00000264709,9606.ENSP00000269305,9606.ENSP00000275493,9606.ENSP00000287820,…	CFTR,MAPK1,APEX1,MMP2,RPS6KB1,CCND1,MAPK14,FLT3,AHR,PDGFRA,CDK4,MDM2,MAPK3,PIK3CA,STAT3,DNMT3A,TP53,EGFR,PPARG,MMP3,PRKACA,CASP3,PRKDC,TYMS,GSK3B,HSP90AA1,PTK2,MTOR,PARP1,PTGS2,JUN,MMP9,ABL1,SRC,TLR4,BCL2L1,PCNA,JAK2,CDK1,NFE2L2,PTK2B,BCL2,ABCC1,RELA,CHEK1,DHFR,TNF,HDAC9,PIK3CG,PIK3R1,JAK3,AKT1,CYP1B1,CCNA2,CTNNB1,IGF1R,JAK1
GO:0043170	Macromolecule metabolic process	123	5781	0.4	1.15	1.25e-29	9606.ENSP00000159111,9606.ENSP00000215832,9606.ENSP00000216714,9606.ENSP00000216911,9606.ENSP00000219070,9606.ENSP00000225577,9606.ENSP00000226730,9606.ENSP00000227507,9606.ENSP00000229795,9606.ENSP00000236671,9606.ENSP00000241453,9606.ENSP00000254066,9606.ENSP00000256474,9606.ENSP00000257290,9606.ENSP00000257904,9606.ENSP00000258149,9606.ENSP00000259808,9606.ENSP00000260227,9606.ENSP00000261799,…	KDM4B,MAPK1,APEX1,AURKA,MMP2,RPS6KB1,IL2,CCND1,MAPK14,CTSD,FLT3,RARA,VHL,PDGFRA,CDK4,MDM2,RIPK1,MMP7,PDGFRB,CREBBP,CCNE1,MAP2K2,MAPK3,EP300,LIG1,KDR,FGF2,STAT3,DNMT3A,NRP1,CDK6,CDK2,TP53,ERBB2,EGFR,CSF1R,PPARG,KIT,ACE,SHH,DUSP16,MMP3,PLK1,AXL,MAP2K1,CDC25A,MMP14,PLG,TERT,PRKACA,CASP3,PRKDC,AURKB,TYMS,MET,CDC25C,MMP1,GSK3B,NOS2,CASP9,FANCF,HSP90AA1,TRIM24,PTK2,ERBB4,CTSB,RET,EPHB4,EPHA2,CASP8,TOP1…
GO:0035295	Tube development	55	880	0.87	2.65	1.33e-29	9606.ENSP00000215832,9606.ENSP00000216117,9606.ENSP00000219070,9606.ENSP00000223095,9606.ENSP00000228682,9606.ENSP00000229795,9606.ENSP00000249373,9606.ENSP00000254066,9606.ENSP00000257290,9606.ENSP00000261799,9606.ENSP00000262948,9606.ENSP00000263025,9606.ENSP00000263253,9606.ENSP00000263923,9606.ENSP00000263967,9606.ENSP00000264498,9606.ENSP00000265371,9606.ENSP00000275493,9606.ENSP00000286301,…	MAPK1,HMOX1,MMP2,SERPINE1,GLI1,MAPK14,SMO,RARA,PDGFRA,PDGFRB,MAP2K2,MAPK3,EP300,KDR,PIK3CA,FGF2,NRP1,EGFR,CSF1R,KIT,ACE,SHH,MAP2K1,MMP14,PRKACA,CASP3,TYMS,MET,PGR,RARB,PTK2,CYP1A2,RET,EPHB4,EPHA2,CASP8,COL18A1,PTGS2,JUN,ABL1,SRC,AR,CYP1A1,TYMP,PTK2B,BCL2,TNF,ESR1,PRKCA,PIK3CG,HIF1A,AKT1,CYP1B1,CTNNB1,PIK3CB
GO:0007165	Signal transduction	112	4714	0.45	1.26	1.82e-29	9606.ENSP00000215754,9606.ENSP00000215832,9606.ENSP00000216117,9606.ENSP00000219070,9606.ENSP00000225577,9606.ENSP00000226730,9606.ENSP00000227507,9606.ENSP00000228682,9606.ENSP00000229795,9606.ENSP00000241453,9606.ENSP00000242057,9606.ENSP00000244007,9606.ENSP00000249373,9606.ENSP00000254066,9606.ENSP00000257290,9606.ENSP00000257904,9606.ENSP00000258149,9606.ENSP00000259808,9606.ENSP00000261799,…	MIF,MAPK1,HMOX1,MMP2,RPS6KB1,IL2,CCND1,GLI1,MAPK14,FLT3,AHR,PLCG1,SMO,RARA,PDGFRA,CDK4,MDM2,RIPK1,PDGFRB,CREBBP,CCNE1,MAP2K2,MAPK3,EP300,KDR,PIK3CA,FGF2,STAT3,NRP1,CDK6,CDK2,TP53,ERBB2,EGFR,CSF1R,PPARG,KIT,CCR2,SHH,PLK1,AXL,MAP2K1,PRKACA,CASP3,PRKDC,AURKB,MET,TUBB3,GSK3B,PGR,NOS2,CASP9,RARB,PTK2,ERBB4,ESR2,RET,EPHB4,EPHA2,CASP8,MTOR,PARP1,MDM4,MCL1,CHUK,XIAP,JUN,MMP9,ABL1,PLAU,CCND3,SRC,TLR4,AR,B…
GO:0051247	Positive regulation of protein metabolic process	68	1512	0.72	2.09	1.89e-29	9606.ENSP00000215754,9606.ENSP00000215832,9606.ENSP00000216911,9606.ENSP00000225577,9606.ENSP00000226730,9606.ENSP00000227507,9606.ENSP00000236671,9606.ENSP00000241453,9606.ENSP00000258149,9606.ENSP00000259808,9606.ENSP00000261799,9606.ENSP00000262948,9606.ENSP00000263025,9606.ENSP00000263377,9606.ENSP00000263923,9606.ENSP00000263967,9606.ENSP00000264498,9606.ENSP00000264657,9606.ENSP00000265371,…	MIF,MAPK1,AURKA,RPS6KB1,IL2,CCND1,CTSD,FLT3,MDM2,RIPK1,PDGFRB,MAP2K2,MAPK3,BRD4,KDR,PIK3CA,FGF2,STAT3,NRP1,TP53,ERBB2,EGFR,CSF1R,PPARG,KIT,ACE,PLK1,MAP2K1,MMP14,CASP3,PRKDC,AURKB,GSK3B,CASP9,HSP90AA1,PTK2,ERBB4,RET,CASP8,MTOR,PTGS2,XIAP,MMP9,ABL1,CCND3,SRC,TLR4,JAK2,CHEK2,ALK,MAPK8,NFE2L2,PTK2B,BCL2,RELA,DAPK1,TNF,RAF1,MAP2K4,PTPRC,BRAF,PIK3CG,NTRK1,AKT1,ELANE,CYP1B1,PTPN11,CTNNB1
GO:0048732	Gland development	42	419	1.07	3.54	2.16e-29	9606.ENSP00000215832,9606.ENSP00000216117,9606.ENSP00000216911,9606.ENSP00000219070,9606.ENSP00000227507,9606.ENSP00000228682,9606.ENSP00000249373,9606.ENSP00000254066,9606.ENSP00000257290,9606.ENSP00000262948,9606.ENSP00000263025,9606.ENSP00000263967,9606.ENSP00000264498,9606.ENSP00000265371,9606.ENSP00000275493,9606.ENSP00000286301,9606.ENSP00000297261,9606.ENSP00000302486,9606.ENSP00000304592,…	MAPK1,HMOX1,AURKA,MMP2,CCND1,GLI1,SMO,RARA,PDGFRA,MAP2K2,MAPK3,PIK3CA,FGF2,NRP1,EGFR,CSF1R,SHH,MAP2K1,FASN,TYMS,MET,PGR,ERBB4,EPHA2,JUN,ABL1,SRC,AR,PCNA,JAK2,CYP1A1,CYP19A1,BCL2,RELA,TNF,RAF1,ESR1,BRAF,HIF1A,AKT1,CYP1B1,CTNNB1
GO:0045595	Regulation of cell differentiation	69	1582	0.71	2.04	3.36e-29	9606.ENSP00000215832,9606.ENSP00000216911,9606.ENSP00000223095,9606.ENSP00000226730,9606.ENSP00000227507,9606.ENSP00000228606,9606.ENSP00000228682,9606.ENSP00000229795,9606.ENSP00000249373,9606.ENSP00000254066,9606.ENSP00000256474,9606.ENSP00000257290,9606.ENSP00000258149,9606.ENSP00000259808,9606.ENSP00000262948,9606.ENSP00000263923,9606.ENSP00000264498,9606.ENSP00000264657,9606.ENSP00000265371,…	MAPK1,AURKA,SERPINE1,IL2,CCND1,CYP27B1,GLI1,MAPK14,SMO,RARA,VHL,PDGFRA,MDM2,RIPK1,MAP2K2,KDR,FGF2,STAT3,NRP1,CDK6,TP53,ERBB2,EGFR,PPARG,KIT,ACE,CCR2,SHH,AXL,MAP2K1,MMP14,TERT,PRKACA,PRKDC,GSK3B,RARB,PTK2,RET,CASP8,MTOR,PARP1,PTGS2,MMP9,ABL1,HDAC1,TLR4,ALOX5,AR,JAK2,ALK,CDK1,NFE2L2,PTK2B,BCL2,PLA2G2A,KDM3A,TNF,RAF1,HDAC9,PRKCA,PTPRC,BRAF,PIK3R1,IKBKB,JAK3,HIF1A,AKT1,PTPN11,CTNNB1
GO:0072359	Circulatory system development	55	901	0.86	2.59	3.94e-29	9606.ENSP00000215832,9606.ENSP00000216117,9606.ENSP00000219070,9606.ENSP00000223095,9606.ENSP00000229795,9606.ENSP00000242057,9606.ENSP00000249373,9606.ENSP00000254066,9606.ENSP00000257290,9606.ENSP00000258149,9606.ENSP00000261799,9606.ENSP00000262948,9606.ENSP00000263025,9606.ENSP00000263253,9606.ENSP00000263923,9606.ENSP00000263967,9606.ENSP00000264498,9606.ENSP00000265371,9606.ENSP00000269305,…	MAPK1,HMOX1,MMP2,SERPINE1,MAPK14,AHR,SMO,RARA,PDGFRA,MDM2,PDGFRB,MAP2K2,MAPK3,EP300,KDR,PIK3CA,FGF2,NRP1,TP53,ERBB2,PPARG,ACE,SHH,MAP2K1,MMP14,PLG,CASP3,PRKDC,RARB,PTK2,ERBB4,EPHB4,EPHA2,CASP8,COL18A1,MTOR,MDM4,PTGS2,JUN,ABL1,PCNA,CDK1,TYMP,PTK2B,HDAC9,PRKCA,MAP2K4,PIK3CG,HIF1A,AKT1,CYP1B1,PTPN11,CTNNB1,IGF1R,PIK3CB
GO:0007154	Cell communication	116	5165	0.42	1.2	6.57e-29	9606.ENSP00000215754,9606.ENSP00000215832,9606.ENSP00000216117,9606.ENSP00000219070,9606.ENSP00000225577,9606.ENSP00000226730,9606.ENSP00000227507,9606.ENSP00000228682,9606.ENSP00000229795,9606.ENSP00000241453,9606.ENSP00000242057,9606.ENSP00000244007,9606.ENSP00000249373,9606.ENSP00000254066,9606.ENSP00000257290,9606.ENSP00000257904,9606.ENSP00000258149,9606.ENSP00000259808,9606.ENSP00000261799,…	MIF,MAPK1,HMOX1,MMP2,RPS6KB1,IL2,CCND1,GLI1,MAPK14,FLT3,AHR,PLCG1,SMO,RARA,PDGFRA,CDK4,MDM2,RIPK1,PDGFRB,CREBBP,CCNE1,MAP2K2,MAPK3,EP300,KDR,PIK3CA,FGF2,STAT3,NRP1,CDK6,CDK2,TP53,ERBB2,EGFR,CSF1R,PPARG,KIT,CCR2,ALB,SHH,PLK1,AXL,MAP2K1,PLG,PRKACA,CASP3,PRKDC,AURKB,MET,TUBB3,GSK3B,PGR,NOS2,CASP9,RARB,PTK2,ERBB4,ESR2,RET,EPHB4,EPHA2,CASP8,COMT,MTOR,PARP1,MDM4,PTGS2,MCL1,CHUK,XIAP,JUN,MMP9,ABL1,PLAU,…
GO:0030154	Cell differentiation	97	3507	0.51	1.42	1.07e-28	9606.ENSP00000003084,9606.ENSP00000215832,9606.ENSP00000216911,9606.ENSP00000219070,9606.ENSP00000225577,9606.ENSP00000226730,9606.ENSP00000227507,9606.ENSP00000228682,9606.ENSP00000229795,9606.ENSP00000241453,9606.ENSP00000249373,9606.ENSP00000254066,9606.ENSP00000257290,9606.ENSP00000261799,9606.ENSP00000263025,9606.ENSP00000263253,9606.ENSP00000263923,9606.ENSP00000264498,9606.ENSP00000264657,…	CFTR,MAPK1,AURKA,MMP2,RPS6KB1,IL2,CCND1,GLI1,MAPK14,FLT3,SMO,RARA,PDGFRA,PDGFRB,MAPK3,EP300,KDR,FGF2,STAT3,DNMT3A,NRP1,CDK6,TP53,ERBB2,EGFR,CSF1R,PPARG,KIT,ACE,SHH,AXL,MAP2K1,FASN,MMP14,PLG,PRKACA,CASP3,PRKDC,TYMS,MET,TUBB3,GSK3B,PGR,CASP9,RARB,HSP90AA1,PTK2,ERBB4,CTSB,RET,EPHB4,EPHA2,CASP8,COL18A1,MTOR,PARP1,PTGS2,MCL1,JUN,MMP9,ABL1,HDAC1,SRC,TLR4,AR,BCL2L1,PIK3CD,PCNA,JAK2,ALK,CYP1A1,CDK1,TYMP,…
GO:0032101	Regulation of response to external stimulus	56	964	0.84	2.5	1.07e-28	9606.ENSP00000215754,9606.ENSP00000215832,9606.ENSP00000223095,9606.ENSP00000226730,9606.ENSP00000228606,9606.ENSP00000229795,9606.ENSP00000244007,9606.ENSP00000257290,9606.ENSP00000259808,9606.ENSP00000261799,9606.ENSP00000262367,9606.ENSP00000262948,9606.ENSP00000263025,9606.ENSP00000263253,9606.ENSP00000263377,9606.ENSP00000263923,9606.ENSP00000264498,9606.ENSP00000265371,9606.ENSP00000286301,…	MIF,MAPK1,SERPINE1,IL2,CYP27B1,MAPK14,PLCG1,PDGFRA,RIPK1,PDGFRB,CREBBP,MAP2K2,MAPK3,EP300,BRD4,KDR,FGF2,NRP1,CSF1R,PPARG,ACE,CCR2,MMP3,MAP2K1,PLG,PRKDC,MET,HSP90AA1,TRIM24,PTK2,CASP8,PTGS2,XIAP,MMP9,PLAU,SRC,TLR4,ALOX5,JAK2,CYP19A1,NFE2L2,PTK2B,ABCC1,PLA2G2A,RELA,TNF,ESR1,PRKCA,PTPRC,BRAF,PIK3CG,RXRA,IKBKB,ELANE,PTPN11,IGF1R
GO:1901698	Response to nitrogen compound	58	1058	0.81	2.4	1.25e-28	9606.ENSP00000003084,9606.ENSP00000215832,9606.ENSP00000216714,9606.ENSP00000219070,9606.ENSP00000225577,9606.ENSP00000227507,9606.ENSP00000229795,9606.ENSP00000241453,9606.ENSP00000242057,9606.ENSP00000257290,9606.ENSP00000257904,9606.ENSP00000258149,9606.ENSP00000263025,9606.ENSP00000263967,9606.ENSP00000264657,9606.ENSP00000264709,9606.ENSP00000266970,9606.ENSP00000269305,9606.ENSP00000275493,…	CFTR,MAPK1,APEX1,MMP2,RPS6KB1,CCND1,MAPK14,FLT3,AHR,PDGFRA,CDK4,MDM2,MAPK3,PIK3CA,STAT3,DNMT3A,CDK2,TP53,EGFR,PPARG,MMP3,PRKACA,CASP3,PRKDC,TYMS,GSK3B,HSP90AA1,PTK2,MTOR,PARP1,PTGS2,JUN,MMP9,ABL1,SRC,TLR4,BCL2L1,PCNA,JAK2,CDK1,NFE2L2,PTK2B,BCL2,ABCC1,RELA,CHEK1,DHFR,TNF,HDAC9,PIK3CG,PIK3R1,JAK3,AKT1,CYP1B1,CCNA2,CTNNB1,IGF1R,JAK1
GO:0001932	Regulation of protein phosphorylation	59	1108	0.8	2.35	1.46e-28	9606.ENSP00000215754,9606.ENSP00000215832,9606.ENSP00000226730,9606.ENSP00000227507,9606.ENSP00000241453,9606.ENSP00000259808,9606.ENSP00000261799,9606.ENSP00000262643,9606.ENSP00000262948,9606.ENSP00000263025,9606.ENSP00000263377,9606.ENSP00000263923,9606.ENSP00000263967,9606.ENSP00000264498,9606.ENSP00000265371,9606.ENSP00000269305,9606.ENSP00000269571,9606.ENSP00000275493,9606.ENSP00000286301,…	MIF,MAPK1,IL2,CCND1,FLT3,RIPK1,PDGFRB,CCNE1,MAP2K2,MAPK3,BRD4,KDR,PIK3CA,FGF2,NRP1,TP53,ERBB2,EGFR,CSF1R,PPARG,KIT,ACE,DUSP16,PLK1,MAP2K1,CDC25A,CASP3,PRKDC,AURKB,CDC25C,HSP90AA1,PTK2,ERBB4,RET,MTOR,PTGS2,JUN,MMP9,ABL1,CCND3,SRC,TLR4,JAK2,CHEK2,ALK,PTK2B,BCL2,TNF,RAF1,MAP2K4,PTPRC,BRAF,PIK3CG,NTRK1,AKT1,ELANE,CCNA2,PTPN11,PIK3CB
GO:0032501	Multicellular organismal process	128	6490	0.37	1.07	1.85e-28	9606.ENSP00000003084,9606.ENSP00000159111,9606.ENSP00000215832,9606.ENSP00000216117,9606.ENSP00000216911,9606.ENSP00000219070,9606.ENSP00000223095,9606.ENSP00000225275,9606.ENSP00000225577,9606.ENSP00000226730,9606.ENSP00000227507,9606.ENSP00000228606,9606.ENSP00000228682,9606.ENSP00000229795,9606.ENSP00000241453,9606.ENSP00000242057,9606.ENSP00000249373,9606.ENSP00000254066,9606.ENSP00000257290,…	CFTR,KDM4B,MAPK1,HMOX1,AURKA,MMP2,SERPINE1,MPO,RPS6KB1,IL2,CCND1,CYP27B1,GLI1,MAPK14,FLT3,AHR,SMO,RARA,PDGFRA,MDM2,PDGFRB,CREBBP,MAP2K2,MAPK3,EP300,KDR,PIK3CA,FGF2,STAT3,DNMT3A,NRP1,CDK6,NCOR1,TP53,ERBB2,EGFR,CSF1R,PPARG,KIT,ACE,CCR2,ALB,SHH,PLK1,AXL,MAP2K1,FASN,MMP14,PLG,PRKACA,CASP3,PRKDC,AURKB,TYMS,MET,TUBB3,CDC25C,GSK3B,PGR,NOS2,CASP9,RARB,HSP90AA1,PTK2,CYP1A2,ERBB4,CTSB,RET,EPHB4,EPHA2,CASP8…
GO:0023052	Signaling	114	5057	0.42	1.2	3.13e-28	9606.ENSP00000215754,9606.ENSP00000215832,9606.ENSP00000216117,9606.ENSP00000219070,9606.ENSP00000225577,9606.ENSP00000226730,9606.ENSP00000227507,9606.ENSP00000228682,9606.ENSP00000229795,9606.ENSP00000241453,9606.ENSP00000242057,9606.ENSP00000244007,9606.ENSP00000249373,9606.ENSP00000254066,9606.ENSP00000257290,9606.ENSP00000257904,9606.ENSP00000258149,9606.ENSP00000259808,9606.ENSP00000261799,…	MIF,MAPK1,HMOX1,MMP2,RPS6KB1,IL2,CCND1,GLI1,MAPK14,FLT3,AHR,PLCG1,SMO,RARA,PDGFRA,CDK4,MDM2,RIPK1,PDGFRB,CREBBP,CCNE1,MAP2K2,MAPK3,EP300,KDR,PIK3CA,FGF2,STAT3,NRP1,CDK6,CDK2,TP53,ERBB2,EGFR,CSF1R,PPARG,KIT,CCR2,SHH,PLK1,AXL,MAP2K1,PLG,PRKACA,CASP3,PRKDC,AURKB,MET,TUBB3,GSK3B,PGR,NOS2,CASP9,RARB,PTK2,ERBB4,ESR2,RET,EPHB4,EPHA2,CASP8,MTOR,PARP1,MDM4,PTGS2,MCL1,CHUK,XIAP,JUN,MMP9,ABL1,PLAU,CCND3,SRC…
GO:0051347	Positive regulation of transferase activity	46	586	0.97	3.02	3.39e-28	9606.ENSP00000215754,9606.ENSP00000215832,9606.ENSP00000226730,9606.ENSP00000227507,9606.ENSP00000241453,9606.ENSP00000257290,9606.ENSP00000261799,9606.ENSP00000262948,9606.ENSP00000263025,9606.ENSP00000263923,9606.ENSP00000263967,9606.ENSP00000264498,9606.ENSP00000269571,9606.ENSP00000275493,9606.ENSP00000286301,9606.ENSP00000288135,9606.ENSP00000290866,9606.ENSP00000300093,9606.ENSP00000301178,…	MIF,MAPK1,IL2,CCND1,FLT3,PDGFRA,PDGFRB,MAP2K2,MAPK3,KDR,PIK3CA,FGF2,ERBB2,EGFR,CSF1R,KIT,ACE,PLK1,AXL,MAP2K1,AURKB,MET,HSP90AA1,PTK2,ERBB4,RET,EPHB4,EPHA2,MTOR,ABL1,CCND3,SRC,TLR4,PCNA,JAK2,ALK,PTK2B,TNF,PTPRC,PIK3CG,NTRK1,AKT1,ELANE,EPHA5,CTNNB1,IGF1R
GO:0012501	Programmed cell death	58	1084	0.8	2.34	4.04e-28	9606.ENSP00000215832,9606.ENSP00000216117,9606.ENSP00000216911,9606.ENSP00000225577,9606.ENSP00000226730,9606.ENSP00000229795,9606.ENSP00000242057,9606.ENSP00000249373,9606.ENSP00000258149,9606.ENSP00000259808,9606.ENSP00000263025,9606.ENSP00000263253,9606.ENSP00000263967,9606.ENSP00000264709,9606.ENSP00000269305,9606.ENSP00000288135,9606.ENSP00000297261,9606.ENSP00000301178,9606.ENSP00000311032,…	MAPK1,HMOX1,AURKA,RPS6KB1,IL2,MAPK14,AHR,SMO,MDM2,RIPK1,MAPK3,EP300,PIK3CA,DNMT3A,TP53,KIT,SHH,AXL,CASP3,PRKDC,GSK3B,CASP9,RARB,HSP90AA1,ERBB4,EPHA2,CASP8,TOP1,MTOR,PARP1,MCL1,XIAP,JUN,MMP9,ABL1,BCL2L1,JAK2,CHEK2,CDK1,PTK2B,BCL2,DAPK1,CHEK1,TNF,RAF1,PRKCA,MAP2K4,PTPRC,TOP2A,BRAF,PIK3CG,PIK3R1,NTRK1,HIF1A,AKT1,ELANE,CYP1B1,CTNNB1
GO:0065008	Regulation of biological quality	98	3654	0.5	1.38	4.44e-28	9606.ENSP00000003084,9606.ENSP00000215832,9606.ENSP00000216117,9606.ENSP00000216714,9606.ENSP00000216911,9606.ENSP00000219070,9606.ENSP00000223095,9606.ENSP00000226730,9606.ENSP00000227507,9606.ENSP00000228606,9606.ENSP00000229795,9606.ENSP00000241453,9606.ENSP00000249373,9606.ENSP00000254066,9606.ENSP00000256474,9606.ENSP00000257290,9606.ENSP00000258149,9606.ENSP00000262367,9606.ENSP00000263025,…	CFTR,MAPK1,HMOX1,APEX1,AURKA,MMP2,SERPINE1,IL2,CCND1,CYP27B1,MAPK14,FLT3,SMO,RARA,VHL,PDGFRA,MDM2,CREBBP,MAPK3,EP300,KDR,PIK3CA,STAT3,NRP1,TP53,CSF1R,PPARG,KIT,ACE,CCR2,ALB,SHH,PLK1,AXL,PLG,TERT,PRKACA,CASP3,PRKDC,MET,GSK3B,NOS2,HSP90AA1,TRIM24,PTK2,CYP1A2,ERBB4,CTSB,RET,COMT,MTOR,PARP1,MDM4,PTGS2,MCL1,CYP17A1,XIAP,ABL1,PLAU,SRC,TLR4,ALOX5,AR,BCL2L1,JAK2,CHEK2,ALK,CYP1A1,MAPK8,CYP19A1,NFE2L2,PTK2…
GO:1902533	Positive regulation of intracellular signal transduction	56	997	0.82	2.42	5.04e-28	9606.ENSP00000215754,9606.ENSP00000216117,9606.ENSP00000241453,9606.ENSP00000257290,9606.ENSP00000259808,9606.ENSP00000261799,9606.ENSP00000262948,9606.ENSP00000263025,9606.ENSP00000263253,9606.ENSP00000263377,9606.ENSP00000263923,9606.ENSP00000263967,9606.ENSP00000264498,9606.ENSP00000265371,9606.ENSP00000269305,9606.ENSP00000269571,9606.ENSP00000275493,9606.ENSP00000286301,9606.ENSP00000288135,…	MIF,HMOX1,FLT3,PDGFRA,RIPK1,PDGFRB,MAP2K2,MAPK3,EP300,BRD4,KDR,PIK3CA,FGF2,NRP1,TP53,ERBB2,EGFR,CSF1R,KIT,AXL,MAP2K1,AURKB,MET,HSP90AA1,PTK2,ERBB4,RET,CASP8,MCL1,CHUK,XIAP,JUN,ABL1,SRC,TLR4,AR,PIK3CD,JAK2,ALK,PTK2B,PLA2G2A,RELA,TNF,RAF1,PRKCA,MAP2K4,PTPRC,BRAF,PIK3CG,IKBKB,NTRK1,ELANE,PTPN11,CTNNB1,IGF1R,PIK3CB
GO:0048534	Hematopoietic or lymphoid organ development	49	705	0.91	2.79	5.46e-28	9606.ENSP00000215832,9606.ENSP00000226730,9606.ENSP00000229795,9606.ENSP00000241453,9606.ENSP00000257290,9606.ENSP00000262948,9606.ENSP00000263025,9606.ENSP00000263253,9606.ENSP00000263923,9606.ENSP00000264657,9606.ENSP00000265734,9606.ENSP00000269305,9606.ENSP00000269571,9606.ENSP00000286301,9606.ENSP00000287820,9606.ENSP00000288135,9606.ENSP00000290866,9606.ENSP00000297261,9606.ENSP00000301178,…	MAPK1,IL2,MAPK14,FLT3,PDGFRA,MAP2K2,MAPK3,EP300,KDR,STAT3,CDK6,TP53,ERBB2,CSF1R,PPARG,KIT,ACE,SHH,AXL,MAP2K1,FASN,CASP3,PRKDC,CASP9,RET,EPHA2,CASP8,MTOR,PARP1,JUN,MMP9,ABL1,SRC,PIK3CD,JAK2,PTK2B,BCL2,TNF,RAF1,HDAC9,PTPRC,TOP2A,BRAF,PIK3R1,NTRK1,JAK3,HIF1A,PTPN11,CTNNB1
GO:0009892	Negative regulation of metabolic process	89	2982	0.55	1.5	8.1e-28	9606.ENSP00000159111,9606.ENSP00000215754,9606.ENSP00000216117,9606.ENSP00000216714,9606.ENSP00000216911,9606.ENSP00000223095,9606.ENSP00000226730,9606.ENSP00000227507,9606.ENSP00000228606,9606.ENSP00000229795,9606.ENSP00000242057,9606.ENSP00000249373,9606.ENSP00000254066,9606.ENSP00000256474,9606.ENSP00000258149,9606.ENSP00000262367,9606.ENSP00000262643,9606.ENSP00000263253,9606.ENSP00000263923,…	KDM4B,MIF,HMOX1,APEX1,AURKA,SERPINE1,IL2,CCND1,CYP27B1,MAPK14,AHR,SMO,RARA,VHL,MDM2,CREBBP,CCNE1,EP300,KDR,PIK3CA,FGF2,STAT3,DNMT3A,CDK6,CDK2,NCOR1,TP53,EGFR,PPARG,ACE,SHH,DUSP16,MMP3,PLK1,AXL,TERT,CASP3,PRKDC,AURKB,TYMS,MET,GSK3B,PGR,NOS2,RARB,TRIM24,ESR2,CTSB,EPHA2,MTOR,PARP1,MDM4,PTGS2,MCL1,XIAP,JUN,MMP9,ABL1,PLAU,CCND3,HDAC1,SRC,TLR4,AR,BCL2L1,PCNA,ALK,CDK1,BCL2,RELA,DAPK1,KDM3A,CHEK1,DHFR,TN…
GO:1901699	Cellular response to nitrogen compound	47	637	0.94	2.89	8.7e-28	9606.ENSP00000003084,9606.ENSP00000215832,9606.ENSP00000216714,9606.ENSP00000219070,9606.ENSP00000225577,9606.ENSP00000242057,9606.ENSP00000257290,9606.ENSP00000257904,9606.ENSP00000258149,9606.ENSP00000263025,9606.ENSP00000263967,9606.ENSP00000264657,9606.ENSP00000264709,9606.ENSP00000266970,9606.ENSP00000269305,9606.ENSP00000275493,9606.ENSP00000287820,9606.ENSP00000299855,9606.ENSP00000309591,…	CFTR,MAPK1,APEX1,MMP2,RPS6KB1,AHR,PDGFRA,CDK4,MDM2,MAPK3,PIK3CA,STAT3,DNMT3A,CDK2,TP53,EGFR,PPARG,MMP3,PRKACA,CASP3,PRKDC,GSK3B,PTK2,MTOR,PARP1,PTGS2,JUN,ABL1,SRC,TLR4,BCL2L1,JAK2,NFE2L2,ABCC1,RELA,CHEK1,TNF,HDAC9,PIK3CG,PIK3R1,JAK3,AKT1,CYP1B1,CCNA2,CTNNB1,IGF1R,JAK1
GO:0010035	Response to inorganic substance	44	532	0.99	3.09	9.64e-28	9606.ENSP00000215832,9606.ENSP00000216117,9606.ENSP00000216714,9606.ENSP00000219070,9606.ENSP00000225275,9606.ENSP00000227507,9606.ENSP00000259808,9606.ENSP00000261799,9606.ENSP00000263025,9606.ENSP00000263923,9606.ENSP00000263967,9606.ENSP00000264709,9606.ENSP00000266970,9606.ENSP00000275493,9606.ENSP00000288135,9606.ENSP00000297261,9606.ENSP00000299855,9606.ENSP00000301178,9606.ENSP00000309572,…	MAPK1,HMOX1,APEX1,MMP2,MPO,CCND1,RIPK1,PDGFRB,MAPK3,KDR,PIK3CA,DNMT3A,CDK2,EGFR,KIT,SHH,MMP3,AXL,TERT,CASP3,CASP9,CYP1A2,CASP8,PARP1,PTGS2,CHUK,JUN,MMP9,ABL1,SRC,PCNA,CYP1A1,CDK1,MAPK8,NFE2L2,PTK2B,BCL2,RELA,BRAF,NTRK1,HIF1A,AKT1,CYP1B1,CCNA2
GO:0071417	Cellular response to organonitrogen compound	45	574	0.97	2.98	1.6e-27	9606.ENSP00000003084,9606.ENSP00000215832,9606.ENSP00000216714,9606.ENSP00000219070,9606.ENSP00000225577,9606.ENSP00000242057,9606.ENSP00000257290,9606.ENSP00000257904,9606.ENSP00000258149,9606.ENSP00000263025,9606.ENSP00000263967,9606.ENSP00000264657,9606.ENSP00000264709,9606.ENSP00000269305,9606.ENSP00000275493,9606.ENSP00000287820,9606.ENSP00000309591,9606.ENSP00000311032,9606.ENSP00000313420,…	CFTR,MAPK1,APEX1,MMP2,RPS6KB1,AHR,PDGFRA,CDK4,MDM2,MAPK3,PIK3CA,STAT3,DNMT3A,TP53,EGFR,PPARG,PRKACA,CASP3,PRKDC,GSK3B,PTK2,MTOR,PARP1,PTGS2,JUN,ABL1,SRC,TLR4,BCL2L1,JAK2,NFE2L2,ABCC1,RELA,CHEK1,TNF,HDAC9,PIK3CG,PIK3R1,JAK3,AKT1,CYP1B1,CCNA2,CTNNB1,IGF1R,JAK1
GO:0051094	Positive regulation of developmental process	62	1332	0.74	2.1	3.32e-27	9606.ENSP00000003084,9606.ENSP00000216117,9606.ENSP00000216911,9606.ENSP00000223095,9606.ENSP00000225577,9606.ENSP00000226730,9606.ENSP00000227507,9606.ENSP00000228606,9606.ENSP00000228682,9606.ENSP00000229795,9606.ENSP00000244007,9606.ENSP00000249373,9606.ENSP00000254066,9606.ENSP00000256474,9606.ENSP00000258149,9606.ENSP00000259808,9606.ENSP00000262948,9606.ENSP00000263923,9606.ENSP00000264498,…	CFTR,HMOX1,AURKA,SERPINE1,RPS6KB1,IL2,CCND1,CYP27B1,GLI1,MAPK14,PLCG1,SMO,RARA,VHL,MDM2,RIPK1,MAP2K2,KDR,FGF2,STAT3,NRP1,PPARG,KIT,ACE,SHH,AXL,MAP2K1,MMP14,TERT,PRKDC,GSK3B,ERBB4,RET,CASP8,MTOR,PARP1,PTGS2,ABL1,HDAC1,SRC,ALOX5,AR,PIK3CD,JAK2,ALK,CDK1,NFE2L2,PTK2B,BCL2,PLA2G2A,TNF,PRKCA,PTPRC,BRAF,RXRA,NTRK1,HIF1A,AKT1,CYP1B1,CTNNB1,IGF1R,JAK1
GO:0043549	Regulation of kinase activity	50	778	0.88	2.62	3.62e-27	9606.ENSP00000215754,9606.ENSP00000226730,9606.ENSP00000227507,9606.ENSP00000241453,9606.ENSP00000257290,9606.ENSP00000261799,9606.ENSP00000262643,9606.ENSP00000262948,9606.ENSP00000263923,9606.ENSP00000263967,9606.ENSP00000264498,9606.ENSP00000269571,9606.ENSP00000275493,9606.ENSP00000286301,9606.ENSP00000287820,9606.ENSP00000288135,9606.ENSP00000290866,9606.ENSP00000298573,9606.ENSP00000300093,…	MIF,IL2,CCND1,FLT3,PDGFRA,PDGFRB,CCNE1,MAP2K2,KDR,PIK3CA,FGF2,ERBB2,EGFR,CSF1R,PPARG,KIT,ACE,DUSP16,PLK1,AXL,MAP2K1,CDC25A,CASP3,MET,CDC25C,HSP90AA1,PTK2,ERBB4,RET,EPHB4,EPHA2,MTOR,ABL1,CCND3,SRC,TLR4,JAK2,ALK,PTK2B,TNF,PTPRC,PIK3CG,PIK3R1,NTRK1,AKT1,ELANE,EPHA5,CCNA2,IGF1R,PIK3CB
GO:0009410	Response to xenobiotic stimulus	40	422	1.05	3.31	4.38e-27	9606.ENSP00000216117,9606.ENSP00000216714,9606.ENSP00000219070,9606.ENSP00000225577,9606.ENSP00000227507,9606.ENSP00000242057,9606.ENSP00000257904,9606.ENSP00000264709,9606.ENSP00000269305,9606.ENSP00000287820,9606.ENSP00000290866,9606.ENSP00000301141,9606.ENSP00000311032,9606.ENSP00000315644,9606.ENSP00000327251,9606.ENSP00000335153,9606.ENSP00000342007,9606.ENSP00000347942,9606.ENSP00000354522,…	HMOX1,APEX1,MMP2,RPS6KB1,CCND1,AHR,CDK4,DNMT3A,TP53,PPARG,ACE,CYP2A6,CASP3,TYMS,NOS2,HSP90AA1,CYP1A2,RET,TOP1,PTGS2,JUN,ABL1,SRC,PCNA,CHEK2,CYP1A1,CDK1,NFE2L2,PTK2B,BCL2,ABCC1,TNF,BRAF,NTRK1,ABCB1,CYP1B1,EPHX1,CTNNB1,CYP2D6,CYP3A4
GO:0046777	Protein autophosphorylation	31	189	1.29	4.33	4.55e-27	9606.ENSP00000216911,9606.ENSP00000241453,9606.ENSP00000257290,9606.ENSP00000259808,9606.ENSP00000261799,9606.ENSP00000262948,9606.ENSP00000263025,9606.ENSP00000263923,9606.ENSP00000269571,9606.ENSP00000275493,9606.ENSP00000286301,9606.ENSP00000288135,9606.ENSP00000309591,9606.ENSP00000313950,9606.ENSP00000324806,9606.ENSP00000340507,9606.ENSP00000341189,9606.ENSP00000342235,9606.ENSP00000350896,…	AURKA,FLT3,PDGFRA,RIPK1,PDGFRB,MAP2K2,MAPK3,KDR,ERBB2,EGFR,CSF1R,KIT,PRKACA,AURKB,GSK3B,TRIM24,PTK2,ERBB4,EPHB4,MTOR,ABL1,SRC,JAK2,CHEK2,ALK,PTK2B,DAPK1,PTPRC,NTRK1,AKT1,IGF1R
GO:0001934	Positive regulation of protein phosphorylation	49	747	0.89	2.65	6.06e-27	9606.ENSP00000215754,9606.ENSP00000215832,9606.ENSP00000226730,9606.ENSP00000227507,9606.ENSP00000241453,9606.ENSP00000259808,9606.ENSP00000261799,9606.ENSP00000262948,9606.ENSP00000263025,9606.ENSP00000263923,9606.ENSP00000263967,9606.ENSP00000264498,9606.ENSP00000265371,9606.ENSP00000269305,9606.ENSP00000269571,9606.ENSP00000275493,9606.ENSP00000286301,9606.ENSP00000287820,9606.ENSP00000288135,…	MIF,MAPK1,IL2,CCND1,FLT3,RIPK1,PDGFRB,MAP2K2,MAPK3,KDR,PIK3CA,FGF2,NRP1,TP53,ERBB2,EGFR,CSF1R,PPARG,KIT,ACE,PLK1,MAP2K1,AURKB,HSP90AA1,PTK2,ERBB4,RET,MTOR,PTGS2,MMP9,ABL1,CCND3,SRC,TLR4,JAK2,CHEK2,ALK,PTK2B,BCL2,TNF,RAF1,MAP2K4,PTPRC,BRAF,PIK3CG,NTRK1,AKT1,ELANE,PTPN11
GO:0002376	Immune system process	75	2121	0.62	1.7	1.16e-26	9606.ENSP00000215754,9606.ENSP00000215832,9606.ENSP00000216117,9606.ENSP00000225275,9606.ENSP00000225577,9606.ENSP00000226730,9606.ENSP00000228606,9606.ENSP00000229795,9606.ENSP00000236671,9606.ENSP00000241453,9606.ENSP00000244007,9606.ENSP00000257290,9606.ENSP00000262367,9606.ENSP00000262948,9606.ENSP00000263025,9606.ENSP00000263253,9606.ENSP00000263923,9606.ENSP00000263967,9606.ENSP00000264657,…	MIF,MAPK1,HMOX1,MPO,RPS6KB1,IL2,CYP27B1,MAPK14,CTSD,FLT3,PLCG1,PDGFRA,CREBBP,MAP2K2,MAPK3,EP300,KDR,PIK3CA,STAT3,CDK6,TP53,ERBB2,CSF1R,PPARG,KIT,ACE,CCR2,SHH,AXL,MAP2K1,FASN,PLG,CASP3,PRKDC,NOS2,CASP9,HSP90AA1,PTK2,RET,EPHA2,CASP8,MTOR,PARP1,CHUK,JUN,MMP9,ABL1,CCND3,SRC,TLR4,ALOX5,PIK3CD,JAK2,PTK2B,BCL2,RELA,DAPK1,TNF,RAF1,HDAC9,PTPRC,TOP2A,BRAF,PIK3CG,PIK3R1,IKBKB,NTRK1,JAK3,HIF1A,AKT1,ELANE,PTP…
GO:0048468	Cell development	68	1719	0.67	1.85	2.49e-26	9606.ENSP00000003084,9606.ENSP00000215832,9606.ENSP00000216911,9606.ENSP00000219070,9606.ENSP00000225577,9606.ENSP00000228682,9606.ENSP00000249373,9606.ENSP00000254066,9606.ENSP00000257290,9606.ENSP00000261799,9606.ENSP00000263025,9606.ENSP00000263253,9606.ENSP00000263923,9606.ENSP00000264498,9606.ENSP00000265371,9606.ENSP00000265734,9606.ENSP00000269571,9606.ENSP00000286301,9606.ENSP00000287820,…	CFTR,MAPK1,AURKA,MMP2,RPS6KB1,GLI1,SMO,RARA,PDGFRA,PDGFRB,MAPK3,EP300,KDR,FGF2,NRP1,CDK6,ERBB2,CSF1R,PPARG,KIT,SHH,AXL,FASN,PRKACA,CASP3,PRKDC,TYMS,MET,TUBB3,GSK3B,PGR,CASP9,RARB,HSP90AA1,PTK2,ERBB4,RET,EPHB4,EPHA2,COL18A1,MTOR,JUN,ABL1,SRC,TLR4,AR,BCL2L1,JAK2,ALK,CDK1,PTK2B,BCL2,KDM3A,DHFR,TNF,WEE1,ESR1,MAP2K4,PTPRC,BRAF,PIK3R1,NTRK1,HIF1A,AKT1,EPHA5,PTPN11,CTNNB1,IGF1R
GO:0062197	Cellular response to chemical stress	34	272	1.17	3.77	2.49e-26	9606.ENSP00000215832,9606.ENSP00000216117,9606.ENSP00000216714,9606.ENSP00000219070,9606.ENSP00000225275,9606.ENSP00000257290,9606.ENSP00000259808,9606.ENSP00000263025,9606.ENSP00000263967,9606.ENSP00000269305,9606.ENSP00000275493,9606.ENSP00000287820,9606.ENSP00000301178,9606.ENSP00000311032,9606.ENSP00000354558,9606.ENSP00000355759,9606.ENSP00000356438,9606.ENSP00000359424,9606.ENSP00000360266,…	MAPK1,HMOX1,APEX1,MMP2,MPO,PDGFRA,RIPK1,MAPK3,PIK3CA,TP53,EGFR,PPARG,AXL,CASP3,MTOR,PARP1,PTGS2,CHUK,JUN,MMP9,ABL1,SRC,PCNA,JAK2,CDK1,MAPK8,NFE2L2,BCL2,ABCC1,RELA,DAPK1,HIF1A,AKT1,CYP1B1
GO:0006915	Apoptotic process	55	1041	0.79	2.27	3.1e-26	9606.ENSP00000215832,9606.ENSP00000216117,9606.ENSP00000216911,9606.ENSP00000225577,9606.ENSP00000226730,9606.ENSP00000229795,9606.ENSP00000242057,9606.ENSP00000249373,9606.ENSP00000258149,9606.ENSP00000259808,9606.ENSP00000263025,9606.ENSP00000263253,9606.ENSP00000263967,9606.ENSP00000264709,9606.ENSP00000269305,9606.ENSP00000297261,9606.ENSP00000301178,9606.ENSP00000311032,9606.ENSP00000313420,…	MAPK1,HMOX1,AURKA,RPS6KB1,IL2,MAPK14,AHR,SMO,MDM2,RIPK1,MAPK3,EP300,PIK3CA,DNMT3A,TP53,SHH,AXL,CASP3,PRKDC,GSK3B,CASP9,RARB,HSP90AA1,ERBB4,EPHA2,CASP8,MTOR,PARP1,MCL1,XIAP,JUN,MMP9,ABL1,BCL2L1,JAK2,CHEK2,CDK1,PTK2B,BCL2,DAPK1,CHEK1,TNF,RAF1,PRKCA,MAP2K4,PTPRC,TOP2A,BRAF,PIK3CG,PIK3R1,NTRK1,HIF1A,AKT1,CYP1B1,CTNNB1
GO:0008283	Cell population proliferation	47	712	0.89	2.62	7.7e-26	9606.ENSP00000215832,9606.ENSP00000216117,9606.ENSP00000226730,9606.ENSP00000227507,9606.ENSP00000241453,9606.ENSP00000249373,9606.ENSP00000261799,9606.ENSP00000262948,9606.ENSP00000263923,9606.ENSP00000264498,9606.ENSP00000264657,9606.ENSP00000269305,9606.ENSP00000269571,9606.ENSP00000275493,9606.ENSP00000286301,9606.ENSP00000288135,9606.ENSP00000290866,9606.ENSP00000297261,9606.ENSP00000302486,…	MAPK1,HMOX1,IL2,CCND1,FLT3,SMO,PDGFRB,MAP2K2,KDR,FGF2,STAT3,TP53,ERBB2,EGFR,CSF1R,KIT,ACE,SHH,MAP2K1,CDC25A,MMP14,AURKB,CDC25C,RARB,TRIM24,EPHA2,JUN,ABL1,CCND3,SRC,TLR4,AR,BCL2L1,CYP1A1,CDK1,PTK2B,BCL2,CHEK1,TNF,ESR1,PTPRC,PIK3CG,HIF1A,AKT1,ABCB1,CTNNB1,PIK3CB
GO:2000026	Regulation of multicellular organismal development	61	1389	0.71	1.98	2.09e-25	9606.ENSP00000003084,9606.ENSP00000216117,9606.ENSP00000223095,9606.ENSP00000226730,9606.ENSP00000227507,9606.ENSP00000228606,9606.ENSP00000228682,9606.ENSP00000229795,9606.ENSP00000244007,9606.ENSP00000249373,9606.ENSP00000254066,9606.ENSP00000259808,9606.ENSP00000262948,9606.ENSP00000263923,9606.ENSP00000264498,9606.ENSP00000264657,9606.ENSP00000265371,9606.ENSP00000265734,9606.ENSP00000269305,…	CFTR,HMOX1,SERPINE1,IL2,CCND1,CYP27B1,GLI1,MAPK14,PLCG1,SMO,RARA,RIPK1,MAP2K2,KDR,FGF2,STAT3,NRP1,CDK6,TP53,ERBB2,PPARG,KIT,ACE,CCR2,SHH,AXL,MAP2K1,MMP14,TERT,PRKDC,RARB,ERBB4,EPHA2,CASP8,MTOR,MMP9,ABL1,HDAC1,TLR4,ALOX5,PIK3CD,CDK1,TYMP,NFE2L2,PTK2B,TNF,PRKCA,PTPRC,BRAF,RXRA,PIK3R1,IKBKB,NTRK1,JAK3,HIF1A,AKT1,CYP1B1,PTPN11,CTNNB1,JAK1,PIK3CB
GO:0043408	Regulation of MAPK cascade	45	668	0.9	2.62	5.8e-25	9606.ENSP00000215754,9606.ENSP00000215832,9606.ENSP00000241453,9606.ENSP00000257290,9606.ENSP00000259808,9606.ENSP00000261799,9606.ENSP00000262948,9606.ENSP00000263025,9606.ENSP00000263923,9606.ENSP00000264498,9606.ENSP00000265371,9606.ENSP00000268712,9606.ENSP00000269571,9606.ENSP00000275493,9606.ENSP00000286301,9606.ENSP00000287820,9606.ENSP00000288135,9606.ENSP00000298573,9606.ENSP00000302486,…	MIF,MAPK1,FLT3,PDGFRA,RIPK1,PDGFRB,MAP2K2,MAPK3,KDR,FGF2,NRP1,NCOR1,ERBB2,EGFR,CSF1R,PPARG,KIT,DUSP16,MAP2K1,ERBB4,RET,EPHA2,XIAP,JUN,ABL1,SRC,TLR4,AR,JAK2,ALK,PTK2B,PLA2G2A,TNF,RAF1,PRKCA,MAP2K4,PTPRC,BRAF,PIK3CG,NTRK1,ELANE,PTPN11,CTNNB1,IGF1R,PIK3CB
GO:0033674	Positive regulation of kinase activity	40	494	0.98	2.91	1.06e-24	9606.ENSP00000215754,9606.ENSP00000226730,9606.ENSP00000227507,9606.ENSP00000241453,9606.ENSP00000257290,9606.ENSP00000261799,9606.ENSP00000262948,9606.ENSP00000263923,9606.ENSP00000263967,9606.ENSP00000264498,9606.ENSP00000269571,9606.ENSP00000275493,9606.ENSP00000286301,9606.ENSP00000288135,9606.ENSP00000290866,9606.ENSP00000301178,9606.ENSP00000302486,9606.ENSP00000317272,9606.ENSP00000335153,…	MIF,IL2,CCND1,FLT3,PDGFRA,PDGFRB,MAP2K2,KDR,PIK3CA,FGF2,ERBB2,EGFR,CSF1R,KIT,ACE,AXL,MAP2K1,MET,HSP90AA1,PTK2,ERBB4,RET,EPHB4,EPHA2,MTOR,ABL1,CCND3,SRC,TLR4,JAK2,ALK,PTK2B,TNF,PTPRC,PIK3CG,NTRK1,AKT1,ELANE,EPHA5,IGF1R
GO:0043410	Positive regulation of MAPK cascade	39	481	0.98	2.87	4.78e-24	9606.ENSP00000215754,9606.ENSP00000241453,9606.ENSP00000257290,9606.ENSP00000259808,9606.ENSP00000261799,9606.ENSP00000262948,9606.ENSP00000263025,9606.ENSP00000263923,9606.ENSP00000264498,9606.ENSP00000265371,9606.ENSP00000269571,9606.ENSP00000275493,9606.ENSP00000286301,9606.ENSP00000288135,9606.ENSP00000302486,9606.ENSP00000342235,9606.ENSP00000347942,9606.ENSP00000360242,9606.ENSP00000360266,…	MIF,FLT3,PDGFRA,RIPK1,PDGFRB,MAP2K2,MAPK3,KDR,FGF2,NRP1,ERBB2,EGFR,CSF1R,KIT,MAP2K1,ERBB4,RET,XIAP,JUN,ABL1,SRC,TLR4,AR,JAK2,ALK,PTK2B,PLA2G2A,TNF,RAF1,PRKCA,MAP2K4,PTPRC,BRAF,PIK3CG,NTRK1,ELANE,PTPN11,CTNNB1,IGF1R
GO:0009891	Positive regulation of biosynthetic process	71	2080	0.6	1.62	5.4e-24	9606.ENSP00000215832,9606.ENSP00000216714,9606.ENSP00000225577,9606.ENSP00000226730,9606.ENSP00000228682,9606.ENSP00000229795,9606.ENSP00000242057,9606.ENSP00000249373,9606.ENSP00000254066,9606.ENSP00000256474,9606.ENSP00000259808,9606.ENSP00000261799,9606.ENSP00000262367,9606.ENSP00000262948,9606.ENSP00000263025,9606.ENSP00000263253,9606.ENSP00000263377,9606.ENSP00000263923,9606.ENSP00000264498,…	MAPK1,APEX1,RPS6KB1,IL2,GLI1,MAPK14,AHR,SMO,RARA,VHL,RIPK1,PDGFRB,CREBBP,MAP2K2,MAPK3,EP300,BRD4,KDR,FGF2,STAT3,CDK2,TP53,ERBB2,EGFR,PPARG,SHH,MAP2K1,TERT,PRKDC,AURKB,MET,PGR,NOS2,RARB,HSP90AA1,TRIM24,ERBB4,ESR2,RET,MTOR,PARP1,PTGS2,CHUK,JUN,ABL1,HDAC1,SRC,TLR4,AR,PCNA,JAK2,CHEK2,NFE2L2,PTK2B,RELA,KDM3A,TNF,RAF1,ESR1,MAP2K4,TOP2A,RXRA,PIK3R1,IKBKB,JAK3,HIF1A,AKT1,CYP1B1,CCNA2,CTNNB1,IGF1R
GO:0050794	Regulation of cellular process	155	11025	0.22	0.78	5.4e-24	9606.ENSP00000003084,9606.ENSP00000159111,9606.ENSP00000215754,9606.ENSP00000215832,9606.ENSP00000216117,9606.ENSP00000216714,9606.ENSP00000216911,9606.ENSP00000219070,9606.ENSP00000223095,9606.ENSP00000225275,9606.ENSP00000225577,9606.ENSP00000226730,9606.ENSP00000227507,9606.ENSP00000228606,9606.ENSP00000228682,9606.ENSP00000229795,9606.ENSP00000236671,9606.ENSP00000241453,9606.ENSP00000242057,…	CFTR,KDM4B,MIF,MAPK1,HMOX1,APEX1,AURKA,MMP2,SERPINE1,MPO,RPS6KB1,IL2,CCND1,CYP27B1,GLI1,MAPK14,CTSD,FLT3,AHR,PLCG1,SMO,RARA,VHL,PDGFRA,CDK4,MDM2,RIPK1,MMP7,ALDH2,PDGFRB,CREBBP,CCNE1,MAP2K2,MAPK3,EP300,BRD4,KDR,PIK3CA,FGF2,STAT3,DNMT3A,NRP1,CDK6,CDK2,NCOR1,TP53,ERBB2,EGFR,CSF1R,PPARG,KIT,ACE,CCR2,ALB,SHH,DUSP16,MMP3,PLK1,AXL,MAP2K1,CDC25A,MMP14,PLG,TERT,PRKACA,CASP3,PRKDC,AURKB,TYMS,MET,TUBB3,CDC2…
GO:0031401	Positive regulation of protein modification process	52	1018	0.78	2.15	5.84e-24	9606.ENSP00000215754,9606.ENSP00000215832,9606.ENSP00000226730,9606.ENSP00000227507,9606.ENSP00000241453,9606.ENSP00000259808,9606.ENSP00000261799,9606.ENSP00000262948,9606.ENSP00000263025,9606.ENSP00000263377,9606.ENSP00000263923,9606.ENSP00000263967,9606.ENSP00000264498,9606.ENSP00000265371,9606.ENSP00000269305,9606.ENSP00000269571,9606.ENSP00000275493,9606.ENSP00000286301,9606.ENSP00000287820,…	MIF,MAPK1,IL2,CCND1,FLT3,RIPK1,PDGFRB,MAP2K2,MAPK3,BRD4,KDR,PIK3CA,FGF2,NRP1,TP53,ERBB2,EGFR,CSF1R,PPARG,KIT,ACE,PLK1,MAP2K1,AURKB,HSP90AA1,PTK2,ERBB4,RET,MTOR,PTGS2,XIAP,MMP9,ABL1,CCND3,SRC,TLR4,JAK2,CHEK2,ALK,PTK2B,BCL2,TNF,RAF1,MAP2K4,PTPRC,BRAF,PIK3CG,NTRK1,AKT1,ELANE,PTPN11,CTNNB1
GO:0035239	Tube morphogenesis	44	669	0.89	2.54	5.84e-24	9606.ENSP00000216117,9606.ENSP00000219070,9606.ENSP00000223095,9606.ENSP00000228682,9606.ENSP00000229795,9606.ENSP00000249373,9606.ENSP00000254066,9606.ENSP00000257290,9606.ENSP00000261799,9606.ENSP00000263923,9606.ENSP00000263967,9606.ENSP00000264498,9606.ENSP00000265371,9606.ENSP00000275493,9606.ENSP00000286301,9606.ENSP00000290866,9606.ENSP00000297261,9606.ENSP00000308208,9606.ENSP00000309591,…	HMOX1,MMP2,SERPINE1,GLI1,MAPK14,SMO,RARA,PDGFRA,PDGFRB,KDR,PIK3CA,FGF2,NRP1,EGFR,CSF1R,ACE,SHH,MMP14,PRKACA,CASP3,MET,PGR,PTK2,RET,EPHB4,EPHA2,CASP8,COL18A1,PTGS2,JUN,ABL1,SRC,AR,TYMP,PTK2B,BCL2,ESR1,PRKCA,PIK3CG,HIF1A,AKT1,CYP1B1,CTNNB1,PIK3CB
GO:0009888	Tissue development	65	1723	0.65	1.74	7.97e-24	9606.ENSP00000215832,9606.ENSP00000219070,9606.ENSP00000227507,9606.ENSP00000228606,9606.ENSP00000228682,9606.ENSP00000229795,9606.ENSP00000249373,9606.ENSP00000254066,9606.ENSP00000257290,9606.ENSP00000257904,9606.ENSP00000258149,9606.ENSP00000261799,9606.ENSP00000262948,9606.ENSP00000263025,9606.ENSP00000263253,9606.ENSP00000263923,9606.ENSP00000263967,9606.ENSP00000264498,9606.ENSP00000265371,…	MAPK1,MMP2,CCND1,CYP27B1,GLI1,MAPK14,SMO,RARA,PDGFRA,CDK4,MDM2,PDGFRB,MAP2K2,MAPK3,EP300,KDR,PIK3CA,FGF2,NRP1,CDK6,TP53,EGFR,CSF1R,PPARG,SHH,MAP2K1,FASN,MMP14,PRKACA,CASP3,PRKDC,TYMS,MET,TUBB3,GSK3B,PGR,RARB,ERBB4,CTSB,RET,EPHA2,COL18A1,MTOR,MDM4,PTGS2,JUN,MMP9,ABL1,HDAC1,SRC,AR,PCNA,JAK2,CYP1A1,CDK1,BCL2,RELA,ESR1,MAP2K4,PTPRC,NTRK1,HIF1A,AKT1,CYP1B1,CTNNB1
GO:0050789	Regulation of biological process	158	11655	0.2	0.75	1.16e-23	9606.ENSP00000003084,9606.ENSP00000159111,9606.ENSP00000215754,9606.ENSP00000215832,9606.ENSP00000216117,9606.ENSP00000216714,9606.ENSP00000216911,9606.ENSP00000219070,9606.ENSP00000223095,9606.ENSP00000225275,9606.ENSP00000225577,9606.ENSP00000226730,9606.ENSP00000227507,9606.ENSP00000228606,9606.ENSP00000228682,9606.ENSP00000229795,9606.ENSP00000236671,9606.ENSP00000241453,9606.ENSP00000242057,…	CFTR,KDM4B,MIF,MAPK1,HMOX1,APEX1,AURKA,MMP2,SERPINE1,MPO,RPS6KB1,IL2,CCND1,CYP27B1,GLI1,MAPK14,CTSD,FLT3,AHR,PLCG1,SMO,RARA,VHL,PDGFRA,CDK4,MDM2,RIPK1,MMP7,ALDH2,PDGFRB,CREBBP,CCNE1,MAP2K2,MAPK3,EP300,BRD4,KDR,PIK3CA,FGF2,STAT3,DNMT3A,NRP1,CDK6,CDK2,NCOR1,TP53,ERBB2,EGFR,CSF1R,PPARG,KIT,ACE,CCR2,ALB,SHH,DUSP16,MMP3,PLK1,AXL,MAP2K1,CDC25A,MMP14,PLG,TERT,PRKACA,CASP3,PRKDC,AURKB,TYMS,MET,TUBB3,CDC2…
GO:0045935	Positive regulation of nucleobase-containing compound metabolic process	70	2056	0.6	1.6	1.61e-23	9606.ENSP00000215832,9606.ENSP00000216714,9606.ENSP00000226730,9606.ENSP00000228682,9606.ENSP00000229795,9606.ENSP00000242057,9606.ENSP00000249373,9606.ENSP00000254066,9606.ENSP00000256474,9606.ENSP00000259808,9606.ENSP00000261799,9606.ENSP00000262367,9606.ENSP00000262948,9606.ENSP00000263025,9606.ENSP00000263253,9606.ENSP00000263377,9606.ENSP00000264498,9606.ENSP00000264657,9606.ENSP00000266970,…	MAPK1,APEX1,IL2,GLI1,MAPK14,AHR,SMO,RARA,VHL,RIPK1,PDGFRB,CREBBP,MAP2K2,MAPK3,EP300,BRD4,FGF2,STAT3,CDK2,TP53,ERBB2,EGFR,PPARG,SHH,MAP2K1,TERT,CASP3,PRKDC,AURKB,MET,PGR,NOS2,RARB,HSP90AA1,TRIM24,ERBB4,ESR2,RET,MTOR,PARP1,CHUK,JUN,ABL1,HDAC1,SRC,TLR4,AR,PCNA,JAK2,CHEK2,CDK1,NFE2L2,PTK2B,RELA,KDM3A,TNF,RAF1,ESR1,MAP2K4,PTPRC,TOP2A,RXRA,PIK3R1,IKBKB,HIF1A,AKT1,CYP1B1,CCNA2,CTNNB1,IGF1R
GO:0010557	Positive regulation of macromolecule biosynthetic process	68	1935	0.62	1.64	1.88e-23	9606.ENSP00000215832,9606.ENSP00000216714,9606.ENSP00000225577,9606.ENSP00000226730,9606.ENSP00000228682,9606.ENSP00000229795,9606.ENSP00000242057,9606.ENSP00000249373,9606.ENSP00000254066,9606.ENSP00000256474,9606.ENSP00000259808,9606.ENSP00000261799,9606.ENSP00000262367,9606.ENSP00000262948,9606.ENSP00000263025,9606.ENSP00000263253,9606.ENSP00000263377,9606.ENSP00000263923,9606.ENSP00000264498,…	MAPK1,APEX1,RPS6KB1,IL2,GLI1,MAPK14,AHR,SMO,RARA,VHL,RIPK1,PDGFRB,CREBBP,MAP2K2,MAPK3,EP300,BRD4,KDR,FGF2,STAT3,CDK2,TP53,ERBB2,EGFR,PPARG,SHH,MAP2K1,TERT,PRKDC,AURKB,MET,PGR,RARB,HSP90AA1,TRIM24,ERBB4,ESR2,RET,MTOR,PARP1,CHUK,JUN,ABL1,HDAC1,SRC,TLR4,AR,PCNA,JAK2,CHEK2,NFE2L2,PTK2B,RELA,KDM3A,TNF,RAF1,ESR1,MAP2K4,TOP2A,RXRA,PIK3R1,IKBKB,JAK3,HIF1A,AKT1,CYP1B1,CCNA2,CTNNB1
GO:0048608	Reproductive structure development	37	436	1	2.91	2.26e-23	9606.ENSP00000215832,9606.ENSP00000219070,9606.ENSP00000227507,9606.ENSP00000228606,9606.ENSP00000228682,9606.ENSP00000229795,9606.ENSP00000254066,9606.ENSP00000257290,9606.ENSP00000261799,9606.ENSP00000263923,9606.ENSP00000275493,9606.ENSP00000287820,9606.ENSP00000288135,9606.ENSP00000290866,9606.ENSP00000297261,9606.ENSP00000301178,9606.ENSP00000302486,9606.ENSP00000308208,9606.ENSP00000308938,…	MAPK1,MMP2,CCND1,CYP27B1,GLI1,MAPK14,RARA,PDGFRA,PDGFRB,KDR,EGFR,PPARG,KIT,ACE,SHH,AXL,MAP2K1,MMP14,PLG,CASP3,PGR,PTK2,CTSB,CASP8,PTGS2,SRC,AR,BCL2L1,CYP19A1,BCL2,ESR1,NTRK1,HIF1A,AKT1,CYP1B1,PTPN11,CTNNB1
GO:0030097	Hemopoiesis	43	655	0.89	2.51	2.41e-23	9606.ENSP00000226730,9606.ENSP00000229795,9606.ENSP00000241453,9606.ENSP00000257290,9606.ENSP00000263253,9606.ENSP00000263923,9606.ENSP00000264657,9606.ENSP00000265734,9606.ENSP00000269305,9606.ENSP00000269571,9606.ENSP00000286301,9606.ENSP00000287820,9606.ENSP00000288135,9606.ENSP00000290866,9606.ENSP00000297261,9606.ENSP00000301178,9606.ENSP00000304592,9606.ENSP00000311032,9606.ENSP00000313420,…	IL2,MAPK14,FLT3,PDGFRA,EP300,KDR,STAT3,CDK6,TP53,ERBB2,CSF1R,PPARG,KIT,ACE,SHH,AXL,FASN,CASP3,PRKDC,CASP9,EPHA2,CASP8,MTOR,PARP1,JUN,MMP9,ABL1,SRC,PIK3CD,JAK2,PTK2B,BCL2,TNF,HDAC9,PTPRC,TOP2A,BRAF,PIK3R1,NTRK1,JAK3,HIF1A,PTPN11,CTNNB1
GO:0009889	Regulation of biosynthetic process	98	4205	0.44	1.19	2.59e-23	9606.ENSP00000215832,9606.ENSP00000216117,9606.ENSP00000216714,9606.ENSP00000225577,9606.ENSP00000226730,9606.ENSP00000227507,9606.ENSP00000228606,9606.ENSP00000228682,9606.ENSP00000229795,9606.ENSP00000242057,9606.ENSP00000249373,9606.ENSP00000254066,9606.ENSP00000256474,9606.ENSP00000257904,9606.ENSP00000258149,9606.ENSP00000259808,9606.ENSP00000261733,9606.ENSP00000261799,9606.ENSP00000262367,…	MAPK1,HMOX1,APEX1,RPS6KB1,IL2,CCND1,CYP27B1,GLI1,MAPK14,AHR,SMO,RARA,VHL,CDK4,MDM2,RIPK1,ALDH2,PDGFRB,CREBBP,CCNE1,MAP2K2,MAPK3,EP300,BRD4,KDR,FGF2,STAT3,DNMT3A,CDK6,CDK2,NCOR1,TP53,ERBB2,EGFR,PPARG,KIT,SHH,PLK1,MAP2K1,TERT,PRKDC,AURKB,TYMS,MET,GSK3B,PGR,NOS2,RARB,HSP90AA1,TRIM24,ERBB4,ESR2,RET,MTOR,PARP1,MDM4,PTGS2,CHUK,JUN,ABL1,CCND3,HDAC1,SRC,TLR4,ALOX5,AR,PCNA,JAK2,CHEK2,ALK,MAPK8,NFE2L2,PTK2…
GO:0071407	Cellular response to organic cyclic compound	39	508	0.96	2.75	2.87e-23	9606.ENSP00000003084,9606.ENSP00000215832,9606.ENSP00000216714,9606.ENSP00000219070,9606.ENSP00000225577,9606.ENSP00000241453,9606.ENSP00000242057,9606.ENSP00000249373,9606.ENSP00000257904,9606.ENSP00000263025,9606.ENSP00000264709,9606.ENSP00000275493,9606.ENSP00000287820,9606.ENSP00000290866,9606.ENSP00000309591,9606.ENSP00000311032,9606.ENSP00000324806,9606.ENSP00000325120,9606.ENSP00000330237,…	CFTR,MAPK1,APEX1,MMP2,RPS6KB1,FLT3,AHR,SMO,CDK4,MAPK3,DNMT3A,EGFR,PPARG,ACE,PRKACA,CASP3,GSK3B,PGR,CASP9,ESR2,CASP8,PTGS2,ABL1,SRC,AR,JAK2,CHEK2,CYP1A1,CDK1,KDM3A,CHEK1,TNF,ESR1,PIK3CG,RXRA,CYP1B1,CCNA2,CTNNB1,IGF1R
GO:0000302	Response to reactive oxygen species	27	169	1.28	3.89	3.57e-23	9606.ENSP00000215832,9606.ENSP00000216117,9606.ENSP00000216714,9606.ENSP00000219070,9606.ENSP00000225275,9606.ENSP00000257290,9606.ENSP00000259808,9606.ENSP00000261799,9606.ENSP00000263025,9606.ENSP00000275493,9606.ENSP00000301178,9606.ENSP00000311032,9606.ENSP00000359424,9606.ENSP00000360266,9606.ENSP00000361405,9606.ENSP00000361423,9606.ENSP00000362680,9606.ENSP00000368458,9606.ENSP00000378699,…	MAPK1,HMOX1,APEX1,MMP2,MPO,PDGFRA,RIPK1,PDGFRB,MAPK3,EGFR,AXL,CASP3,CHUK,JUN,MMP9,ABL1,SRC,PCNA,CDK1,MAPK8,NFE2L2,PTK2B,BCL2,RELA,HIF1A,AKT1,CYP1B1
GO:0065007	Biological regulation	161	12385	0.19	0.72	3.91e-23	9606.ENSP00000003084,9606.ENSP00000159111,9606.ENSP00000215754,9606.ENSP00000215832,9606.ENSP00000216117,9606.ENSP00000216714,9606.ENSP00000216911,9606.ENSP00000219070,9606.ENSP00000223095,9606.ENSP00000225275,9606.ENSP00000225577,9606.ENSP00000226730,9606.ENSP00000227507,9606.ENSP00000228606,9606.ENSP00000228682,9606.ENSP00000229795,9606.ENSP00000236671,9606.ENSP00000241453,9606.ENSP00000242057,…	CFTR,KDM4B,MIF,MAPK1,HMOX1,APEX1,AURKA,MMP2,SERPINE1,MPO,RPS6KB1,IL2,CCND1,CYP27B1,GLI1,MAPK14,CTSD,FLT3,AHR,PLCG1,SMO,RARA,VHL,PDGFRA,CDK4,MDM2,RIPK1,MMP7,ALDH2,PDGFRB,CREBBP,CCNE1,MAP2K2,MAPK3,EP300,BRD4,KDR,PIK3CA,FGF2,STAT3,DNMT3A,NRP1,CDK6,CDK2,NCOR1,TP53,ERBB2,EGFR,CSF1R,PPARG,KIT,ACE,CCR2,ALB,SHH,DUSP16,MMP3,PLK1,AXL,MAP2K1,CDC25A,MMP14,PLG,TERT,PRKACA,CASP3,PRKDC,AURKB,TYMS,MET,TUBB3,CDC2…
GO:0002682	Regulation of immune system process	59	1438	0.68	1.83	5.29e-23	9606.ENSP00000215754,9606.ENSP00000215832,9606.ENSP00000216117,9606.ENSP00000223095,9606.ENSP00000226730,9606.ENSP00000229795,9606.ENSP00000242057,9606.ENSP00000244007,9606.ENSP00000254066,9606.ENSP00000259808,9606.ENSP00000262367,9606.ENSP00000263025,9606.ENSP00000263253,9606.ENSP00000263967,9606.ENSP00000264657,9606.ENSP00000265734,9606.ENSP00000269571,9606.ENSP00000286301,9606.ENSP00000287820,…	MIF,MAPK1,HMOX1,SERPINE1,IL2,MAPK14,AHR,PLCG1,RARA,RIPK1,CREBBP,MAPK3,EP300,PIK3CA,STAT3,CDK6,ERBB2,CSF1R,PPARG,KIT,CCR2,SHH,AXL,MMP14,CASP3,PRKDC,NOS2,HSP90AA1,PTK2,CASP8,MTOR,XIAP,ABL1,SRC,TLR4,PIK3CD,JAK2,MAPK8,CYP19A1,NFE2L2,PTK2B,BCL2,PLA2G2A,RELA,TNF,ESR1,PRKCA,MAP2K4,PTPRC,BRAF,PIK3R1,IKBKB,JAK3,HIF1A,AKT1,ELANE,PTPN11,CTNNB1,PIK3CB
GO:0080135	Regulation of cellular response to stress	44	712	0.86	2.4	5.78e-23	9606.ENSP00000215754,9606.ENSP00000215832,9606.ENSP00000258149,9606.ENSP00000259808,9606.ENSP00000262367,9606.ENSP00000262948,9606.ENSP00000263025,9606.ENSP00000263253,9606.ENSP00000263377,9606.ENSP00000268712,9606.ENSP00000269305,9606.ENSP00000275493,9606.ENSP00000298573,9606.ENSP00000299855,9606.ENSP00000302486,9606.ENSP00000313420,9606.ENSP00000317272,9606.ENSP00000324806,9606.ENSP00000330237,…	MIF,MAPK1,MDM2,RIPK1,CREBBP,MAP2K2,MAPK3,EP300,BRD4,NCOR1,TP53,EGFR,DUSP16,MMP3,MAP2K1,PRKDC,MET,GSK3B,CASP9,MTOR,PARP1,PTGS2,MCL1,XIAP,ABL1,TLR4,ALOX5,BCL2L1,PCNA,CHEK2,NFE2L2,PTK2B,BCL2,CHEK1,DHFR,TNF,MAP2K4,BRAF,PIK3R1,HIF1A,AKT1,CTNNB1,IGF1R,PIK3CB
GO:0048646	Anatomical structure formation involved in morphogenesis	49	938	0.79	2.15	7.9e-23	9606.ENSP00000003084,9606.ENSP00000215832,9606.ENSP00000216117,9606.ENSP00000219070,9606.ENSP00000223095,9606.ENSP00000229795,9606.ENSP00000249373,9606.ENSP00000254066,9606.ENSP00000257290,9606.ENSP00000261799,9606.ENSP00000262948,9606.ENSP00000263025,9606.ENSP00000263253,9606.ENSP00000263923,9606.ENSP00000263967,9606.ENSP00000264498,9606.ENSP00000265371,9606.ENSP00000269305,9606.ENSP00000290866,…	CFTR,MAPK1,HMOX1,MMP2,SERPINE1,MAPK14,SMO,RARA,PDGFRA,PDGFRB,MAP2K2,MAPK3,EP300,KDR,PIK3CA,FGF2,NRP1,TP53,ACE,SHH,MAP2K1,MMP14,PRKACA,CASP3,PRKDC,CASP9,PTK2,RET,EPHB4,EPHA2,CASP8,COL18A1,PTGS2,JUN,MMP9,ABL1,HDAC1,AR,TYMP,CYP19A1,PTK2B,PRKCA,PIK3CG,HIF1A,AKT1,CYP1B1,PTPN11,CTNNB1,PIK3CB
GO:0032870	Cellular response to hormone stimulus	38	489	0.96	2.74	8.23e-23	9606.ENSP00000216714,9606.ENSP00000225577,9606.ENSP00000241453,9606.ENSP00000254066,9606.ENSP00000257904,9606.ENSP00000263967,9606.ENSP00000264657,9606.ENSP00000287820,9606.ENSP00000288135,9606.ENSP00000290866,9606.ENSP00000309591,9606.ENSP00000313420,9606.ENSP00000324806,9606.ENSP00000325120,9606.ENSP00000330237,9606.ENSP00000332296,9606.ENSP00000340507,9606.ENSP00000341189,9606.ENSP00000343925,…	APEX1,RPS6KB1,FLT3,RARA,CDK4,PIK3CA,STAT3,PPARG,KIT,ACE,PRKACA,PRKDC,GSK3B,PGR,CASP9,RARB,TRIM24,PTK2,ESR2,CTSB,PARP1,SRC,AR,JAK2,NFE2L2,RELA,KDM3A,ESR1,HDAC9,RXRA,PIK3R1,JAK3,AKT1,CYP1B1,CCNA2,PTPN11,IGF1R,JAK1
GO:0034599	Cellular response to oxidative stress	29	224	1.18	3.52	1.13e-22	9606.ENSP00000215832,9606.ENSP00000216117,9606.ENSP00000216714,9606.ENSP00000219070,9606.ENSP00000225275,9606.ENSP00000257290,9606.ENSP00000259808,9606.ENSP00000263025,9606.ENSP00000269305,9606.ENSP00000275493,9606.ENSP00000301178,9606.ENSP00000355759,9606.ENSP00000359424,9606.ENSP00000360266,9606.ENSP00000361405,9606.ENSP00000361423,9606.ENSP00000362680,9606.ENSP00000368458,9606.ENSP00000371067,…	MAPK1,HMOX1,APEX1,MMP2,MPO,PDGFRA,RIPK1,MAPK3,TP53,EGFR,AXL,PARP1,CHUK,JUN,MMP9,ABL1,SRC,PCNA,JAK2,CDK1,MAPK8,NFE2L2,BCL2,ABCC1,RELA,DAPK1,HIF1A,AKT1,CYP1B1
GO:0010605	Negative regulation of macromolecule metabolic process	79	2760	0.53	1.39	1.32e-22	9606.ENSP00000159111,9606.ENSP00000215754,9606.ENSP00000216117,9606.ENSP00000216714,9606.ENSP00000216911,9606.ENSP00000223095,9606.ENSP00000226730,9606.ENSP00000227507,9606.ENSP00000229795,9606.ENSP00000242057,9606.ENSP00000249373,9606.ENSP00000254066,9606.ENSP00000256474,9606.ENSP00000258149,9606.ENSP00000262367,9606.ENSP00000262643,9606.ENSP00000263253,9606.ENSP00000263923,9606.ENSP00000263967,…	KDM4B,MIF,HMOX1,APEX1,AURKA,SERPINE1,IL2,CCND1,MAPK14,AHR,SMO,RARA,VHL,MDM2,CREBBP,CCNE1,EP300,KDR,PIK3CA,FGF2,STAT3,DNMT3A,CDK6,CDK2,NCOR1,TP53,EGFR,PPARG,ACE,SHH,DUSP16,PLK1,AXL,TERT,CASP3,PRKDC,AURKB,TYMS,GSK3B,PGR,NOS2,RARB,TRIM24,ESR2,CTSB,EPHA2,PARP1,MDM4,PTGS2,XIAP,JUN,MMP9,ABL1,PLAU,CCND3,HDAC1,SRC,TLR4,AR,PCNA,CDK1,RELA,DAPK1,KDM3A,CHEK1,DHFR,TNF,RAF1,ESR1,HDAC9,PTPRC,RXRA,IKBKB,JAK3,HIF…
GO:0006979	Response to oxidative stress	34	368	1.04	2.99	1.85e-22	9606.ENSP00000215832,9606.ENSP00000216117,9606.ENSP00000216714,9606.ENSP00000219070,9606.ENSP00000225275,9606.ENSP00000257290,9606.ENSP00000259808,9606.ENSP00000261799,9606.ENSP00000263025,9606.ENSP00000269305,9606.ENSP00000275493,9606.ENSP00000301178,9606.ENSP00000308208,9606.ENSP00000311032,9606.ENSP00000355759,9606.ENSP00000356438,9606.ENSP00000359424,9606.ENSP00000360266,9606.ENSP00000361405,…	MAPK1,HMOX1,APEX1,MMP2,MPO,PDGFRA,RIPK1,PDGFRB,MAPK3,TP53,EGFR,AXL,MMP14,CASP3,PARP1,PTGS2,CHUK,JUN,MMP9,ABL1,SRC,PCNA,JAK2,CDK1,MAPK8,NFE2L2,PTK2B,BCL2,ABCC1,RELA,DAPK1,HIF1A,AKT1,CYP1B1
GO:0071396	Cellular response to lipid	38	502	0.95	2.68	1.93e-22	9606.ENSP00000003084,9606.ENSP00000215832,9606.ENSP00000219070,9606.ENSP00000223095,9606.ENSP00000225577,9606.ENSP00000229795,9606.ENSP00000241453,9606.ENSP00000242057,9606.ENSP00000249373,9606.ENSP00000254066,9606.ENSP00000257904,9606.ENSP00000263025,9606.ENSP00000275493,9606.ENSP00000287820,9606.ENSP00000290866,9606.ENSP00000301178,9606.ENSP00000324806,9606.ENSP00000325120,9606.ENSP00000327251,…	CFTR,MAPK1,MMP2,SERPINE1,RPS6KB1,MAPK14,FLT3,AHR,SMO,RARA,CDK4,MAPK3,EGFR,PPARG,ACE,AXL,GSK3B,PGR,NOS2,CASP9,ESR2,RET,ABL1,SRC,TLR4,AR,JAK2,MAPK8,PTK2B,RELA,KDM3A,TNF,ESR1,RXRA,AKT1,CYP1B1,CCNA2,IGF1R
GO:0031328	Positive regulation of cellular biosynthetic process	68	2041	0.59	1.56	3.35e-22	9606.ENSP00000215832,9606.ENSP00000216714,9606.ENSP00000225577,9606.ENSP00000226730,9606.ENSP00000228682,9606.ENSP00000229795,9606.ENSP00000242057,9606.ENSP00000249373,9606.ENSP00000254066,9606.ENSP00000256474,9606.ENSP00000259808,9606.ENSP00000261799,9606.ENSP00000262367,9606.ENSP00000262948,9606.ENSP00000263025,9606.ENSP00000263253,9606.ENSP00000263377,9606.ENSP00000264498,9606.ENSP00000264657,…	MAPK1,APEX1,RPS6KB1,IL2,GLI1,MAPK14,AHR,SMO,RARA,VHL,RIPK1,PDGFRB,CREBBP,MAP2K2,MAPK3,EP300,BRD4,FGF2,STAT3,CDK2,TP53,ERBB2,EGFR,PPARG,SHH,MAP2K1,TERT,PRKDC,AURKB,MET,PGR,NOS2,RARB,HSP90AA1,TRIM24,ERBB4,ESR2,RET,MTOR,PARP1,PTGS2,CHUK,JUN,ABL1,HDAC1,SRC,TLR4,AR,PCNA,JAK2,CHEK2,NFE2L2,PTK2B,RELA,KDM3A,TNF,RAF1,ESR1,TOP2A,RXRA,PIK3R1,IKBKB,HIF1A,AKT1,CYP1B1,CCNA2,CTNNB1,IGF1R
GO:0010942	Positive regulation of cell death	40	590	0.9	2.5	4.53e-22	9606.ENSP00000216117,9606.ENSP00000219070,9606.ENSP00000236671,9606.ENSP00000244007,9606.ENSP00000259808,9606.ENSP00000261799,9606.ENSP00000264709,9606.ENSP00000269305,9606.ENSP00000287820,9606.ENSP00000290866,9606.ENSP00000299855,9606.ENSP00000311032,9606.ENSP00000313420,9606.ENSP00000324806,9606.ENSP00000327251,9606.ENSP00000330237,9606.ENSP00000332296,9606.ENSP00000347942,9606.ENSP00000351273,…	HMOX1,MMP2,CTSD,PLCG1,RIPK1,PDGFRB,DNMT3A,TP53,PPARG,ACE,MMP3,CASP3,PRKDC,GSK3B,NOS2,CASP9,RARB,RET,CASP8,PARP1,PTGS2,MCL1,JUN,MMP9,ABL1,SRC,TLR4,PIK3CD,JAK2,CHEK2,MAPK8,DAPK1,TNF,MAP2K4,PTPRC,TOP2A,NTRK1,CYP1B1,CTNNB1,PIK3CB
GO:0034097	Response to cytokine	45	804	0.82	2.21	6.69e-22	9606.ENSP00000215832,9606.ENSP00000219070,9606.ENSP00000225577,9606.ENSP00000228606,9606.ENSP00000229795,9606.ENSP00000241453,9606.ENSP00000254066,9606.ENSP00000257904,9606.ENSP00000259808,9606.ENSP00000263025,9606.ENSP00000264657,9606.ENSP00000269305,9606.ENSP00000286301,9606.ENSP00000288135,9606.ENSP00000292301,9606.ENSP00000301178,9606.ENSP00000304592,9606.ENSP00000309591,9606.ENSP00000311032,…	MAPK1,MMP2,RPS6KB1,CYP27B1,MAPK14,FLT3,RARA,CDK4,RIPK1,MAPK3,STAT3,TP53,CSF1R,KIT,CCR2,AXL,FASN,PRKACA,CASP3,TYMS,GSK3B,NOS2,CASP8,PTGS2,MCL1,CHUK,SRC,TLR4,BCL2L1,JAK2,NFE2L2,PTK2B,BCL2,RELA,DAPK1,KDM3A,TNF,PRKCA,IKBKB,JAK3,HIF1A,AKT1,CYP1B1,PTPN11,JAK1
GO:0031326	Regulation of cellular biosynthetic process	95	4143	0.43	1.16	9.46e-22	9606.ENSP00000215832,9606.ENSP00000216117,9606.ENSP00000216714,9606.ENSP00000225577,9606.ENSP00000226730,9606.ENSP00000227507,9606.ENSP00000228606,9606.ENSP00000228682,9606.ENSP00000229795,9606.ENSP00000242057,9606.ENSP00000249373,9606.ENSP00000254066,9606.ENSP00000256474,9606.ENSP00000257904,9606.ENSP00000258149,9606.ENSP00000259808,9606.ENSP00000261733,9606.ENSP00000261799,9606.ENSP00000262367,…	MAPK1,HMOX1,APEX1,RPS6KB1,IL2,CCND1,CYP27B1,GLI1,MAPK14,AHR,SMO,RARA,VHL,CDK4,MDM2,RIPK1,ALDH2,PDGFRB,CREBBP,CCNE1,MAP2K2,MAPK3,EP300,BRD4,FGF2,STAT3,DNMT3A,CDK6,CDK2,NCOR1,TP53,ERBB2,EGFR,PPARG,KIT,SHH,PLK1,MAP2K1,TERT,PRKDC,AURKB,TYMS,MET,GSK3B,PGR,NOS2,RARB,HSP90AA1,TRIM24,ERBB4,ESR2,RET,MTOR,PARP1,MDM4,PTGS2,CHUK,JUN,ABL1,CCND3,HDAC1,SRC,TLR4,AR,PCNA,JAK2,CHEK2,ALK,MAPK8,NFE2L2,PTK2B,BCL2,REL…
GO:0002521	Leukocyte differentiation	34	396	1.01	2.81	1.61e-21	9606.ENSP00000226730,9606.ENSP00000229795,9606.ENSP00000241453,9606.ENSP00000263253,9606.ENSP00000264657,9606.ENSP00000265734,9606.ENSP00000269305,9606.ENSP00000269571,9606.ENSP00000286301,9606.ENSP00000287820,9606.ENSP00000288135,9606.ENSP00000297261,9606.ENSP00000301178,9606.ENSP00000304592,9606.ENSP00000313420,9606.ENSP00000351209,9606.ENSP00000351273,9606.ENSP00000354558,9606.ENSP00000355759,…	IL2,MAPK14,FLT3,EP300,STAT3,CDK6,TP53,ERBB2,CSF1R,PPARG,KIT,SHH,AXL,FASN,PRKDC,EPHA2,CASP8,MTOR,PARP1,JUN,MMP9,ABL1,SRC,PIK3CD,PTK2B,BCL2,TNF,HDAC9,PTPRC,BRAF,PIK3R1,NTRK1,JAK3,CTNNB1
GO:0070848	Response to growth factor	37	503	0.94	2.58	2.08e-21	9606.ENSP00000215832,9606.ENSP00000225577,9606.ENSP00000229795,9606.ENSP00000241453,9606.ENSP00000244007,9606.ENSP00000257290,9606.ENSP00000259808,9606.ENSP00000261799,9606.ENSP00000263025,9606.ENSP00000263923,9606.ENSP00000263967,9606.ENSP00000264498,9606.ENSP00000264657,9606.ENSP00000265371,9606.ENSP00000269305,9606.ENSP00000269571,9606.ENSP00000275493,9606.ENSP00000287820,9606.ENSP00000311032,…	MAPK1,RPS6KB1,MAPK14,FLT3,PLCG1,PDGFRA,RIPK1,PDGFRB,MAPK3,KDR,PIK3CA,FGF2,STAT3,NRP1,TP53,ERBB2,EGFR,PPARG,CASP3,PTK2,ERBB4,EPHA2,PARP1,JUN,ABL1,HDAC1,SRC,TLR4,PIK3CD,RELA,RAF1,NTRK1,AKT1,CCNA2,PTPN11,CTNNB1,IGF1R
GO:0048585	Negative regulation of response to stimulus	60	1612	0.64	1.67	2.16e-21	9606.ENSP00000215754,9606.ENSP00000216117,9606.ENSP00000223095,9606.ENSP00000225577,9606.ENSP00000226730,9606.ENSP00000228682,9606.ENSP00000229795,9606.ENSP00000242057,9606.ENSP00000244007,9606.ENSP00000256474,9606.ENSP00000257290,9606.ENSP00000258149,9606.ENSP00000259808,9606.ENSP00000263377,9606.ENSP00000264498,9606.ENSP00000265371,9606.ENSP00000268712,9606.ENSP00000269305,9606.ENSP00000275493,…	MIF,HMOX1,SERPINE1,RPS6KB1,IL2,GLI1,MAPK14,AHR,PLCG1,VHL,PDGFRA,MDM2,RIPK1,BRD4,FGF2,NRP1,NCOR1,TP53,EGFR,PPARG,CCR2,SHH,DUSP16,MMP14,PLG,TERT,PRKACA,MET,GSK3B,EPHA2,CASP8,MTOR,PTGS2,MCL1,XIAP,MMP9,ABL1,PLAU,HDAC1,SRC,TLR4,ALOX5,AR,BCL2L1,CHEK2,CYP19A1,NFE2L2,BCL2,RELA,TNF,RAF1,ESR1,PTPRC,JAK3,HIF1A,AKT1,ELANE,CTNNB1,IGF1R,PIK3CB
GO:0031324	Negative regulation of cellular metabolic process	70	2265	0.56	1.45	3.5e-21	9606.ENSP00000159111,9606.ENSP00000215754,9606.ENSP00000216117,9606.ENSP00000216714,9606.ENSP00000226730,9606.ENSP00000227507,9606.ENSP00000228606,9606.ENSP00000229795,9606.ENSP00000242057,9606.ENSP00000249373,9606.ENSP00000254066,9606.ENSP00000256474,9606.ENSP00000258149,9606.ENSP00000262367,9606.ENSP00000262643,9606.ENSP00000263253,9606.ENSP00000263967,9606.ENSP00000264657,9606.ENSP00000264709,…	KDM4B,MIF,HMOX1,APEX1,IL2,CCND1,CYP27B1,MAPK14,AHR,SMO,RARA,VHL,MDM2,CREBBP,CCNE1,EP300,PIK3CA,STAT3,DNMT3A,CDK6,CDK2,NCOR1,TP53,PPARG,SHH,DUSP16,MMP3,PLK1,TERT,CASP3,PRKDC,AURKB,TYMS,MET,GSK3B,RARB,TRIM24,ESR2,MTOR,PARP1,MDM4,MCL1,JUN,ABL1,CCND3,HDAC1,SRC,AR,BCL2L1,PCNA,BCL2,RELA,DAPK1,KDM3A,CHEK1,DHFR,TNF,ESR1,HDAC9,PTPRC,PIK3CG,RXRA,IKBKB,JAK3,HIF1A,AKT1,ELANE,CTNNB1,CYP2D6,PIK3CB
GO:0000003	Reproduction	58	1514	0.66	1.7	3.84e-21	9606.ENSP00000003084,9606.ENSP00000215832,9606.ENSP00000216911,9606.ENSP00000219070,9606.ENSP00000225577,9606.ENSP00000227507,9606.ENSP00000228606,9606.ENSP00000228682,9606.ENSP00000229795,9606.ENSP00000254066,9606.ENSP00000257290,9606.ENSP00000261799,9606.ENSP00000262643,9606.ENSP00000263923,9606.ENSP00000264657,9606.ENSP00000264709,9606.ENSP00000266970,9606.ENSP00000275493,9606.ENSP00000287820,…	CFTR,MAPK1,AURKA,MMP2,RPS6KB1,CCND1,CYP27B1,GLI1,MAPK14,RARA,PDGFRA,PDGFRB,CCNE1,KDR,STAT3,DNMT3A,CDK2,EGFR,PPARG,KIT,ACE,SHH,PLK1,AXL,MAP2K1,MMP14,PLG,PRKACA,CASP3,PRKDC,CDC25C,PGR,PTK2,CTSB,CASP8,MTOR,PTGS2,CYP17A1,MMP9,SRC,AR,BCL2L1,PCNA,CYP1A1,CDK1,CYP19A1,PTK2B,BCL2,KDM3A,ESR1,TOP2A,NTRK1,HIF1A,AKT1,CYP1B1,PTPN11,CTNNB1,IGF1R
GO:0009314	Response to radiation	35	444	0.97	2.66	4.45e-21	9606.ENSP00000219070,9606.ENSP00000227507,9606.ENSP00000229795,9606.ENSP00000258149,9606.ENSP00000262367,9606.ENSP00000263253,9606.ENSP00000264709,9606.ENSP00000269305,9606.ENSP00000275493,9606.ENSP00000288135,9606.ENSP00000299855,9606.ENSP00000303706,9606.ENSP00000311032,9606.ENSP00000313420,9606.ENSP00000313950,9606.ENSP00000322788,9606.ENSP00000330237,9606.ENSP00000355759,9606.ENSP00000356438,…	MMP2,CCND1,MAPK14,MDM2,CREBBP,EP300,DNMT3A,TP53,EGFR,KIT,MMP3,CDC25A,CASP3,PRKDC,AURKB,MMP1,CASP9,PARP1,PTGS2,MMP9,BCL2L1,PCNA,CHEK2,MAPK8,BCL2,RELA,CHEK1,TNF,PTPRC,BRAF,PIK3R1,NTRK1,HIF1A,AKT1,ELANE
GO:0010556	Regulation of macromolecule biosynthetic process	92	3980	0.44	1.16	5.32e-21	9606.ENSP00000215832,9606.ENSP00000216117,9606.ENSP00000216714,9606.ENSP00000225577,9606.ENSP00000226730,9606.ENSP00000227507,9606.ENSP00000228682,9606.ENSP00000229795,9606.ENSP00000242057,9606.ENSP00000249373,9606.ENSP00000254066,9606.ENSP00000256474,9606.ENSP00000257904,9606.ENSP00000258149,9606.ENSP00000259808,9606.ENSP00000261799,9606.ENSP00000262367,9606.ENSP00000262643,9606.ENSP00000262948,…	MAPK1,HMOX1,APEX1,RPS6KB1,IL2,CCND1,GLI1,MAPK14,AHR,SMO,RARA,VHL,CDK4,MDM2,RIPK1,PDGFRB,CREBBP,CCNE1,MAP2K2,MAPK3,EP300,BRD4,KDR,FGF2,STAT3,DNMT3A,CDK6,CDK2,NCOR1,TP53,ERBB2,EGFR,PPARG,KIT,SHH,PLK1,MAP2K1,TERT,PRKDC,AURKB,TYMS,MET,GSK3B,PGR,RARB,HSP90AA1,TRIM24,ERBB4,ESR2,RET,MTOR,PARP1,MDM4,CHUK,JUN,ABL1,CCND3,HDAC1,SRC,TLR4,AR,PCNA,JAK2,CHEK2,ALK,MAPK8,NFE2L2,PTK2B,BCL2,RELA,DAPK1,KDM3A,CHEK1,D…
GO:0044419	Biological process involved in interspecies interaction between organisms	57	1490	0.65	1.68	1.1e-20	9606.ENSP00000215754,9606.ENSP00000215832,9606.ENSP00000223095,9606.ENSP00000225275,9606.ENSP00000225577,9606.ENSP00000228606,9606.ENSP00000229795,9606.ENSP00000254066,9606.ENSP00000257904,9606.ENSP00000263025,9606.ENSP00000263253,9606.ENSP00000263377,9606.ENSP00000265371,9606.ENSP00000265734,9606.ENSP00000269305,9606.ENSP00000275493,9606.ENSP00000286301,9606.ENSP00000287820,9606.ENSP00000290866,…	MIF,MAPK1,SERPINE1,MPO,RPS6KB1,CYP27B1,MAPK14,RARA,CDK4,MAPK3,EP300,BRD4,NRP1,CDK6,TP53,EGFR,CSF1R,PPARG,ACE,AXL,PLG,CASP3,PRKDC,NOS2,CASP9,HSP90AA1,PTK2,CTSB,EPHA2,CASP8,PTGS2,CHUK,JUN,ABL1,HDAC1,SRC,TLR4,BCL2L1,PIK3CD,JAK2,CYP1A1,CDK1,MAPK8,PTK2B,BCL2,PLA2G2A,RELA,DAPK1,TNF,PTPRC,PIK3CG,IKBKB,JAK3,HIF1A,AKT1,ELANE,JAK1
GO:0022414	Reproductive process	57	1504	0.65	1.67	1.69e-20	9606.ENSP00000003084,9606.ENSP00000215832,9606.ENSP00000216911,9606.ENSP00000219070,9606.ENSP00000225577,9606.ENSP00000227507,9606.ENSP00000228606,9606.ENSP00000228682,9606.ENSP00000229795,9606.ENSP00000254066,9606.ENSP00000257290,9606.ENSP00000261799,9606.ENSP00000262643,9606.ENSP00000263923,9606.ENSP00000264709,9606.ENSP00000266970,9606.ENSP00000275493,9606.ENSP00000287820,9606.ENSP00000288135,…	CFTR,MAPK1,AURKA,MMP2,RPS6KB1,CCND1,CYP27B1,GLI1,MAPK14,RARA,PDGFRA,PDGFRB,CCNE1,KDR,DNMT3A,CDK2,EGFR,PPARG,KIT,ACE,SHH,PLK1,AXL,MAP2K1,MMP14,PLG,PRKACA,CASP3,PRKDC,CDC25C,PGR,PTK2,CTSB,CASP8,MTOR,PTGS2,CYP17A1,MMP9,SRC,AR,BCL2L1,PCNA,CYP1A1,CDK1,CYP19A1,PTK2B,BCL2,KDM3A,ESR1,TOP2A,NTRK1,HIF1A,AKT1,CYP1B1,PTPN11,CTNNB1,IGF1R
GO:0071363	Cellular response to growth factor stimulus	35	473	0.94	2.52	3.02e-20	9606.ENSP00000225577,9606.ENSP00000229795,9606.ENSP00000241453,9606.ENSP00000244007,9606.ENSP00000257290,9606.ENSP00000259808,9606.ENSP00000261799,9606.ENSP00000263025,9606.ENSP00000263923,9606.ENSP00000263967,9606.ENSP00000264498,9606.ENSP00000264657,9606.ENSP00000265371,9606.ENSP00000269305,9606.ENSP00000269571,9606.ENSP00000275493,9606.ENSP00000287820,9606.ENSP00000311032,9606.ENSP00000341189,…	RPS6KB1,MAPK14,FLT3,PLCG1,PDGFRA,RIPK1,PDGFRB,MAPK3,KDR,PIK3CA,FGF2,STAT3,NRP1,TP53,ERBB2,EGFR,PPARG,CASP3,PTK2,ERBB4,PARP1,JUN,ABL1,HDAC1,SRC,TLR4,PIK3CD,RELA,RAF1,NTRK1,AKT1,CCNA2,PTPN11,CTNNB1,IGF1R
GO:0007507	Heart development	37	548	0.9	2.4	3.14e-20	9606.ENSP00000215832,9606.ENSP00000219070,9606.ENSP00000249373,9606.ENSP00000254066,9606.ENSP00000257290,9606.ENSP00000258149,9606.ENSP00000261799,9606.ENSP00000262948,9606.ENSP00000263025,9606.ENSP00000263253,9606.ENSP00000263923,9606.ENSP00000264498,9606.ENSP00000265371,9606.ENSP00000269305,9606.ENSP00000269571,9606.ENSP00000287820,9606.ENSP00000290866,9606.ENSP00000297261,9606.ENSP00000302486,…	MAPK1,MMP2,SMO,RARA,PDGFRA,MDM2,PDGFRB,MAP2K2,MAPK3,EP300,KDR,FGF2,NRP1,TP53,ERBB2,PPARG,ACE,SHH,MAP2K1,CASP3,PRKDC,RARB,PTK2,ERBB4,EPHB4,CASP8,MTOR,MDM4,JUN,PCNA,CDK1,HDAC9,MAP2K4,HIF1A,PTPN11,CTNNB1,IGF1R
GO:0032879	Regulation of localization	66	2103	0.57	1.45	4.9e-20	9606.ENSP00000003084,9606.ENSP00000215754,9606.ENSP00000215832,9606.ENSP00000216117,9606.ENSP00000223095,9606.ENSP00000225577,9606.ENSP00000229795,9606.ENSP00000236671,9606.ENSP00000244007,9606.ENSP00000249373,9606.ENSP00000259808,9606.ENSP00000261799,9606.ENSP00000262643,9606.ENSP00000262948,9606.ENSP00000263025,9606.ENSP00000264498,9606.ENSP00000265371,9606.ENSP00000269571,9606.ENSP00000275493,…	CFTR,MIF,MAPK1,HMOX1,SERPINE1,RPS6KB1,MAPK14,CTSD,PLCG1,SMO,RIPK1,PDGFRB,CCNE1,MAP2K2,MAPK3,FGF2,NRP1,ERBB2,EGFR,PPARG,ACE,CCR2,SHH,PLK1,AXL,MAP2K1,MMP14,TERT,PRKACA,AURKB,GSK3B,NOS2,HSP90AA1,ERBB4,EPHA2,PARP1,PTGS2,MMP9,ABL1,SRC,TLR4,ALOX5,AR,BCL2L1,JAK2,CDK1,MAPK8,CYP19A1,NFE2L2,PTK2B,BCL2,DAPK1,TNF,PTPRC,BRAF,PIK3CG,RXRA,PIK3R1,JAK3,HIF1A,AKT1,ABCB1,EPHA5,PTPN11,CTNNB1,PIK3CB
GO:0016477	Cell migration	45	903	0.77	1.99	5.37e-20	9606.ENSP00000219070,9606.ENSP00000225577,9606.ENSP00000244007,9606.ENSP00000249373,9606.ENSP00000257290,9606.ENSP00000261799,9606.ENSP00000263923,9606.ENSP00000263967,9606.ENSP00000264498,9606.ENSP00000265371,9606.ENSP00000275493,9606.ENSP00000288135,9606.ENSP00000292301,9606.ENSP00000297261,9606.ENSP00000301178,9606.ENSP00000308208,9606.ENSP00000308938,9606.ENSP00000317272,9606.ENSP00000335153,…	MMP2,RPS6KB1,PLCG1,SMO,PDGFRA,PDGFRB,KDR,PIK3CA,FGF2,NRP1,EGFR,KIT,CCR2,SHH,AXL,MMP14,PLG,MET,HSP90AA1,PTK2,ERBB4,RET,EPHB4,EPHA2,MMP9,ABL1,PLAU,SRC,ALOX5,PIK3CD,CDK1,PTK2B,BCL2,ABCC1,TNF,PTPRC,PIK3CG,PIK3R1,HIF1A,AKT1,ELANE,CYP1B1,PTPN11,CTNNB1,PIK3CB
GO:0032103	Positive regulation of response to external stimulus	34	453	0.95	2.52	8.25e-20	9606.ENSP00000215754,9606.ENSP00000215832,9606.ENSP00000223095,9606.ENSP00000226730,9606.ENSP00000259808,9606.ENSP00000261799,9606.ENSP00000262367,9606.ENSP00000263025,9606.ENSP00000263253,9606.ENSP00000263923,9606.ENSP00000264498,9606.ENSP00000265371,9606.ENSP00000286301,9606.ENSP00000290866,9606.ENSP00000292301,9606.ENSP00000308938,9606.ENSP00000313420,9606.ENSP00000317272,9606.ENSP00000335153,…	MIF,MAPK1,SERPINE1,IL2,RIPK1,PDGFRB,CREBBP,MAPK3,EP300,KDR,FGF2,NRP1,CSF1R,ACE,CCR2,PLG,PRKDC,MET,HSP90AA1,PTK2,PTGS2,PLAU,SRC,TLR4,JAK2,PTK2B,ABCC1,PLA2G2A,TNF,PRKCA,BRAF,PIK3CG,IKBKB,IGF1R
GO:0060429	Epithelium development	48	1069	0.72	1.85	1.1e-19	9606.ENSP00000215832,9606.ENSP00000219070,9606.ENSP00000227507,9606.ENSP00000228682,9606.ENSP00000249373,9606.ENSP00000254066,9606.ENSP00000262948,9606.ENSP00000263253,9606.ENSP00000263923,9606.ENSP00000264498,9606.ENSP00000265371,9606.ENSP00000265734,9606.ENSP00000269305,9606.ENSP00000275493,9606.ENSP00000286301,9606.ENSP00000287820,9606.ENSP00000297261,9606.ENSP00000302486,9606.ENSP00000304592,…	MAPK1,MMP2,CCND1,GLI1,SMO,RARA,MAP2K2,EP300,KDR,FGF2,NRP1,CDK6,TP53,EGFR,CSF1R,PPARG,SHH,MAP2K1,FASN,MMP14,PRKACA,CASP3,PRKDC,TYMS,MET,PGR,RARB,ERBB4,CTSB,RET,EPHA2,COL18A1,JUN,ABL1,HDAC1,SRC,AR,PCNA,JAK2,CYP1A1,CDK1,BCL2,RELA,ESR1,NTRK1,HIF1A,AKT1,CTNNB1
GO:0019219	Regulation of nucleobase-containing compound metabolic process	91	4074	0.42	1.11	1.25e-19	9606.ENSP00000215832,9606.ENSP00000216117,9606.ENSP00000216714,9606.ENSP00000226730,9606.ENSP00000227507,9606.ENSP00000228682,9606.ENSP00000229795,9606.ENSP00000242057,9606.ENSP00000249373,9606.ENSP00000254066,9606.ENSP00000256474,9606.ENSP00000257904,9606.ENSP00000258149,9606.ENSP00000259808,9606.ENSP00000261799,9606.ENSP00000262367,9606.ENSP00000262643,9606.ENSP00000262948,9606.ENSP00000263025,…	MAPK1,HMOX1,APEX1,IL2,CCND1,GLI1,MAPK14,AHR,SMO,RARA,VHL,CDK4,MDM2,RIPK1,PDGFRB,CREBBP,CCNE1,MAP2K2,MAPK3,EP300,BRD4,PIK3CA,FGF2,STAT3,DNMT3A,CDK6,CDK2,NCOR1,TP53,ERBB2,EGFR,PPARG,KIT,SHH,PLK1,MAP2K1,TERT,CASP3,PRKDC,AURKB,MET,PGR,NOS2,RARB,HSP90AA1,TRIM24,ERBB4,ESR2,RET,MTOR,PARP1,MDM4,CHUK,JUN,ABL1,CCND3,HDAC1,SRC,TLR4,AR,PCNA,JAK2,CHEK2,ALK,CDK1,MAPK8,NFE2L2,PTK2B,RELA,KDM3A,CHEK1,TNF,RAF1,ESR…
GO:0003006	Developmental process involved in reproduction	47	1023	0.73	1.87	1.3e-19	9606.ENSP00000003084,9606.ENSP00000215832,9606.ENSP00000219070,9606.ENSP00000225577,9606.ENSP00000227507,9606.ENSP00000228606,9606.ENSP00000228682,9606.ENSP00000229795,9606.ENSP00000254066,9606.ENSP00000257290,9606.ENSP00000261799,9606.ENSP00000263923,9606.ENSP00000264709,9606.ENSP00000275493,9606.ENSP00000287820,9606.ENSP00000288135,9606.ENSP00000290866,9606.ENSP00000297261,9606.ENSP00000301178,…	CFTR,MAPK1,MMP2,RPS6KB1,CCND1,CYP27B1,GLI1,MAPK14,RARA,PDGFRA,PDGFRB,KDR,DNMT3A,EGFR,PPARG,KIT,ACE,SHH,AXL,MAP2K1,MMP14,PLG,PRKACA,CASP3,PRKDC,CDC25C,PGR,PTK2,CTSB,CASP8,MTOR,PTGS2,CYP17A1,SRC,AR,BCL2L1,CYP19A1,PTK2B,BCL2,KDM3A,ESR1,NTRK1,HIF1A,AKT1,CYP1B1,PTPN11,CTNNB1
GO:0009612	Response to mechanical stimulus	26	214	1.16	3.14	1.3e-19	9606.ENSP00000219070,9606.ENSP00000225275,9606.ENSP00000225577,9606.ENSP00000229795,9606.ENSP00000263025,9606.ENSP00000263967,9606.ENSP00000264498,9606.ENSP00000287820,9606.ENSP00000288135,9606.ENSP00000308208,9606.ENSP00000341189,9606.ENSP00000351273,9606.ENSP00000356438,9606.ENSP00000360266,9606.ENSP00000362680,9606.ENSP00000363089,9606.ENSP00000378974,9606.ENSP00000380638,9606.ENSP00000384273,…	MMP2,MPO,RPS6KB1,MAPK14,MAPK3,PIK3CA,FGF2,PPARG,KIT,MMP14,PTK2,CASP8,PTGS2,JUN,SRC,TLR4,MAPK8,PTK2B,RELA,CHEK1,TNF,RAF1,MAP2K4,NTRK1,CTNNB1,IGF1R
GO:0048511	Rhythmic process	28	270	1.09	2.93	1.62e-19	9606.ENSP00000219070,9606.ENSP00000242057,9606.ENSP00000257290,9606.ENSP00000262367,9606.ENSP00000263253,9606.ENSP00000268712,9606.ENSP00000269305,9606.ENSP00000287820,9606.ENSP00000301178,9606.ENSP00000311032,9606.ENSP00000313420,9606.ENSP00000315644,9606.ENSP00000324806,9606.ENSP00000325120,9606.ENSP00000327251,9606.ENSP00000354522,9606.ENSP00000354558,9606.ENSP00000362649,9606.ENSP00000362680,…	MMP2,AHR,PDGFRA,CREBBP,EP300,NCOR1,TP53,PPARG,AXL,CASP3,PRKDC,TYMS,GSK3B,PGR,NOS2,TOP1,MTOR,HDAC1,SRC,PCNA,CDK1,MAPK8,TNF,ESR1,TOP2A,NTRK1,CYP1B1,IGF1R
GO:0001568	Blood vessel development	35	505	0.91	2.39	2.11e-19	9606.ENSP00000215832,9606.ENSP00000216117,9606.ENSP00000219070,9606.ENSP00000223095,9606.ENSP00000229795,9606.ENSP00000242057,9606.ENSP00000249373,9606.ENSP00000257290,9606.ENSP00000258149,9606.ENSP00000261799,9606.ENSP00000263923,9606.ENSP00000263967,9606.ENSP00000264498,9606.ENSP00000265371,9606.ENSP00000290866,9606.ENSP00000297261,9606.ENSP00000302486,9606.ENSP00000308208,9606.ENSP00000308938,…	MAPK1,HMOX1,MMP2,SERPINE1,MAPK14,AHR,SMO,PDGFRA,MDM2,PDGFRB,KDR,PIK3CA,FGF2,NRP1,ACE,SHH,MAP2K1,MMP14,PLG,PTK2,EPHB4,EPHA2,CASP8,COL18A1,PTGS2,JUN,TYMP,PTK2B,PRKCA,PIK3CG,HIF1A,AKT1,CYP1B1,CTNNB1,PIK3CB
GO:0009987	Cellular process	167	14826	0.12	0.62	2.59e-19	9606.ENSP00000003084,9606.ENSP00000159111,9606.ENSP00000215754,9606.ENSP00000215832,9606.ENSP00000216117,9606.ENSP00000216714,9606.ENSP00000216911,9606.ENSP00000219070,9606.ENSP00000223095,9606.ENSP00000225275,9606.ENSP00000225577,9606.ENSP00000226730,9606.ENSP00000227507,9606.ENSP00000228606,9606.ENSP00000228682,9606.ENSP00000229795,9606.ENSP00000236671,9606.ENSP00000241453,9606.ENSP00000242057,…	CFTR,KDM4B,MIF,MAPK1,HMOX1,APEX1,AURKA,MMP2,SERPINE1,MPO,RPS6KB1,IL2,CCND1,CYP27B1,GLI1,MAPK14,CTSD,FLT3,AHR,PLCG1,SMO,RARA,VHL,PDGFRA,CDK4,MDM2,RIPK1,MMP7,ALDH2,PDGFRB,CREBBP,CCNE1,MAP2K2,MAPK3,EP300,LIG1,BRD4,KDR,PIK3CA,FGF2,STAT3,DNMT3A,NRP1,CDK6,CDK2,NCOR1,TP53,ERBB2,EGFR,CSF1R,PPARG,KIT,ACE,CCR2,ALB,SHH,DUSP16,MMP3,PLK1,CYP2A6,AXL,MAP2K1,CDC25A,FASN,MMP14,PLG,TERT,PRKACA,CASP3,PRKDC,AURKB,TY…
GO:0009411	Response to UV	23	150	1.26	3.4	2.79e-19	9606.ENSP00000219070,9606.ENSP00000227507,9606.ENSP00000262367,9606.ENSP00000263253,9606.ENSP00000269305,9606.ENSP00000275493,9606.ENSP00000299855,9606.ENSP00000303706,9606.ENSP00000311032,9606.ENSP00000313950,9606.ENSP00000322788,9606.ENSP00000330237,9606.ENSP00000355759,9606.ENSP00000356438,9606.ENSP00000361405,9606.ENSP00000368458,9606.ENSP00000378974,9606.ENSP00000381185,9606.ENSP00000384273,…	MMP2,CCND1,CREBBP,EP300,TP53,EGFR,MMP3,CDC25A,CASP3,AURKB,MMP1,CASP9,PARP1,PTGS2,MMP9,PCNA,MAPK8,BCL2,RELA,CHEK1,PIK3R1,AKT1,ELANE
GO:1901652	Response to peptide	33	437	0.95	2.49	2.82e-19	9606.ENSP00000216714,9606.ENSP00000219070,9606.ENSP00000225577,9606.ENSP00000229795,9606.ENSP00000257904,9606.ENSP00000258149,9606.ENSP00000263967,9606.ENSP00000264657,9606.ENSP00000269305,9606.ENSP00000287820,9606.ENSP00000299855,9606.ENSP00000313420,9606.ENSP00000324806,9606.ENSP00000341189,9606.ENSP00000354558,9606.ENSP00000355759,9606.ENSP00000356438,9606.ENSP00000361405,9606.ENSP00000362680,…	APEX1,MMP2,RPS6KB1,MAPK14,CDK4,MDM2,PIK3CA,STAT3,TP53,PPARG,MMP3,PRKDC,GSK3B,PTK2,MTOR,PARP1,PTGS2,MMP9,SRC,TLR4,JAK2,NFE2L2,ABCC1,RELA,TNF,HDAC9,PIK3R1,JAK3,AKT1,CYP1B1,CCNA2,IGF1R,JAK1
GO:0009611	Response to wounding	33	444	0.94	2.46	4.43e-19	9606.ENSP00000216117,9606.ENSP00000216911,9606.ENSP00000219070,9606.ENSP00000225577,9606.ENSP00000228682,9606.ENSP00000229795,9606.ENSP00000257290,9606.ENSP00000261799,9606.ENSP00000263923,9606.ENSP00000263967,9606.ENSP00000264498,9606.ENSP00000265371,9606.ENSP00000269571,9606.ENSP00000292301,9606.ENSP00000297261,9606.ENSP00000301178,9606.ENSP00000308938,9606.ENSP00000311032,9606.ENSP00000360266,…	HMOX1,AURKA,MMP2,RPS6KB1,GLI1,MAPK14,PDGFRA,PDGFRB,KDR,PIK3CA,FGF2,NRP1,ERBB2,CCR2,SHH,AXL,PLG,CASP3,JUN,PLAU,SRC,TLR4,JAK2,CYP1A1,CDK1,BCL2,DHFR,RAF1,MAP2K4,PIK3CG,NTRK1,HIF1A,PIK3CB
GO:0051726	Regulation of cell cycle	48	1108	0.71	1.78	4.43e-19	9606.ENSP00000216714,9606.ENSP00000216911,9606.ENSP00000225577,9606.ENSP00000227507,9606.ENSP00000228682,9606.ENSP00000229795,9606.ENSP00000254066,9606.ENSP00000257904,9606.ENSP00000258149,9606.ENSP00000261799,9606.ENSP00000262643,9606.ENSP00000263377,9606.ENSP00000264498,9606.ENSP00000264657,9606.ENSP00000265734,9606.ENSP00000266970,9606.ENSP00000269305,9606.ENSP00000275493,9606.ENSP00000300093,…	APEX1,AURKA,RPS6KB1,CCND1,GLI1,MAPK14,RARA,CDK4,MDM2,PDGFRB,CCNE1,BRD4,FGF2,STAT3,CDK6,CDK2,TP53,EGFR,PLK1,CDC25A,TERT,PRKACA,CASP3,PRKDC,AURKB,CDC25C,MDM4,PTGS2,XIAP,JUN,ABL1,CCND3,SRC,BCL2L1,CHEK2,CYP1A1,CDK1,BCL2,CHEK1,TNF,WEE1,PRKCA,PTPRC,AKT1,CCNA2,PTPN11,CTNNB1,IGF1R
GO:0043068	Positive regulation of programmed cell death	35	519	0.9	2.33	4.7e-19	9606.ENSP00000216117,9606.ENSP00000219070,9606.ENSP00000236671,9606.ENSP00000244007,9606.ENSP00000259808,9606.ENSP00000261799,9606.ENSP00000269305,9606.ENSP00000287820,9606.ENSP00000290866,9606.ENSP00000311032,9606.ENSP00000313420,9606.ENSP00000327251,9606.ENSP00000330237,9606.ENSP00000332296,9606.ENSP00000347942,9606.ENSP00000351273,9606.ENSP00000356438,9606.ENSP00000358022,9606.ENSP00000360266,…	HMOX1,MMP2,CTSD,PLCG1,RIPK1,PDGFRB,TP53,PPARG,ACE,CASP3,PRKDC,NOS2,CASP9,RARB,RET,CASP8,PTGS2,MCL1,JUN,MMP9,ABL1,SRC,PIK3CD,JAK2,CHEK2,MAPK8,DAPK1,TNF,MAP2K4,PTPRC,TOP2A,NTRK1,CYP1B1,CTNNB1,PIK3CB
GO:0010632	Regulation of epithelial cell migration	26	229	1.13	2.99	5.89e-19	9606.ENSP00000216117,9606.ENSP00000244007,9606.ENSP00000263923,9606.ENSP00000264498,9606.ENSP00000265371,9606.ENSP00000287820,9606.ENSP00000308938,9606.ENSP00000317272,9606.ENSP00000341189,9606.ENSP00000351209,9606.ENSP00000354558,9606.ENSP00000356438,9606.ENSP00000360266,9606.ENSP00000361405,9606.ENSP00000361423,9606.ENSP00000362680,9606.ENSP00000366563,9606.ENSP00000380252,9606.ENSP00000380638,…	HMOX1,PLCG1,KDR,FGF2,NRP1,PPARG,PLG,MET,PTK2,EPHA2,MTOR,PTGS2,JUN,MMP9,ABL1,SRC,PIK3CD,NFE2L2,PTK2B,TNF,HDAC9,PRKCA,PIK3CG,HIF1A,AKT1,PIK3CB
GO:0045597	Positive regulation of cell differentiation	43	876	0.76	1.92	8.56e-19	9606.ENSP00000216911,9606.ENSP00000223095,9606.ENSP00000226730,9606.ENSP00000228606,9606.ENSP00000229795,9606.ENSP00000249373,9606.ENSP00000254066,9606.ENSP00000256474,9606.ENSP00000258149,9606.ENSP00000259808,9606.ENSP00000262948,9606.ENSP00000263923,9606.ENSP00000264498,9606.ENSP00000264657,9606.ENSP00000265371,9606.ENSP00000287820,9606.ENSP00000288135,9606.ENSP00000290866,9606.ENSP00000297261,…	AURKA,SERPINE1,IL2,CYP27B1,MAPK14,SMO,RARA,VHL,MDM2,RIPK1,MAP2K2,KDR,FGF2,STAT3,NRP1,PPARG,KIT,ACE,SHH,AXL,MAP2K1,MMP14,TERT,PRKDC,GSK3B,RET,CASP8,MTOR,PARP1,PTGS2,ABL1,HDAC1,AR,JAK2,BCL2,PLA2G2A,TNF,PRKCA,PTPRC,BRAF,HIF1A,AKT1,CTNNB1
GO:0010648	Negative regulation of cell communication	52	1348	0.66	1.64	9.17e-19	9606.ENSP00000215754,9606.ENSP00000216117,9606.ENSP00000223095,9606.ENSP00000225577,9606.ENSP00000228682,9606.ENSP00000229795,9606.ENSP00000256474,9606.ENSP00000258149,9606.ENSP00000259808,9606.ENSP00000263377,9606.ENSP00000264498,9606.ENSP00000265371,9606.ENSP00000268712,9606.ENSP00000269305,9606.ENSP00000275493,9606.ENSP00000287820,9606.ENSP00000297261,9606.ENSP00000298573,9606.ENSP00000308208,…	MIF,HMOX1,SERPINE1,RPS6KB1,GLI1,MAPK14,VHL,MDM2,RIPK1,BRD4,FGF2,NRP1,NCOR1,TP53,EGFR,PPARG,SHH,DUSP16,MMP14,TERT,PRKACA,MET,GSK3B,EPHA2,CASP8,MTOR,PTGS2,MCL1,XIAP,MMP9,ABL1,HDAC1,SRC,TLR4,AR,BCL2L1,CHEK2,NFE2L2,PTK2B,BCL2,RELA,TNF,RAF1,ESR1,PTPRC,BRAF,HIF1A,AKT1,PTPN11,CTNNB1,IGF1R,PIK3CB
GO:0034614	Cellular response to reactive oxygen species	21	118	1.32	3.5	9.87e-19	9606.ENSP00000215832,9606.ENSP00000216714,9606.ENSP00000219070,9606.ENSP00000225275,9606.ENSP00000257290,9606.ENSP00000259808,9606.ENSP00000263025,9606.ENSP00000275493,9606.ENSP00000301178,9606.ENSP00000359424,9606.ENSP00000360266,9606.ENSP00000361405,9606.ENSP00000361423,9606.ENSP00000362680,9606.ENSP00000368458,9606.ENSP00000378699,9606.ENSP00000378974,9606.ENSP00000380252,9606.ENSP00000384273,…	MAPK1,APEX1,MMP2,MPO,PDGFRA,RIPK1,MAPK3,EGFR,AXL,CHUK,JUN,MMP9,ABL1,SRC,PCNA,CDK1,MAPK8,NFE2L2,RELA,AKT1,CYP1B1
GO:0023057	Negative regulation of signaling	52	1354	0.66	1.63	1.1e-18	9606.ENSP00000215754,9606.ENSP00000216117,9606.ENSP00000223095,9606.ENSP00000225577,9606.ENSP00000228682,9606.ENSP00000229795,9606.ENSP00000256474,9606.ENSP00000258149,9606.ENSP00000259808,9606.ENSP00000263377,9606.ENSP00000264498,9606.ENSP00000265371,9606.ENSP00000268712,9606.ENSP00000269305,9606.ENSP00000275493,9606.ENSP00000287820,9606.ENSP00000297261,9606.ENSP00000298573,9606.ENSP00000308208,…	MIF,HMOX1,SERPINE1,RPS6KB1,GLI1,MAPK14,VHL,MDM2,RIPK1,BRD4,FGF2,NRP1,NCOR1,TP53,EGFR,PPARG,SHH,DUSP16,MMP14,TERT,PRKACA,MET,GSK3B,EPHA2,CASP8,MTOR,PTGS2,MCL1,XIAP,MMP9,ABL1,HDAC1,SRC,TLR4,AR,BCL2L1,CHEK2,NFE2L2,PTK2B,BCL2,RELA,TNF,RAF1,ESR1,PTPRC,BRAF,HIF1A,AKT1,PTPN11,CTNNB1,IGF1R,PIK3CB
GO:0001525	Angiogenesis	29	325	1.02	2.66	1.26e-18	9606.ENSP00000216117,9606.ENSP00000219070,9606.ENSP00000223095,9606.ENSP00000229795,9606.ENSP00000257290,9606.ENSP00000261799,9606.ENSP00000263923,9606.ENSP00000263967,9606.ENSP00000264498,9606.ENSP00000265371,9606.ENSP00000290866,9606.ENSP00000297261,9606.ENSP00000308208,9606.ENSP00000341189,9606.ENSP00000350896,9606.ENSP00000351209,9606.ENSP00000351273,9606.ENSP00000352798,9606.ENSP00000356438,…	HMOX1,MMP2,SERPINE1,MAPK14,PDGFRA,PDGFRB,KDR,PIK3CA,FGF2,NRP1,ACE,SHH,MMP14,PTK2,EPHB4,EPHA2,CASP8,COL18A1,PTGS2,JUN,TYMP,PTK2B,PRKCA,PIK3CG,HIF1A,AKT1,CYP1B1,CTNNB1,PIK3CB
GO:0071214	Cellular response to abiotic stimulus	29	325	1.02	2.66	1.26e-18	9606.ENSP00000219070,9606.ENSP00000229795,9606.ENSP00000258149,9606.ENSP00000262367,9606.ENSP00000263025,9606.ENSP00000263253,9606.ENSP00000263967,9606.ENSP00000264498,9606.ENSP00000269305,9606.ENSP00000299855,9606.ENSP00000303706,9606.ENSP00000311032,9606.ENSP00000313950,9606.ENSP00000322788,9606.ENSP00000330237,9606.ENSP00000351273,9606.ENSP00000354558,9606.ENSP00000355759,9606.ENSP00000356438,…	MMP2,MAPK14,MDM2,CREBBP,MAPK3,EP300,PIK3CA,FGF2,TP53,MMP3,CDC25A,CASP3,AURKB,MMP1,CASP9,CASP8,MTOR,PARP1,PTGS2,MMP9,TLR4,BCL2L1,PCNA,CHEK2,MAPK8,CHEK1,MAP2K4,PIK3R1,IGF1R
GO:0045859	Regulation of protein kinase activity	38	663	0.83	2.1	1.49e-18	9606.ENSP00000215754,9606.ENSP00000227507,9606.ENSP00000241453,9606.ENSP00000261799,9606.ENSP00000262643,9606.ENSP00000262948,9606.ENSP00000263967,9606.ENSP00000264498,9606.ENSP00000269571,9606.ENSP00000275493,9606.ENSP00000286301,9606.ENSP00000287820,9606.ENSP00000288135,9606.ENSP00000290866,9606.ENSP00000298573,9606.ENSP00000300093,9606.ENSP00000302486,9606.ENSP00000303706,9606.ENSP00000311032,…	MIF,CCND1,FLT3,PDGFRB,CCNE1,MAP2K2,PIK3CA,FGF2,ERBB2,EGFR,CSF1R,PPARG,KIT,ACE,DUSP16,PLK1,MAP2K1,CDC25A,CASP3,CDC25C,HSP90AA1,PTK2,ERBB4,MTOR,ABL1,CCND3,SRC,TLR4,JAK2,ALK,PTK2B,TNF,PTPRC,PIK3CG,AKT1,ELANE,CCNA2,PIK3CB
GO:0009607	Response to biotic stimulus	52	1375	0.65	1.61	2.07e-18	9606.ENSP00000215754,9606.ENSP00000215832,9606.ENSP00000223095,9606.ENSP00000225275,9606.ENSP00000225577,9606.ENSP00000228606,9606.ENSP00000229795,9606.ENSP00000249373,9606.ENSP00000254066,9606.ENSP00000257904,9606.ENSP00000262367,9606.ENSP00000263025,9606.ENSP00000263253,9606.ENSP00000265734,9606.ENSP00000269305,9606.ENSP00000286301,9606.ENSP00000287820,9606.ENSP00000290866,9606.ENSP00000301178,…	MIF,MAPK1,SERPINE1,MPO,RPS6KB1,CYP27B1,MAPK14,SMO,RARA,CDK4,CREBBP,MAPK3,EP300,CDK6,TP53,CSF1R,PPARG,ACE,AXL,CASP3,PRKDC,GSK3B,NOS2,CASP9,HSP90AA1,PTK2,EPHA2,CASP8,PTGS2,CHUK,ABL1,SRC,TLR4,BCL2L1,PIK3CD,JAK2,CYP1A1,MAPK8,PTK2B,BCL2,PLA2G2A,RELA,DAPK1,TNF,PTPRC,PIK3CG,IKBKB,JAK3,HIF1A,AKT1,ELANE,JAK1
GO:2001233	Regulation of apoptotic signaling pathway	30	365	0.99	2.54	2.2e-18	9606.ENSP00000215754,9606.ENSP00000216117,9606.ENSP00000223095,9606.ENSP00000225577,9606.ENSP00000258149,9606.ENSP00000259808,9606.ENSP00000265371,9606.ENSP00000269305,9606.ENSP00000309572,9606.ENSP00000324806,9606.ENSP00000347942,9606.ENSP00000355759,9606.ENSP00000356438,9606.ENSP00000358022,9606.ENSP00000361405,9606.ENSP00000362649,9606.ENSP00000362680,9606.ENSP00000363822,9606.ENSP00000365230,…	MIF,HMOX1,SERPINE1,RPS6KB1,MDM2,RIPK1,NRP1,TP53,TERT,GSK3B,RET,PARP1,PTGS2,MCL1,MMP9,HDAC1,SRC,AR,BCL2L1,JAK2,NFE2L2,BCL2,RELA,TNF,RAF1,PTPRC,HIF1A,AKT1,CTNNB1,PIK3CB
GO:0048870	Cell motility	46	1061	0.71	1.76	3.23e-18	9606.ENSP00000219070,9606.ENSP00000225577,9606.ENSP00000244007,9606.ENSP00000249373,9606.ENSP00000257290,9606.ENSP00000261799,9606.ENSP00000263923,9606.ENSP00000263967,9606.ENSP00000264498,9606.ENSP00000265371,9606.ENSP00000275493,9606.ENSP00000288135,9606.ENSP00000292301,9606.ENSP00000297261,9606.ENSP00000301178,9606.ENSP00000302486,9606.ENSP00000308208,9606.ENSP00000308938,9606.ENSP00000317272,…	MMP2,RPS6KB1,PLCG1,SMO,PDGFRA,PDGFRB,KDR,PIK3CA,FGF2,NRP1,EGFR,KIT,CCR2,SHH,AXL,MAP2K1,MMP14,PLG,MET,HSP90AA1,PTK2,ERBB4,RET,EPHB4,EPHA2,MMP9,ABL1,PLAU,SRC,ALOX5,PIK3CD,CDK1,PTK2B,BCL2,ABCC1,TNF,PTPRC,PIK3CG,PIK3R1,HIF1A,AKT1,ELANE,CYP1B1,PTPN11,CTNNB1,PIK3CB
GO:0051128	Regulation of cellular component organization	67	2365	0.52	1.31	4.17e-18	9606.ENSP00000215832,9606.ENSP00000216911,9606.ENSP00000223095,9606.ENSP00000226730,9606.ENSP00000228606,9606.ENSP00000229795,9606.ENSP00000257290,9606.ENSP00000261799,9606.ENSP00000262948,9606.ENSP00000263025,9606.ENSP00000263253,9606.ENSP00000263923,9606.ENSP00000263967,9606.ENSP00000265371,9606.ENSP00000266970,9606.ENSP00000269305,9606.ENSP00000269571,9606.ENSP00000275493,9606.ENSP00000286301,…	MAPK1,AURKA,SERPINE1,IL2,CYP27B1,MAPK14,PDGFRA,PDGFRB,MAP2K2,MAPK3,EP300,KDR,PIK3CA,NRP1,CDK2,TP53,ERBB2,EGFR,CSF1R,PPARG,KIT,ACE,MMP3,PLK1,AXL,MAP2K1,MMP14,PRKACA,AURKB,MET,CDC25C,MMP1,GSK3B,HSP90AA1,PTK2,ESR2,RET,EPHA2,MTOR,PARP1,MMP9,ABL1,SRC,TLR4,AR,BCL2L1,ALK,MAPK8,NFE2L2,PTK2B,BCL2,CHEK1,TNF,RAF1,ESR1,TOP2A,BRAF,PIK3R1,IKBKB,NTRK1,HIF1A,AKT1,EPHA5,PTPN11,CTNNB1,IGF1R,PIK3CB
GO:0010634	Positive regulation of epithelial cell migration	22	150	1.24	3.2	4.58e-18	9606.ENSP00000216117,9606.ENSP00000244007,9606.ENSP00000263923,9606.ENSP00000264498,9606.ENSP00000265371,9606.ENSP00000308938,9606.ENSP00000317272,9606.ENSP00000354558,9606.ENSP00000356438,9606.ENSP00000360266,9606.ENSP00000361405,9606.ENSP00000361423,9606.ENSP00000362680,9606.ENSP00000366563,9606.ENSP00000380252,9606.ENSP00000380638,9606.ENSP00000408617,9606.ENSP00000408695,9606.ENSP00000419260,…	HMOX1,PLCG1,KDR,FGF2,NRP1,PLG,MET,MTOR,PTGS2,JUN,MMP9,ABL1,SRC,PIK3CD,NFE2L2,PTK2B,HDAC9,PRKCA,PIK3CG,HIF1A,AKT1,PIK3CB
GO:0002684	Positive regulation of immune system process	42	874	0.75	1.87	5.28e-18	9606.ENSP00000215754,9606.ENSP00000215832,9606.ENSP00000216117,9606.ENSP00000223095,9606.ENSP00000226730,9606.ENSP00000244007,9606.ENSP00000254066,9606.ENSP00000259808,9606.ENSP00000262367,9606.ENSP00000263025,9606.ENSP00000263253,9606.ENSP00000263967,9606.ENSP00000286301,9606.ENSP00000288135,9606.ENSP00000292301,9606.ENSP00000297261,9606.ENSP00000301178,9606.ENSP00000308208,9606.ENSP00000313420,…	MIF,MAPK1,HMOX1,SERPINE1,IL2,PLCG1,RARA,RIPK1,CREBBP,MAPK3,EP300,PIK3CA,CSF1R,KIT,CCR2,SHH,AXL,MMP14,PRKDC,NOS2,HSP90AA1,PTK2,CASP8,ABL1,SRC,TLR4,PIK3CD,JAK2,PTK2B,BCL2,RELA,TNF,PRKCA,PTPRC,BRAF,PIK3R1,IKBKB,JAK3,AKT1,ELANE,PTPN11,PIK3CB
GO:0045893	Positive regulation of transcription, DNA-templated	57	1710	0.59	1.46	5.53e-18	9606.ENSP00000216714,9606.ENSP00000226730,9606.ENSP00000228682,9606.ENSP00000229795,9606.ENSP00000242057,9606.ENSP00000249373,9606.ENSP00000254066,9606.ENSP00000256474,9606.ENSP00000259808,9606.ENSP00000262367,9606.ENSP00000262948,9606.ENSP00000263025,9606.ENSP00000263253,9606.ENSP00000263377,9606.ENSP00000264498,9606.ENSP00000264657,9606.ENSP00000266970,9606.ENSP00000269305,9606.ENSP00000269571,…	APEX1,IL2,GLI1,MAPK14,AHR,SMO,RARA,VHL,RIPK1,CREBBP,MAP2K2,MAPK3,EP300,BRD4,FGF2,STAT3,CDK2,TP53,ERBB2,EGFR,PPARG,SHH,MAP2K1,TERT,PRKDC,MET,PGR,RARB,TRIM24,ERBB4,ESR2,RET,MTOR,PARP1,CHUK,JUN,ABL1,HDAC1,SRC,TLR4,AR,JAK2,CHEK2,NFE2L2,RELA,KDM3A,TNF,RAF1,ESR1,TOP2A,RXRA,PIK3R1,IKBKB,HIF1A,AKT1,CCNA2,CTNNB1
GO:0030155	Regulation of cell adhesion	40	784	0.78	1.93	6.26e-18	9606.ENSP00000219070,9606.ENSP00000223095,9606.ENSP00000226730,9606.ENSP00000229795,9606.ENSP00000254066,9606.ENSP00000263923,9606.ENSP00000263967,9606.ENSP00000265371,9606.ENSP00000265734,9606.ENSP00000269571,9606.ENSP00000292301,9606.ENSP00000297261,9606.ENSP00000308208,9606.ENSP00000308938,9606.ENSP00000311032,9606.ENSP00000324806,9606.ENSP00000341189,9606.ENSP00000347942,9606.ENSP00000351209,…	MMP2,SERPINE1,IL2,MAPK14,RARA,KDR,PIK3CA,NRP1,CDK6,ERBB2,CCR2,SHH,MMP14,PLG,CASP3,GSK3B,PTK2,RET,EPHA2,ABL1,PLAU,SRC,ALOX5,JAK2,PTK2B,BCL2,RELA,TNF,PRKCA,PTPRC,BRAF,PIK3CG,PIK3R1,JAK3,AKT1,ELANE,CYP1B1,PTPN11,JAK1,PIK3CB
GO:0070482	Response to oxygen levels	28	318	1.02	2.58	7.97e-18	9606.ENSP00000216117,9606.ENSP00000219070,9606.ENSP00000256474,9606.ENSP00000258149,9606.ENSP00000261799,9606.ENSP00000262367,9606.ENSP00000263253,9606.ENSP00000264709,9606.ENSP00000269305,9606.ENSP00000287820,9606.ENSP00000290866,9606.ENSP00000308208,9606.ENSP00000309572,9606.ENSP00000311032,9606.ENSP00000327251,9606.ENSP00000354558,9606.ENSP00000356150,9606.ENSP00000356438,9606.ENSP00000361850,…	HMOX1,MMP2,VHL,MDM2,PDGFRB,CREBBP,EP300,DNMT3A,TP53,PPARG,ACE,MMP14,TERT,CASP3,NOS2,MTOR,MDM4,PTGS2,PLAU,SRC,CYP1A1,NFE2L2,PTK2B,BCL2,TNF,HIF1A,AKT1,CCNA2
GO:2001234	Negative regulation of apoptotic signaling pathway	25	230	1.11	2.83	8.27e-18	9606.ENSP00000215754,9606.ENSP00000216117,9606.ENSP00000223095,9606.ENSP00000225577,9606.ENSP00000258149,9606.ENSP00000259808,9606.ENSP00000265371,9606.ENSP00000309572,9606.ENSP00000324806,9606.ENSP00000356438,9606.ENSP00000358022,9606.ENSP00000361405,9606.ENSP00000362649,9606.ENSP00000362680,9606.ENSP00000363822,9606.ENSP00000365230,9606.ENSP00000380252,9606.ENSP00000381185,9606.ENSP00000384273,…	MIF,HMOX1,SERPINE1,RPS6KB1,MDM2,RIPK1,NRP1,TERT,GSK3B,PTGS2,MCL1,MMP9,HDAC1,SRC,AR,BCL2L1,NFE2L2,BCL2,RELA,TNF,RAF1,HIF1A,AKT1,CTNNB1,PIK3CB
GO:0009968	Negative regulation of signal transduction	49	1252	0.66	1.63	8.44e-18	9606.ENSP00000215754,9606.ENSP00000216117,9606.ENSP00000223095,9606.ENSP00000225577,9606.ENSP00000228682,9606.ENSP00000229795,9606.ENSP00000256474,9606.ENSP00000258149,9606.ENSP00000259808,9606.ENSP00000263377,9606.ENSP00000264498,9606.ENSP00000265371,9606.ENSP00000268712,9606.ENSP00000269305,9606.ENSP00000275493,9606.ENSP00000287820,9606.ENSP00000297261,9606.ENSP00000298573,9606.ENSP00000308208,…	MIF,HMOX1,SERPINE1,RPS6KB1,GLI1,MAPK14,VHL,MDM2,RIPK1,BRD4,FGF2,NRP1,NCOR1,TP53,EGFR,PPARG,SHH,DUSP16,MMP14,TERT,PRKACA,MET,GSK3B,EPHA2,CASP8,MTOR,PTGS2,MCL1,XIAP,MMP9,ABL1,HDAC1,SRC,TLR4,AR,BCL2L1,CHEK2,NFE2L2,BCL2,RELA,TNF,RAF1,ESR1,PTPRC,HIF1A,AKT1,CTNNB1,IGF1R,PIK3CB
GO:0071900	Regulation of protein serine/threonine kinase activity	30	386	0.96	2.43	9.01e-18	9606.ENSP00000215754,9606.ENSP00000227507,9606.ENSP00000241453,9606.ENSP00000261799,9606.ENSP00000262643,9606.ENSP00000262948,9606.ENSP00000264498,9606.ENSP00000269571,9606.ENSP00000275493,9606.ENSP00000286301,9606.ENSP00000287820,9606.ENSP00000288135,9606.ENSP00000298573,9606.ENSP00000300093,9606.ENSP00000302486,9606.ENSP00000303706,9606.ENSP00000311032,9606.ENSP00000321656,9606.ENSP00000361423,…	MIF,CCND1,FLT3,PDGFRB,CCNE1,MAP2K2,FGF2,ERBB2,EGFR,CSF1R,PPARG,KIT,DUSP16,PLK1,MAP2K1,CDC25A,CASP3,CDC25C,ABL1,CCND3,SRC,TLR4,PTK2B,TNF,PTPRC,PIK3CG,AKT1,ELANE,CCNA2,PIK3CB
GO:0051172	Negative regulation of nitrogen compound metabolic process	67	2403	0.52	1.28	9.16e-18	9606.ENSP00000159111,9606.ENSP00000215754,9606.ENSP00000216714,9606.ENSP00000223095,9606.ENSP00000226730,9606.ENSP00000227507,9606.ENSP00000229795,9606.ENSP00000242057,9606.ENSP00000249373,9606.ENSP00000254066,9606.ENSP00000256474,9606.ENSP00000258149,9606.ENSP00000262367,9606.ENSP00000262643,9606.ENSP00000263253,9606.ENSP00000264657,9606.ENSP00000264709,9606.ENSP00000265734,9606.ENSP00000266970,…	KDM4B,MIF,APEX1,SERPINE1,IL2,CCND1,MAPK14,AHR,SMO,RARA,VHL,MDM2,CREBBP,CCNE1,EP300,STAT3,DNMT3A,CDK6,CDK2,NCOR1,TP53,EGFR,PPARG,SHH,DUSP16,PLK1,TERT,CASP3,PRKDC,AURKB,TYMS,GSK3B,NOS2,RARB,TRIM24,ESR2,CTSB,PARP1,MDM4,PTGS2,XIAP,JUN,MMP9,ABL1,PLAU,CCND3,HDAC1,SRC,AR,PCNA,RELA,DAPK1,KDM3A,CHEK1,DHFR,TNF,RAF1,ESR1,HDAC9,PTPRC,RXRA,IKBKB,JAK3,AKT1,ELANE,CTNNB1,PIK3CB
GO:0036293	Response to decreased oxygen levels	27	291	1.04	2.63	1.07e-17	9606.ENSP00000216117,9606.ENSP00000219070,9606.ENSP00000256474,9606.ENSP00000258149,9606.ENSP00000262367,9606.ENSP00000263253,9606.ENSP00000264709,9606.ENSP00000269305,9606.ENSP00000287820,9606.ENSP00000290866,9606.ENSP00000308208,9606.ENSP00000309572,9606.ENSP00000311032,9606.ENSP00000327251,9606.ENSP00000354558,9606.ENSP00000356150,9606.ENSP00000356438,9606.ENSP00000361850,9606.ENSP00000362680,…	HMOX1,MMP2,VHL,MDM2,CREBBP,EP300,DNMT3A,TP53,PPARG,ACE,MMP14,TERT,CASP3,NOS2,MTOR,MDM4,PTGS2,PLAU,SRC,CYP1A1,NFE2L2,PTK2B,BCL2,TNF,HIF1A,AKT1,CCNA2
GO:1901214	Regulation of neuron death	28	324	1.01	2.54	1.23e-17	9606.ENSP00000216117,9606.ENSP00000227507,9606.ENSP00000263923,9606.ENSP00000263967,9606.ENSP00000265371,9606.ENSP00000269305,9606.ENSP00000301178,9606.ENSP00000309572,9606.ENSP00000311032,9606.ENSP00000324806,9606.ENSP00000330237,9606.ENSP00000351273,9606.ENSP00000355759,9606.ENSP00000358022,9606.ENSP00000360266,9606.ENSP00000361423,9606.ENSP00000363089,9606.ENSP00000365230,9606.ENSP00000371067,…	HMOX1,CCND1,KDR,PIK3CA,NRP1,TP53,AXL,TERT,CASP3,GSK3B,CASP9,CASP8,PARP1,MCL1,JUN,ABL1,TLR4,BCL2L1,JAK2,PTK2B,BCL2,TNF,MAP2K4,BRAF,NTRK1,HIF1A,AKT1,CTNNB1
GO:0009887	Animal organ morphogenesis	44	997	0.72	1.75	1.24e-17	9606.ENSP00000003084,9606.ENSP00000215832,9606.ENSP00000219070,9606.ENSP00000223095,9606.ENSP00000228682,9606.ENSP00000229795,9606.ENSP00000249373,9606.ENSP00000254066,9606.ENSP00000257290,9606.ENSP00000258149,9606.ENSP00000261799,9606.ENSP00000262948,9606.ENSP00000263025,9606.ENSP00000263253,9606.ENSP00000263923,9606.ENSP00000264498,9606.ENSP00000264657,9606.ENSP00000265371,9606.ENSP00000269305,…	CFTR,MAPK1,MMP2,SERPINE1,GLI1,MAPK14,SMO,RARA,PDGFRA,MDM2,PDGFRB,MAP2K2,MAPK3,EP300,KDR,FGF2,STAT3,NRP1,TP53,EGFR,CSF1R,SHH,MAP2K1,MMP14,PGR,RARB,PTK2,ERBB4,EPHB4,EPHA2,COL18A1,MTOR,MDM4,JUN,HDAC1,SRC,AR,BCL2,RELA,TNF,ESR1,BRAF,HIF1A,CTNNB1
GO:0043065	Positive regulation of apoptotic process	33	507	0.89	2.2	1.72e-17	9606.ENSP00000216117,9606.ENSP00000219070,9606.ENSP00000236671,9606.ENSP00000244007,9606.ENSP00000259808,9606.ENSP00000261799,9606.ENSP00000269305,9606.ENSP00000287820,9606.ENSP00000290866,9606.ENSP00000311032,9606.ENSP00000313420,9606.ENSP00000330237,9606.ENSP00000332296,9606.ENSP00000347942,9606.ENSP00000351273,9606.ENSP00000356438,9606.ENSP00000358022,9606.ENSP00000360266,9606.ENSP00000361405,…	HMOX1,MMP2,CTSD,PLCG1,RIPK1,PDGFRB,TP53,PPARG,ACE,CASP3,PRKDC,CASP9,RARB,RET,CASP8,PTGS2,MCL1,JUN,MMP9,ABL1,SRC,PIK3CD,JAK2,CHEK2,MAPK8,DAPK1,TNF,MAP2K4,PTPRC,TOP2A,CYP1B1,CTNNB1,PIK3CB
GO:0018209	Peptidyl-serine modification	24	214	1.12	2.82	2.33e-17	9606.ENSP00000215832,9606.ENSP00000216911,9606.ENSP00000225577,9606.ENSP00000229795,9606.ENSP00000259808,9606.ENSP00000262948,9606.ENSP00000266970,9606.ENSP00000300093,9606.ENSP00000309591,9606.ENSP00000313420,9606.ENSP00000313950,9606.ENSP00000324806,9606.ENSP00000354522,9606.ENSP00000354558,9606.ENSP00000355759,9606.ENSP00000359424,9606.ENSP00000362680,9606.ENSP00000372023,9606.ENSP00000378699,…	MAPK1,AURKA,RPS6KB1,MAPK14,RIPK1,MAP2K2,CDK2,PLK1,PRKACA,PRKDC,AURKB,GSK3B,TOP1,MTOR,PARP1,CHUK,SRC,CHEK2,CDK1,MAPK8,BCL2,PRKCA,IKBKB,AKT1
GO:1901653	Cellular response to peptide	27	302	1.02	2.56	2.53e-17	9606.ENSP00000216714,9606.ENSP00000225577,9606.ENSP00000257904,9606.ENSP00000258149,9606.ENSP00000263967,9606.ENSP00000264657,9606.ENSP00000269305,9606.ENSP00000287820,9606.ENSP00000313420,9606.ENSP00000324806,9606.ENSP00000341189,9606.ENSP00000355759,9606.ENSP00000362680,9606.ENSP00000363089,9606.ENSP00000371067,9606.ENSP00000380252,9606.ENSP00000382342,9606.ENSP00000384273,9606.ENSP00000398698,…	APEX1,RPS6KB1,CDK4,MDM2,PIK3CA,STAT3,TP53,PPARG,PRKDC,GSK3B,PTK2,PARP1,SRC,TLR4,JAK2,NFE2L2,ABCC1,RELA,TNF,HDAC9,PIK3R1,JAK3,AKT1,CYP1B1,CCNA2,IGF1R,JAK1
GO:0048660	Regulation of smooth muscle cell proliferation	21	142	1.24	3.12	2.65e-17	9606.ENSP00000216117,9606.ENSP00000219070,9606.ENSP00000225577,9606.ENSP00000261799,9606.ENSP00000263967,9606.ENSP00000264498,9606.ENSP00000287820,9606.ENSP00000309572,9606.ENSP00000313420,9606.ENSP00000356438,9606.ENSP00000360266,9606.ENSP00000361405,9606.ENSP00000362649,9606.ENSP00000362680,9606.ENSP00000363089,9606.ENSP00000371067,9606.ENSP00000398698,9606.ENSP00000451828,9606.ENSP00000466090,…	HMOX1,MMP2,RPS6KB1,PDGFRB,PIK3CA,FGF2,PPARG,TERT,PRKDC,PTGS2,JUN,MMP9,HDAC1,SRC,TLR4,JAK2,TNF,AKT1,ELANE,CTNNB1,IGF1R
GO:0043523	Regulation of neuron apoptotic process	24	216	1.12	2.8	2.8e-17	9606.ENSP00000216117,9606.ENSP00000227507,9606.ENSP00000263923,9606.ENSP00000263967,9606.ENSP00000265371,9606.ENSP00000269305,9606.ENSP00000301178,9606.ENSP00000309572,9606.ENSP00000311032,9606.ENSP00000330237,9606.ENSP00000355759,9606.ENSP00000358022,9606.ENSP00000360266,9606.ENSP00000361423,9606.ENSP00000365230,9606.ENSP00000371067,9606.ENSP00000380638,9606.ENSP00000381185,9606.ENSP00000398698,…	HMOX1,CCND1,KDR,PIK3CA,NRP1,TP53,AXL,TERT,CASP3,CASP9,PARP1,MCL1,JUN,ABL1,BCL2L1,JAK2,PTK2B,BCL2,TNF,MAP2K4,BRAF,NTRK1,HIF1A,CTNNB1
GO:0048661	Positive regulation of smooth muscle cell proliferation	18	85	1.4	3.45	3.56e-17	9606.ENSP00000216117,9606.ENSP00000219070,9606.ENSP00000225577,9606.ENSP00000261799,9606.ENSP00000263967,9606.ENSP00000264498,9606.ENSP00000309572,9606.ENSP00000356438,9606.ENSP00000360266,9606.ENSP00000361405,9606.ENSP00000362649,9606.ENSP00000362680,9606.ENSP00000363089,9606.ENSP00000371067,9606.ENSP00000398698,9606.ENSP00000451828,9606.ENSP00000466090,9606.ENSP00000497069	HMOX1,MMP2,RPS6KB1,PDGFRB,PIK3CA,FGF2,TERT,PTGS2,JUN,MMP9,HDAC1,SRC,TLR4,JAK2,TNF,AKT1,ELANE,IGF1R
GO:0018105	Peptidyl-serine phosphorylation	23	193	1.15	2.87	3.86e-17	9606.ENSP00000215832,9606.ENSP00000216911,9606.ENSP00000225577,9606.ENSP00000229795,9606.ENSP00000259808,9606.ENSP00000262948,9606.ENSP00000266970,9606.ENSP00000300093,9606.ENSP00000309591,9606.ENSP00000313420,9606.ENSP00000313950,9606.ENSP00000324806,9606.ENSP00000354522,9606.ENSP00000354558,9606.ENSP00000359424,9606.ENSP00000362680,9606.ENSP00000372023,9606.ENSP00000378699,9606.ENSP00000378974,…	MAPK1,AURKA,RPS6KB1,MAPK14,RIPK1,MAP2K2,CDK2,PLK1,PRKACA,PRKDC,AURKB,GSK3B,TOP1,MTOR,CHUK,SRC,CHEK2,CDK1,MAPK8,BCL2,PRKCA,IKBKB,AKT1
GO:0010594	Regulation of endothelial cell migration	22	169	1.19	2.96	4.22e-17	9606.ENSP00000216117,9606.ENSP00000244007,9606.ENSP00000263923,9606.ENSP00000264498,9606.ENSP00000265371,9606.ENSP00000287820,9606.ENSP00000308938,9606.ENSP00000317272,9606.ENSP00000341189,9606.ENSP00000351209,9606.ENSP00000356438,9606.ENSP00000361423,9606.ENSP00000366563,9606.ENSP00000380252,9606.ENSP00000380638,9606.ENSP00000398698,9606.ENSP00000408617,9606.ENSP00000408695,9606.ENSP00000419260,…	HMOX1,PLCG1,KDR,FGF2,NRP1,PPARG,PLG,MET,PTK2,EPHA2,PTGS2,ABL1,PIK3CD,NFE2L2,PTK2B,TNF,HDAC9,PRKCA,PIK3CG,HIF1A,AKT1,PIK3CB
GO:0001666	Response to hypoxia	26	278	1.04	2.59	4.25e-17	9606.ENSP00000216117,9606.ENSP00000219070,9606.ENSP00000256474,9606.ENSP00000258149,9606.ENSP00000262367,9606.ENSP00000263253,9606.ENSP00000264709,9606.ENSP00000269305,9606.ENSP00000287820,9606.ENSP00000290866,9606.ENSP00000308208,9606.ENSP00000309572,9606.ENSP00000311032,9606.ENSP00000327251,9606.ENSP00000354558,9606.ENSP00000356150,9606.ENSP00000356438,9606.ENSP00000361850,9606.ENSP00000362680,…	HMOX1,MMP2,VHL,MDM2,CREBBP,EP300,DNMT3A,TP53,PPARG,ACE,MMP14,TERT,CASP3,NOS2,MTOR,MDM4,PTGS2,PLAU,SRC,CYP1A1,NFE2L2,PTK2B,BCL2,TNF,HIF1A,CCNA2
GO:0009894	Regulation of catabolic process	43	988	0.71	1.71	5.56e-17	9606.ENSP00000216117,9606.ENSP00000216714,9606.ENSP00000216911,9606.ENSP00000229795,9606.ENSP00000257904,9606.ENSP00000258149,9606.ENSP00000263025,9606.ENSP00000263253,9606.ENSP00000263923,9606.ENSP00000263967,9606.ENSP00000264657,9606.ENSP00000266970,9606.ENSP00000268712,9606.ENSP00000269305,9606.ENSP00000275493,9606.ENSP00000297261,9606.ENSP00000300093,9606.ENSP00000309591,9606.ENSP00000311032,…	HMOX1,APEX1,AURKA,MAPK14,CDK4,MDM2,MAPK3,EP300,KDR,PIK3CA,STAT3,CDK2,NCOR1,TP53,EGFR,SHH,PLK1,PRKACA,CASP3,MET,GSK3B,NOS2,HSP90AA1,PTK2,MTOR,MDM4,MCL1,ABL1,BCL2L1,CHEK2,ALK,MAPK8,NFE2L2,PTK2B,BCL2,RELA,DAPK1,TNF,PRKCA,PIK3CG,HIF1A,AKT1,PIK3CB
GO:0048514	Blood vessel morphogenesis	30	419	0.93	2.27	7.2e-17	9606.ENSP00000216117,9606.ENSP00000219070,9606.ENSP00000223095,9606.ENSP00000229795,9606.ENSP00000249373,9606.ENSP00000257290,9606.ENSP00000261799,9606.ENSP00000263923,9606.ENSP00000263967,9606.ENSP00000264498,9606.ENSP00000265371,9606.ENSP00000290866,9606.ENSP00000297261,9606.ENSP00000308208,9606.ENSP00000341189,9606.ENSP00000350896,9606.ENSP00000351209,9606.ENSP00000351273,9606.ENSP00000352798,…	HMOX1,MMP2,SERPINE1,MAPK14,SMO,PDGFRA,PDGFRB,KDR,PIK3CA,FGF2,NRP1,ACE,SHH,MMP14,PTK2,EPHB4,EPHA2,CASP8,COL18A1,PTGS2,JUN,TYMP,PTK2B,PRKCA,PIK3CG,HIF1A,AKT1,CYP1B1,CTNNB1,PIK3CB
GO:1903131	Mononuclear cell differentiation	27	321	1	2.44	1.03e-16	9606.ENSP00000226730,9606.ENSP00000241453,9606.ENSP00000263253,9606.ENSP00000264657,9606.ENSP00000265734,9606.ENSP00000269305,9606.ENSP00000269571,9606.ENSP00000286301,9606.ENSP00000287820,9606.ENSP00000288135,9606.ENSP00000297261,9606.ENSP00000301178,9606.ENSP00000304592,9606.ENSP00000313420,9606.ENSP00000354558,9606.ENSP00000360266,9606.ENSP00000361423,9606.ENSP00000366563,9606.ENSP00000380638,…	IL2,FLT3,EP300,STAT3,CDK6,TP53,ERBB2,CSF1R,PPARG,KIT,SHH,AXL,FASN,PRKDC,MTOR,JUN,ABL1,PIK3CD,PTK2B,BCL2,HDAC9,PTPRC,BRAF,PIK3R1,NTRK1,JAK3,CTNNB1
GO:0006355	Regulation of transcription, DNA-templated	79	3460	0.43	1.09	1.08e-16	9606.ENSP00000216117,9606.ENSP00000216714,9606.ENSP00000226730,9606.ENSP00000227507,9606.ENSP00000228682,9606.ENSP00000229795,9606.ENSP00000242057,9606.ENSP00000249373,9606.ENSP00000254066,9606.ENSP00000256474,9606.ENSP00000257904,9606.ENSP00000258149,9606.ENSP00000259808,9606.ENSP00000262367,9606.ENSP00000262643,9606.ENSP00000262948,9606.ENSP00000263025,9606.ENSP00000263253,9606.ENSP00000263377,…	HMOX1,APEX1,IL2,CCND1,GLI1,MAPK14,AHR,SMO,RARA,VHL,CDK4,MDM2,RIPK1,CREBBP,CCNE1,MAP2K2,MAPK3,EP300,BRD4,FGF2,STAT3,DNMT3A,CDK6,CDK2,NCOR1,TP53,ERBB2,EGFR,PPARG,KIT,SHH,PLK1,MAP2K1,TERT,PRKDC,AURKB,MET,PGR,RARB,TRIM24,ERBB4,ESR2,RET,MTOR,PARP1,MDM4,CHUK,JUN,ABL1,CCND3,HDAC1,SRC,TLR4,AR,PCNA,JAK2,CHEK2,ALK,MAPK8,NFE2L2,RELA,KDM3A,CHEK1,TNF,RAF1,ESR1,HDAC9,TOP2A,RXRA,PIK3R1,IKBKB,NTRK1,HIF1A,AKT1,EL…
GO:0022008	Neurogenesis	48	1290	0.64	1.54	1.46e-16	9606.ENSP00000215832,9606.ENSP00000216911,9606.ENSP00000219070,9606.ENSP00000227507,9606.ENSP00000249373,9606.ENSP00000263025,9606.ENSP00000264498,9606.ENSP00000264657,9606.ENSP00000264709,9606.ENSP00000265371,9606.ENSP00000265734,9606.ENSP00000269305,9606.ENSP00000269571,9606.ENSP00000286301,9606.ENSP00000297261,9606.ENSP00000301178,9606.ENSP00000302486,9606.ENSP00000308208,9606.ENSP00000311032,…	MAPK1,AURKA,MMP2,CCND1,SMO,MAPK3,FGF2,STAT3,DNMT3A,NRP1,CDK6,TP53,ERBB2,CSF1R,SHH,AXL,MAP2K1,MMP14,CASP3,MET,TUBB3,GSK3B,RARB,HSP90AA1,PTK2,ERBB4,RET,EPHB4,EPHA2,MTOR,JUN,ABL1,HDAC1,TLR4,JAK2,ALK,PTK2B,BCL2,DHFR,TNF,WEE1,NTRK1,HIF1A,AKT1,EPHA5,PTPN11,CTNNB1,IGF1R
GO:0010038	Response to metal ion	28	362	0.96	2.33	1.71e-16	9606.ENSP00000215832,9606.ENSP00000216117,9606.ENSP00000227507,9606.ENSP00000263025,9606.ENSP00000264709,9606.ENSP00000275493,9606.ENSP00000288135,9606.ENSP00000297261,9606.ENSP00000309572,9606.ENSP00000311032,9606.ENSP00000330237,9606.ENSP00000342007,9606.ENSP00000351273,9606.ENSP00000355759,9606.ENSP00000356438,9606.ENSP00000359424,9606.ENSP00000360266,9606.ENSP00000361405,9606.ENSP00000368458,…	MAPK1,HMOX1,CCND1,MAPK3,DNMT3A,EGFR,KIT,SHH,TERT,CASP3,CASP9,CYP1A2,CASP8,PARP1,PTGS2,CHUK,JUN,MMP9,PCNA,CYP1A1,CDK1,MAPK8,NFE2L2,PTK2B,BCL2,BRAF,HIF1A,AKT1
GO:0031347	Regulation of defense response	35	638	0.81	1.94	1.89e-16	9606.ENSP00000223095,9606.ENSP00000226730,9606.ENSP00000229795,9606.ENSP00000244007,9606.ENSP00000259808,9606.ENSP00000262367,9606.ENSP00000263025,9606.ENSP00000263253,9606.ENSP00000263377,9606.ENSP00000287820,9606.ENSP00000290866,9606.ENSP00000292301,9606.ENSP00000299855,9606.ENSP00000313420,9606.ENSP00000335153,9606.ENSP00000351273,9606.ENSP00000356438,9606.ENSP00000360242,9606.ENSP00000361405,…	SERPINE1,IL2,MAPK14,PLCG1,RIPK1,CREBBP,MAPK3,EP300,BRD4,PPARG,ACE,CCR2,MMP3,PRKDC,HSP90AA1,CASP8,PTGS2,XIAP,MMP9,SRC,TLR4,ALOX5,JAK2,CYP19A1,NFE2L2,ABCC1,PLA2G2A,RELA,TNF,ESR1,PTPRC,PIK3CG,IKBKB,ELANE,PTPN11
GO:0070374	Positive regulation of ERK1 and ERK2 cascade	23	213	1.11	2.67	2.71e-16	9606.ENSP00000215754,9606.ENSP00000257290,9606.ENSP00000261799,9606.ENSP00000263025,9606.ENSP00000263923,9606.ENSP00000264498,9606.ENSP00000265371,9606.ENSP00000275493,9606.ENSP00000286301,9606.ENSP00000302486,9606.ENSP00000342235,9606.ENSP00000360266,9606.ENSP00000361423,9606.ENSP00000362680,9606.ENSP00000363089,9606.ENSP00000380638,9606.ENSP00000383364,9606.ENSP00000398698,9606.ENSP00000408695,…	MIF,PDGFRA,PDGFRB,MAPK3,KDR,FGF2,NRP1,EGFR,CSF1R,MAP2K1,ERBB4,JUN,ABL1,SRC,TLR4,PTK2B,PLA2G2A,TNF,PRKCA,PTPRC,BRAF,NTRK1,PTPN11
GO:0001775	Cell activation	36	693	0.79	1.87	3.02e-16	9606.ENSP00000226730,9606.ENSP00000229795,9606.ENSP00000241453,9606.ENSP00000249373,9606.ENSP00000257290,9606.ENSP00000263253,9606.ENSP00000263967,9606.ENSP00000264657,9606.ENSP00000265734,9606.ENSP00000269305,9606.ENSP00000269571,9606.ENSP00000288135,9606.ENSP00000297261,9606.ENSP00000301178,9606.ENSP00000313420,9606.ENSP00000351273,9606.ENSP00000354558,9606.ENSP00000360266,9606.ENSP00000361423,…	IL2,MAPK14,FLT3,SMO,PDGFRA,EP300,PIK3CA,STAT3,CDK6,TP53,ERBB2,KIT,SHH,AXL,PRKDC,CASP8,MTOR,JUN,ABL1,CCND3,SRC,TLR4,PIK3CD,JAK2,PTK2B,BCL2,TNF,HDAC9,PTPRC,BRAF,PIK3CG,PIK3R1,NTRK1,JAK3,CTNNB1,PIK3CB
GO:0051130	Positive regulation of cellular component organization	43	1049	0.68	1.62	4.42e-16	9606.ENSP00000215832,9606.ENSP00000216911,9606.ENSP00000223095,9606.ENSP00000229795,9606.ENSP00000261799,9606.ENSP00000262948,9606.ENSP00000263025,9606.ENSP00000263253,9606.ENSP00000263923,9606.ENSP00000263967,9606.ENSP00000265371,9606.ENSP00000266970,9606.ENSP00000269305,9606.ENSP00000287820,9606.ENSP00000288135,9606.ENSP00000299855,9606.ENSP00000301178,9606.ENSP00000302486,9606.ENSP00000313950,…	MAPK1,AURKA,SERPINE1,MAPK14,PDGFRB,MAP2K2,MAPK3,EP300,KDR,PIK3CA,NRP1,CDK2,TP53,PPARG,KIT,MMP3,AXL,MAP2K1,AURKB,MET,MMP1,GSK3B,HSP90AA1,RET,EPHA2,MTOR,MMP9,ABL1,SRC,TLR4,AR,ALK,MAPK8,NFE2L2,PTK2B,TNF,ESR1,BRAF,PIK3R1,NTRK1,HIF1A,CTNNB1,IGF1R
GO:0051707	Response to other organism	48	1328	0.63	1.49	4.42e-16	9606.ENSP00000215754,9606.ENSP00000215832,9606.ENSP00000223095,9606.ENSP00000225275,9606.ENSP00000225577,9606.ENSP00000228606,9606.ENSP00000229795,9606.ENSP00000254066,9606.ENSP00000257904,9606.ENSP00000263025,9606.ENSP00000265734,9606.ENSP00000269305,9606.ENSP00000286301,9606.ENSP00000287820,9606.ENSP00000290866,9606.ENSP00000301178,9606.ENSP00000311032,9606.ENSP00000313420,9606.ENSP00000327251,…	MIF,MAPK1,SERPINE1,MPO,RPS6KB1,CYP27B1,MAPK14,RARA,CDK4,MAPK3,CDK6,TP53,CSF1R,PPARG,ACE,AXL,CASP3,PRKDC,NOS2,CASP9,HSP90AA1,PTK2,EPHA2,CASP8,PTGS2,CHUK,ABL1,SRC,TLR4,BCL2L1,PIK3CD,JAK2,CYP1A1,MAPK8,PTK2B,BCL2,PLA2G2A,RELA,DAPK1,TNF,PTPRC,PIK3CG,IKBKB,JAK3,HIF1A,AKT1,ELANE,JAK1
GO:0000165	MAPK cascade	23	219	1.09	2.62	4.68e-16	9606.ENSP00000215832,9606.ENSP00000229795,9606.ENSP00000259808,9606.ENSP00000262948,9606.ENSP00000263025,9606.ENSP00000263923,9606.ENSP00000264498,9606.ENSP00000275493,9606.ENSP00000302486,9606.ENSP00000347942,9606.ENSP00000361423,9606.ENSP00000363089,9606.ENSP00000363822,9606.ENSP00000378699,9606.ENSP00000378974,9606.ENSP00000380638,9606.ENSP00000398698,9606.ENSP00000401888,9606.ENSP00000410402,…	MAPK1,MAPK14,RIPK1,MAP2K2,MAPK3,KDR,FGF2,EGFR,MAP2K1,RET,ABL1,TLR4,AR,CDK1,MAPK8,PTK2B,TNF,RAF1,MAP2K4,PTPRC,BRAF,IKBKB,CTNNB1
GO:0032355	Response to estradiol	19	121	1.27	3.01	4.75e-16	9606.ENSP00000219070,9606.ENSP00000227507,9606.ENSP00000254066,9606.ENSP00000261799,9606.ENSP00000264657,9606.ENSP00000264709,9606.ENSP00000275493,9606.ENSP00000311032,9606.ENSP00000330237,9606.ENSP00000343925,9606.ENSP00000351273,9606.ENSP00000356438,9606.ENSP00000368458,9606.ENSP00000379683,9606.ENSP00000405330,9606.ENSP00000478561,9606.ENSP00000481380,9606.ENSP00000495360,9606.ENSP00000497069	MMP2,CCND1,RARA,PDGFRB,STAT3,DNMT3A,EGFR,CASP3,CASP9,ESR2,CASP8,PTGS2,PCNA,CYP19A1,ESR1,CYP1B1,CCNA2,CTNNB1,IGF1R
GO:0051049	Regulation of transport	55	1763	0.57	1.35	4.83e-16	9606.ENSP00000003084,9606.ENSP00000215754,9606.ENSP00000215832,9606.ENSP00000216117,9606.ENSP00000223095,9606.ENSP00000225577,9606.ENSP00000229795,9606.ENSP00000244007,9606.ENSP00000249373,9606.ENSP00000259808,9606.ENSP00000261799,9606.ENSP00000262948,9606.ENSP00000263025,9606.ENSP00000265371,9606.ENSP00000269571,9606.ENSP00000287820,9606.ENSP00000290866,9606.ENSP00000292301,9606.ENSP00000297261,…	CFTR,MIF,MAPK1,HMOX1,SERPINE1,RPS6KB1,MAPK14,PLCG1,SMO,RIPK1,PDGFRB,MAP2K2,MAPK3,NRP1,ERBB2,PPARG,ACE,CCR2,SHH,AXL,MAP2K1,TERT,PRKACA,GSK3B,NOS2,HSP90AA1,PTGS2,MMP9,ABL1,SRC,TLR4,ALOX5,BCL2L1,JAK2,CDK1,MAPK8,CYP19A1,NFE2L2,PTK2B,BCL2,DAPK1,TNF,PTPRC,BRAF,PIK3CG,RXRA,PIK3R1,JAK3,HIF1A,AKT1,ABCB1,EPHA5,PTPN11,CTNNB1,PIK3CB
GO:0010629	Negative regulation of gene expression	40	899	0.72	1.7	5.28e-16	9606.ENSP00000215754,9606.ENSP00000216117,9606.ENSP00000216911,9606.ENSP00000223095,9606.ENSP00000249373,9606.ENSP00000254066,9606.ENSP00000256474,9606.ENSP00000263923,9606.ENSP00000263967,9606.ENSP00000264498,9606.ENSP00000264657,9606.ENSP00000264709,9606.ENSP00000268712,9606.ENSP00000269305,9606.ENSP00000287820,9606.ENSP00000290866,9606.ENSP00000297261,9606.ENSP00000301178,9606.ENSP00000309572,…	MIF,HMOX1,AURKA,SERPINE1,SMO,RARA,VHL,KDR,PIK3CA,FGF2,STAT3,DNMT3A,NCOR1,TP53,PPARG,ACE,SHH,AXL,TERT,TYMS,GSK3B,PGR,NOS2,EPHA2,XIAP,PLAU,HDAC1,TLR4,CDK1,DAPK1,DHFR,TNF,ESR1,HDAC9,PTPRC,JAK3,HIF1A,AKT1,ELANE,CTNNB1
GO:0045860	Positive regulation of protein kinase activity	29	416	0.92	2.18	5.28e-16	9606.ENSP00000215754,9606.ENSP00000227507,9606.ENSP00000241453,9606.ENSP00000261799,9606.ENSP00000262948,9606.ENSP00000263967,9606.ENSP00000264498,9606.ENSP00000269571,9606.ENSP00000275493,9606.ENSP00000286301,9606.ENSP00000288135,9606.ENSP00000290866,9606.ENSP00000302486,9606.ENSP00000335153,9606.ENSP00000341189,9606.ENSP00000342235,9606.ENSP00000354558,9606.ENSP00000361423,9606.ENSP00000362082,…	MIF,CCND1,FLT3,PDGFRB,MAP2K2,PIK3CA,FGF2,ERBB2,EGFR,CSF1R,KIT,ACE,MAP2K1,HSP90AA1,PTK2,ERBB4,MTOR,ABL1,CCND3,SRC,TLR4,JAK2,ALK,PTK2B,TNF,PTPRC,PIK3CG,AKT1,ELANE
GO:0009416	Response to light stimulus	26	314	0.99	2.36	6.27e-16	9606.ENSP00000219070,9606.ENSP00000227507,9606.ENSP00000262367,9606.ENSP00000263253,9606.ENSP00000269305,9606.ENSP00000275493,9606.ENSP00000288135,9606.ENSP00000299855,9606.ENSP00000303706,9606.ENSP00000311032,9606.ENSP00000313950,9606.ENSP00000322788,9606.ENSP00000330237,9606.ENSP00000355759,9606.ENSP00000356438,9606.ENSP00000361405,9606.ENSP00000368458,9606.ENSP00000378974,9606.ENSP00000381185,…	MMP2,CCND1,CREBBP,EP300,TP53,EGFR,KIT,MMP3,CDC25A,CASP3,AURKB,MMP1,CASP9,PARP1,PTGS2,MMP9,PCNA,MAPK8,BCL2,RELA,CHEK1,BRAF,PIK3R1,HIF1A,AKT1,ELANE
GO:0032496	Response to lipopolysaccharide	26	314	0.99	2.36	6.27e-16	9606.ENSP00000215832,9606.ENSP00000223095,9606.ENSP00000225275,9606.ENSP00000225577,9606.ENSP00000228606,9606.ENSP00000229795,9606.ENSP00000254066,9606.ENSP00000257904,9606.ENSP00000263025,9606.ENSP00000290866,9606.ENSP00000301178,9606.ENSP00000311032,9606.ENSP00000327251,9606.ENSP00000330237,9606.ENSP00000351273,9606.ENSP00000356438,9606.ENSP00000361423,9606.ENSP00000362680,9606.ENSP00000363089,…	MAPK1,SERPINE1,MPO,RPS6KB1,CYP27B1,MAPK14,RARA,CDK4,MAPK3,ACE,AXL,CASP3,NOS2,CASP9,CASP8,PTGS2,ABL1,SRC,TLR4,JAK2,CYP1A1,MAPK8,RELA,TNF,AKT1,ELANE
GO:0045787	Positive regulation of cell cycle	27	349	0.96	2.28	6.86e-16	9606.ENSP00000216714,9606.ENSP00000216911,9606.ENSP00000225577,9606.ENSP00000227507,9606.ENSP00000228682,9606.ENSP00000254066,9606.ENSP00000257904,9606.ENSP00000258149,9606.ENSP00000261799,9606.ENSP00000263377,9606.ENSP00000275493,9606.ENSP00000303706,9606.ENSP00000309572,9606.ENSP00000313950,9606.ENSP00000321656,9606.ENSP00000361423,9606.ENSP00000362082,9606.ENSP00000362680,9606.ENSP00000372023,…	APEX1,AURKA,RPS6KB1,CCND1,GLI1,RARA,CDK4,MDM2,PDGFRB,BRD4,EGFR,CDC25A,TERT,AURKB,CDC25C,ABL1,CCND3,SRC,CHEK2,CYP1A1,CDK1,CHEK1,TNF,PRKCA,AKT1,PTPN11,IGF1R
GO:0097190	Apoptotic signaling pathway	26	318	0.98	2.33	8.26e-16	9606.ENSP00000216117,9606.ENSP00000226730,9606.ENSP00000259808,9606.ENSP00000263253,9606.ENSP00000269305,9606.ENSP00000297261,9606.ENSP00000311032,9606.ENSP00000313420,9606.ENSP00000324806,9606.ENSP00000330237,9606.ENSP00000351209,9606.ENSP00000351273,9606.ENSP00000358022,9606.ENSP00000361423,9606.ENSP00000365230,9606.ENSP00000371067,9606.ENSP00000372023,9606.ENSP00000381185,9606.ENSP00000386135,…	HMOX1,IL2,RIPK1,EP300,TP53,SHH,CASP3,PRKDC,GSK3B,CASP9,EPHA2,CASP8,MCL1,ABL1,BCL2L1,JAK2,CHEK2,BCL2,DAPK1,TNF,RAF1,PRKCA,PTPRC,PIK3R1,CYP1B1,CTNNB1
GO:0045765	Regulation of angiogenesis	25	288	1.01	2.39	9.84e-16	9606.ENSP00000216117,9606.ENSP00000223095,9606.ENSP00000244007,9606.ENSP00000263923,9606.ENSP00000264498,9606.ENSP00000264657,9606.ENSP00000265371,9606.ENSP00000269571,9606.ENSP00000287820,9606.ENSP00000292301,9606.ENSP00000309572,9606.ENSP00000351209,9606.ENSP00000361423,9606.ENSP00000363512,9606.ENSP00000366563,9606.ENSP00000380252,9606.ENSP00000380638,9606.ENSP00000398698,9606.ENSP00000408695,…	HMOX1,SERPINE1,PLCG1,KDR,FGF2,STAT3,NRP1,ERBB2,PPARG,CCR2,TERT,EPHA2,ABL1,ALOX5,PIK3CD,NFE2L2,PTK2B,TNF,PRKCA,NTRK1,HIF1A,CYP1B1,CTNNB1,JAK1,PIK3CB
GO:0022603	Regulation of anatomical structure morphogenesis	40	920	0.71	1.66	1.1e-15	9606.ENSP00000216117,9606.ENSP00000216911,9606.ENSP00000223095,9606.ENSP00000244007,9606.ENSP00000249373,9606.ENSP00000262948,9606.ENSP00000263923,9606.ENSP00000264498,9606.ENSP00000264657,9606.ENSP00000265371,9606.ENSP00000269571,9606.ENSP00000286301,9606.ENSP00000287820,9606.ENSP00000288135,9606.ENSP00000292301,9606.ENSP00000297261,9606.ENSP00000302486,9606.ENSP00000309572,9606.ENSP00000313420,…	HMOX1,AURKA,SERPINE1,PLCG1,SMO,MAP2K2,KDR,FGF2,STAT3,NRP1,ERBB2,CSF1R,PPARG,KIT,CCR2,SHH,MAP2K1,TERT,PRKDC,GSK3B,PTK2,RET,EPHA2,ABL1,SRC,ALOX5,AR,PIK3CD,NFE2L2,PTK2B,TNF,ESR1,PRKCA,BRAF,NTRK1,HIF1A,CYP1B1,CTNNB1,JAK1,PIK3CB
GO:0010595	Positive regulation of endothelial cell migration	18	107	1.3	3.02	1.17e-15	9606.ENSP00000216117,9606.ENSP00000244007,9606.ENSP00000263923,9606.ENSP00000264498,9606.ENSP00000265371,9606.ENSP00000308938,9606.ENSP00000317272,9606.ENSP00000356438,9606.ENSP00000361423,9606.ENSP00000366563,9606.ENSP00000380252,9606.ENSP00000380638,9606.ENSP00000408617,9606.ENSP00000408695,9606.ENSP00000419260,9606.ENSP00000437955,9606.ENSP00000451828,9606.ENSP00000501150	HMOX1,PLCG1,KDR,FGF2,NRP1,PLG,MET,PTGS2,ABL1,PIK3CD,NFE2L2,PTK2B,HDAC9,PRKCA,PIK3CG,HIF1A,AKT1,PIK3CB
GO:0060322	Head development	38	823	0.74	1.72	1.23e-15	9606.ENSP00000159111,9606.ENSP00000215832,9606.ENSP00000219070,9606.ENSP00000228682,9606.ENSP00000249373,9606.ENSP00000254066,9606.ENSP00000257290,9606.ENSP00000262948,9606.ENSP00000263025,9606.ENSP00000263253,9606.ENSP00000264498,9606.ENSP00000265371,9606.ENSP00000265734,9606.ENSP00000269305,9606.ENSP00000275493,9606.ENSP00000286301,9606.ENSP00000290866,9606.ENSP00000297261,9606.ENSP00000301178,…	KDM4B,MAPK1,MMP2,GLI1,SMO,RARA,PDGFRA,MAP2K2,MAPK3,EP300,FGF2,NRP1,CDK6,TP53,EGFR,CSF1R,ACE,SHH,AXL,MAP2K1,MMP14,CASP3,PRKDC,GSK3B,RARB,ERBB4,ABL1,HDAC1,SRC,ALK,BCL2,RAF1,BRAF,HIF1A,EPHA5,PTPN11,CTNNB1,IGF1R
GO:0031099	Regeneration	20	154	1.19	2.77	1.66e-15	9606.ENSP00000216117,9606.ENSP00000216911,9606.ENSP00000219070,9606.ENSP00000227507,9606.ENSP00000228682,9606.ENSP00000241453,9606.ENSP00000287820,9606.ENSP00000290866,9606.ENSP00000301178,9606.ENSP00000308938,9606.ENSP00000315644,9606.ENSP00000342235,9606.ENSP00000360266,9606.ENSP00000368458,9606.ENSP00000371067,9606.ENSP00000378699,9606.ENSP00000381185,9606.ENSP00000396308,9606.ENSP00000398698,…	HMOX1,AURKA,MMP2,CCND1,GLI1,FLT3,PPARG,ACE,AXL,PLG,TYMS,ERBB4,JUN,PCNA,JAK2,CDK1,BCL2,DHFR,TNF,CCNA2
GO:1902532	Negative regulation of intracellular signal transduction	31	519	0.85	1.97	2.02e-15	9606.ENSP00000215754,9606.ENSP00000229795,9606.ENSP00000258149,9606.ENSP00000259808,9606.ENSP00000263377,9606.ENSP00000268712,9606.ENSP00000287820,9606.ENSP00000298573,9606.ENSP00000317272,9606.ENSP00000324806,9606.ENSP00000351209,9606.ENSP00000351273,9606.ENSP00000354558,9606.ENSP00000356438,9606.ENSP00000358022,9606.ENSP00000361405,9606.ENSP00000361423,9606.ENSP00000362649,9606.ENSP00000362680,…	MIF,MAPK14,MDM2,RIPK1,BRD4,NCOR1,PPARG,DUSP16,MET,GSK3B,EPHA2,CASP8,MTOR,PTGS2,MCL1,MMP9,ABL1,HDAC1,SRC,TLR4,BCL2L1,CHEK2,NFE2L2,BCL2,RELA,ESR1,PTPRC,HIF1A,AKT1,IGF1R,PIK3CB
GO:0050678	Regulation of epithelial cell proliferation	27	366	0.94	2.19	2.03e-15	9606.ENSP00000216117,9606.ENSP00000227507,9606.ENSP00000228682,9606.ENSP00000244007,9606.ENSP00000249373,9606.ENSP00000257904,9606.ENSP00000263923,9606.ENSP00000264498,9606.ENSP00000264657,9606.ENSP00000265371,9606.ENSP00000265734,9606.ENSP00000269571,9606.ENSP00000275493,9606.ENSP00000287820,9606.ENSP00000297261,9606.ENSP00000313420,9606.ENSP00000325120,9606.ENSP00000340507,9606.ENSP00000360266,…	HMOX1,CCND1,GLI1,PLCG1,SMO,CDK4,KDR,FGF2,STAT3,NRP1,CDK6,ERBB2,EGFR,PPARG,SHH,PRKDC,PGR,TRIM24,JUN,ALOX5,AR,PIK3CD,TNF,PRKCA,HIF1A,AKT1,CTNNB1
GO:0070372	Regulation of ERK1 and ERK2 cascade	25	299	0.99	2.32	2.17e-15	9606.ENSP00000215754,9606.ENSP00000257290,9606.ENSP00000261799,9606.ENSP00000263025,9606.ENSP00000263923,9606.ENSP00000264498,9606.ENSP00000265371,9606.ENSP00000269571,9606.ENSP00000275493,9606.ENSP00000286301,9606.ENSP00000302486,9606.ENSP00000342235,9606.ENSP00000351209,9606.ENSP00000360266,9606.ENSP00000361423,9606.ENSP00000362680,9606.ENSP00000363089,9606.ENSP00000380638,9606.ENSP00000383364,…	MIF,PDGFRA,PDGFRB,MAPK3,KDR,FGF2,NRP1,ERBB2,EGFR,CSF1R,MAP2K1,ERBB4,EPHA2,JUN,ABL1,SRC,TLR4,PTK2B,PLA2G2A,TNF,PRKCA,PTPRC,BRAF,NTRK1,PTPN11
GO:0001819	Positive regulation of cytokine production	30	482	0.87	2.01	2.38e-15	9606.ENSP00000215754,9606.ENSP00000216117,9606.ENSP00000223095,9606.ENSP00000226730,9606.ENSP00000229795,9606.ENSP00000254066,9606.ENSP00000259808,9606.ENSP00000264657,9606.ENSP00000286301,9606.ENSP00000288135,9606.ENSP00000292301,9606.ENSP00000327251,9606.ENSP00000335153,9606.ENSP00000351273,9606.ENSP00000356438,9606.ENSP00000359424,9606.ENSP00000361423,9606.ENSP00000362680,9606.ENSP00000363089,…	MIF,HMOX1,SERPINE1,IL2,MAPK14,RARA,RIPK1,STAT3,CSF1R,KIT,CCR2,NOS2,HSP90AA1,CASP8,PTGS2,CHUK,ABL1,SRC,TLR4,PIK3CD,JAK2,RELA,TNF,PTPRC,PIK3CG,PIK3R1,HIF1A,ELANE,CYP1B1,PTPN11
GO:0009790	Embryo development	42	1049	0.67	1.56	2.41e-15	9606.ENSP00000215832,9606.ENSP00000219070,9606.ENSP00000228682,9606.ENSP00000249373,9606.ENSP00000254066,9606.ENSP00000257290,9606.ENSP00000262367,9606.ENSP00000263025,9606.ENSP00000263253,9606.ENSP00000263923,9606.ENSP00000264498,9606.ENSP00000264709,9606.ENSP00000265371,9606.ENSP00000269305,9606.ENSP00000275493,9606.ENSP00000288135,9606.ENSP00000290866,9606.ENSP00000297261,9606.ENSP00000302486,…	MAPK1,MMP2,GLI1,SMO,RARA,PDGFRA,CREBBP,MAPK3,EP300,KDR,FGF2,DNMT3A,NRP1,TP53,EGFR,KIT,ACE,SHH,MAP2K1,MMP14,PLG,PRKACA,CASP3,PRKDC,RARB,ERBB4,RET,EPHA2,CASP8,TOP1,MMP9,ABL1,HDAC1,AR,BCL2L1,CHEK1,TNF,TOP2A,HIF1A,AKT1,CTNNB1,PIK3CB
GO:0006952	Defense response	48	1394	0.61	1.42	2.61e-15	9606.ENSP00000215754,9606.ENSP00000216117,9606.ENSP00000223095,9606.ENSP00000225275,9606.ENSP00000225577,9606.ENSP00000228606,9606.ENSP00000249373,9606.ENSP00000259808,9606.ENSP00000263025,9606.ENSP00000263253,9606.ENSP00000264657,9606.ENSP00000269305,9606.ENSP00000286301,9606.ENSP00000287820,9606.ENSP00000288135,9606.ENSP00000292301,9606.ENSP00000301178,9606.ENSP00000304592,9606.ENSP00000313420,…	MIF,HMOX1,SERPINE1,MPO,RPS6KB1,CYP27B1,SMO,RIPK1,MAPK3,EP300,STAT3,TP53,CSF1R,PPARG,KIT,CCR2,AXL,FASN,PRKDC,NOS2,PTK2,EPHA2,MTOR,PTGS2,CHUK,JUN,SRC,TLR4,ALOX5,BCL2L1,PIK3CD,JAK2,NFE2L2,PTK2B,BCL2,PLA2G2A,RELA,DAPK1,TNF,HDAC9,PTPRC,PIK3CG,IKBKB,JAK3,HIF1A,AKT1,ELANE,JAK1
GO:0051252	Regulation of RNA metabolic process	80	3759	0.4	1.01	3.24e-15	9606.ENSP00000216117,9606.ENSP00000216714,9606.ENSP00000226730,9606.ENSP00000227507,9606.ENSP00000228682,9606.ENSP00000229795,9606.ENSP00000242057,9606.ENSP00000249373,9606.ENSP00000254066,9606.ENSP00000256474,9606.ENSP00000257904,9606.ENSP00000258149,9606.ENSP00000259808,9606.ENSP00000262367,9606.ENSP00000262643,9606.ENSP00000262948,9606.ENSP00000263025,9606.ENSP00000263253,9606.ENSP00000263377,…	HMOX1,APEX1,IL2,CCND1,GLI1,MAPK14,AHR,SMO,RARA,VHL,CDK4,MDM2,RIPK1,CREBBP,CCNE1,MAP2K2,MAPK3,EP300,BRD4,FGF2,STAT3,DNMT3A,CDK6,CDK2,NCOR1,TP53,ERBB2,EGFR,PPARG,KIT,SHH,PLK1,MAP2K1,TERT,PRKDC,AURKB,MET,PGR,RARB,TRIM24,ERBB4,ESR2,RET,MTOR,PARP1,MDM4,CHUK,JUN,ABL1,CCND3,HDAC1,SRC,TLR4,AR,PCNA,JAK2,CHEK2,ALK,MAPK8,NFE2L2,RELA,KDM3A,CHEK1,TNF,RAF1,ESR1,HDAC9,PRKCA,TOP2A,RXRA,PIK3R1,IKBKB,NTRK1,HIF1A,A…
GO:0042592	Homeostatic process	48	1406	0.6	1.41	3.6e-15	9606.ENSP00000003084,9606.ENSP00000215832,9606.ENSP00000216117,9606.ENSP00000216714,9606.ENSP00000228606,9606.ENSP00000241453,9606.ENSP00000249373,9606.ENSP00000262367,9606.ENSP00000263025,9606.ENSP00000263923,9606.ENSP00000263967,9606.ENSP00000264657,9606.ENSP00000287820,9606.ENSP00000288135,9606.ENSP00000290866,9606.ENSP00000292301,9606.ENSP00000295897,9606.ENSP00000301178,9606.ENSP00000308938,…	CFTR,MAPK1,HMOX1,APEX1,CYP27B1,FLT3,SMO,CREBBP,MAPK3,KDR,PIK3CA,STAT3,PPARG,KIT,ACE,CCR2,ALB,AXL,PLG,PRKACA,CASP3,MET,NOS2,TRIM24,PTGS2,MCL1,XIAP,ABL1,SRC,TLR4,ALOX5,JAK2,ALK,NFE2L2,PTK2B,BCL2,PLA2G2A,RAF1,HDAC9,PIK3R1,JAK3,HIF1A,AKT1,ELANE,PTPN11,CTNNB1,IGF1R,PIK3CB
GO:0009991	Response to extracellular stimulus	30	492	0.86	1.97	3.97e-15	9606.ENSP00000215832,9606.ENSP00000216117,9606.ENSP00000225275,9606.ENSP00000225577,9606.ENSP00000227507,9606.ENSP00000228606,9606.ENSP00000229795,9606.ENSP00000254066,9606.ENSP00000263025,9606.ENSP00000264709,9606.ENSP00000269305,9606.ENSP00000287820,9606.ENSP00000290866,9606.ENSP00000295897,9606.ENSP00000301178,9606.ENSP00000315644,9606.ENSP00000354511,9606.ENSP00000354558,9606.ENSP00000356438,…	MAPK1,HMOX1,MPO,RPS6KB1,CCND1,CYP27B1,MAPK14,RARA,MAPK3,DNMT3A,TP53,PPARG,ACE,ALB,AXL,TYMS,COMT,MTOR,PTGS2,SRC,CYP1A1,MAPK8,NFE2L2,BCL2,TNF,PTPRC,NTRK1,AKT1,CYP1B1,IGF1R
GO:0071345	Cellular response to cytokine stimulus	35	711	0.76	1.76	4.12e-15	9606.ENSP00000215832,9606.ENSP00000219070,9606.ENSP00000225577,9606.ENSP00000229795,9606.ENSP00000241453,9606.ENSP00000257904,9606.ENSP00000259808,9606.ENSP00000263025,9606.ENSP00000264657,9606.ENSP00000269305,9606.ENSP00000286301,9606.ENSP00000288135,9606.ENSP00000292301,9606.ENSP00000301178,9606.ENSP00000304592,9606.ENSP00000309591,9606.ENSP00000324806,9606.ENSP00000327251,9606.ENSP00000359424,…	MAPK1,MMP2,RPS6KB1,MAPK14,FLT3,CDK4,RIPK1,MAPK3,STAT3,TP53,CSF1R,KIT,CCR2,AXL,FASN,PRKACA,GSK3B,NOS2,CHUK,SRC,TLR4,JAK2,NFE2L2,PTK2B,RELA,DAPK1,KDM3A,TNF,IKBKB,JAK3,HIF1A,AKT1,CYP1B1,PTPN11,JAK1
GO:0007346	Regulation of mitotic cell cycle	30	493	0.86	1.97	4.15e-15	9606.ENSP00000216714,9606.ENSP00000216911,9606.ENSP00000225577,9606.ENSP00000227507,9606.ENSP00000257904,9606.ENSP00000258149,9606.ENSP00000261799,9606.ENSP00000263377,9606.ENSP00000266970,9606.ENSP00000269305,9606.ENSP00000275493,9606.ENSP00000300093,9606.ENSP00000303706,9606.ENSP00000309572,9606.ENSP00000313420,9606.ENSP00000313950,9606.ENSP00000321656,9606.ENSP00000361423,9606.ENSP00000362082,…	APEX1,AURKA,RPS6KB1,CCND1,CDK4,MDM2,PDGFRB,BRD4,CDK2,TP53,EGFR,PLK1,CDC25A,TERT,PRKDC,AURKB,CDC25C,ABL1,CCND3,CHEK2,CYP1A1,CDK1,BCL2,CHEK1,TNF,WEE1,PRKCA,AKT1,PTPN11,CTNNB1
GO:0060341	Regulation of cellular localization	40	963	0.69	1.59	4.67e-15	9606.ENSP00000003084,9606.ENSP00000215832,9606.ENSP00000229795,9606.ENSP00000236671,9606.ENSP00000249373,9606.ENSP00000262643,9606.ENSP00000262948,9606.ENSP00000263025,9606.ENSP00000269571,9606.ENSP00000275493,9606.ENSP00000287820,9606.ENSP00000297261,9606.ENSP00000300093,9606.ENSP00000302486,9606.ENSP00000308208,9606.ENSP00000309572,9606.ENSP00000309591,9606.ENSP00000324806,9606.ENSP00000327251,…	CFTR,MAPK1,MAPK14,CTSD,SMO,CCNE1,MAP2K2,MAPK3,ERBB2,EGFR,PPARG,SHH,PLK1,MAP2K1,MMP14,TERT,PRKACA,GSK3B,NOS2,HSP90AA1,ERBB4,EPHA2,PARP1,PTGS2,SRC,TLR4,ALOX5,AR,BCL2L1,JAK2,CDK1,MAPK8,BCL2,TNF,PIK3R1,HIF1A,AKT1,EPHA5,PTPN11,CTNNB1
GO:0007548	Sex differentiation	24	282	1	2.29	6.45e-15	9606.ENSP00000219070,9606.ENSP00000227507,9606.ENSP00000254066,9606.ENSP00000257290,9606.ENSP00000261799,9606.ENSP00000263923,9606.ENSP00000288135,9606.ENSP00000290866,9606.ENSP00000297261,9606.ENSP00000301178,9606.ENSP00000308208,9606.ENSP00000311032,9606.ENSP00000325120,9606.ENSP00000358903,9606.ENSP00000362680,9606.ENSP00000363822,9606.ENSP00000365230,9606.ENSP00000379683,9606.ENSP00000381185,…	MMP2,CCND1,RARA,PDGFRA,PDGFRB,KDR,KIT,ACE,SHH,AXL,MMP14,CASP3,PGR,CYP17A1,SRC,AR,BCL2L1,CYP19A1,BCL2,ESR1,NTRK1,CYP1B1,PTPN11,CTNNB1
GO:0051241	Negative regulation of multicellular organismal process	41	1035	0.67	1.53	8.6e-15	9606.ENSP00000216117,9606.ENSP00000219070,9606.ENSP00000223095,9606.ENSP00000226730,9606.ENSP00000249373,9606.ENSP00000254066,9606.ENSP00000257290,9606.ENSP00000264498,9606.ENSP00000265371,9606.ENSP00000265734,9606.ENSP00000269305,9606.ENSP00000269571,9606.ENSP00000275493,9606.ENSP00000287820,9606.ENSP00000290866,9606.ENSP00000292301,9606.ENSP00000297261,9606.ENSP00000301178,9606.ENSP00000308938,…	HMOX1,MMP2,SERPINE1,IL2,SMO,RARA,PDGFRA,FGF2,NRP1,CDK6,TP53,ERBB2,EGFR,PPARG,ACE,CCR2,SHH,AXL,PLG,GSK3B,RARB,EPHA2,PTGS2,PLAU,HDAC1,TLR4,ALOX5,JAK2,PTK2B,BCL2,TNF,HDAC9,PTPRC,PIK3CG,PIK3R1,JAK3,HIF1A,ELANE,PTPN11,CTNNB1,PIK3CB
GO:0050673	Epithelial cell proliferation	20	170	1.14	2.59	8.97e-15	9606.ENSP00000215832,9606.ENSP00000216117,9606.ENSP00000227507,9606.ENSP00000249373,9606.ENSP00000262948,9606.ENSP00000263923,9606.ENSP00000264498,9606.ENSP00000275493,9606.ENSP00000288135,9606.ENSP00000297261,9606.ENSP00000302486,9606.ENSP00000308208,9606.ENSP00000340507,9606.ENSP00000351209,9606.ENSP00000363822,9606.ENSP00000365230,9606.ENSP00000398698,9606.ENSP00000405330,9606.ENSP00000495360,…	MAPK1,HMOX1,CCND1,SMO,MAP2K2,KDR,FGF2,EGFR,KIT,SHH,MAP2K1,MMP14,TRIM24,EPHA2,AR,BCL2L1,TNF,ESR1,CTNNB1,PIK3CB
GO:0001817	Regulation of cytokine production	35	739	0.75	1.69	1.25e-14	9606.ENSP00000215754,9606.ENSP00000216117,9606.ENSP00000223095,9606.ENSP00000226730,9606.ENSP00000229795,9606.ENSP00000254066,9606.ENSP00000259808,9606.ENSP00000264657,9606.ENSP00000286301,9606.ENSP00000288135,9606.ENSP00000292301,9606.ENSP00000301178,9606.ENSP00000327251,9606.ENSP00000335153,9606.ENSP00000351209,9606.ENSP00000351273,9606.ENSP00000356438,9606.ENSP00000359424,9606.ENSP00000361423,…	MIF,HMOX1,SERPINE1,IL2,MAPK14,RARA,RIPK1,STAT3,CSF1R,KIT,CCR2,AXL,NOS2,HSP90AA1,EPHA2,CASP8,PTGS2,CHUK,ABL1,SRC,TLR4,ALOX5,PIK3CD,JAK2,RELA,TNF,HDAC9,PTPRC,PIK3CG,PIK3R1,JAK3,HIF1A,ELANE,CYP1B1,PTPN11
GO:0006974	Cellular response to DNA damage stimulus	35	744	0.74	1.68	1.52e-14	9606.ENSP00000215754,9606.ENSP00000215832,9606.ENSP00000216117,9606.ENSP00000216714,9606.ENSP00000227507,9606.ENSP00000229795,9606.ENSP00000258149,9606.ENSP00000263025,9606.ENSP00000263253,9606.ENSP00000263274,9606.ENSP00000263377,9606.ENSP00000266970,9606.ENSP00000269305,9606.ENSP00000300093,9606.ENSP00000311032,9606.ENSP00000313420,9606.ENSP00000330237,9606.ENSP00000330875,9606.ENSP00000351209,…	MIF,MAPK1,HMOX1,APEX1,CCND1,MAPK14,MDM2,MAPK3,EP300,LIG1,BRD4,CDK2,TP53,PLK1,CASP3,PRKDC,CASP9,FANCF,EPHA2,MTOR,PARP1,MDM4,MCL1,XIAP,ABL1,BCL2L1,PCNA,CHEK2,CDK1,BCL2,CHEK1,TNF,TOP2A,PIK3R1,PTPN11
GO:0050727	Regulation of inflammatory response	26	371	0.92	2.05	2.46e-14	9606.ENSP00000223095,9606.ENSP00000226730,9606.ENSP00000229795,9606.ENSP00000244007,9606.ENSP00000259808,9606.ENSP00000263377,9606.ENSP00000287820,9606.ENSP00000290866,9606.ENSP00000292301,9606.ENSP00000299855,9606.ENSP00000356438,9606.ENSP00000360242,9606.ENSP00000361405,9606.ENSP00000362680,9606.ENSP00000363089,9606.ENSP00000363512,9606.ENSP00000371067,9606.ENSP00000379683,9606.ENSP00000382342,…	SERPINE1,IL2,MAPK14,PLCG1,RIPK1,BRD4,PPARG,ACE,CCR2,MMP3,PTGS2,XIAP,MMP9,SRC,TLR4,ALOX5,JAK2,CYP19A1,ABCC1,PLA2G2A,RELA,TNF,ESR1,PTPRC,PIK3CG,ELANE
GO:0030855	Epithelial cell differentiation	32	617	0.79	1.76	2.54e-14	9606.ENSP00000228682,9606.ENSP00000249373,9606.ENSP00000254066,9606.ENSP00000263923,9606.ENSP00000264498,9606.ENSP00000265371,9606.ENSP00000265734,9606.ENSP00000287820,9606.ENSP00000302486,9606.ENSP00000304592,9606.ENSP00000311032,9606.ENSP00000315644,9606.ENSP00000317272,9606.ENSP00000325120,9606.ENSP00000332296,9606.ENSP00000342235,9606.ENSP00000345672,9606.ENSP00000351209,9606.ENSP00000352798,…	GLI1,SMO,RARA,KDR,FGF2,NRP1,CDK6,PPARG,MAP2K1,FASN,CASP3,TYMS,MET,PGR,RARB,ERBB4,CTSB,EPHA2,COL18A1,JUN,ABL1,HDAC1,SRC,AR,PCNA,CYP1A1,CDK1,ESR1,NTRK1,HIF1A,AKT1,CTNNB1
GO:0051054	Positive regulation of DNA metabolic process	24	304	0.97	2.16	3.04e-14	9606.ENSP00000215832,9606.ENSP00000226730,9606.ENSP00000228682,9606.ENSP00000261799,9606.ENSP00000263025,9606.ENSP00000264498,9606.ENSP00000266970,9606.ENSP00000275493,9606.ENSP00000311032,9606.ENSP00000313420,9606.ENSP00000313950,9606.ENSP00000335153,9606.ENSP00000355759,9606.ENSP00000362680,9606.ENSP00000368458,9606.ENSP00000378699,9606.ENSP00000380638,9606.ENSP00000398698,9606.ENSP00000410402,…	MAPK1,IL2,GLI1,PDGFRB,MAPK3,FGF2,CDK2,EGFR,CASP3,PRKDC,AURKB,HSP90AA1,PARP1,SRC,PCNA,CDK1,PTK2B,TNF,MAP2K4,PTPRC,AKT1,CYP1B1,CTNNB1,IGF1R
GO:0071375	Cellular response to peptide hormone stimulus	22	240	1.03	2.3	3.08e-14	9606.ENSP00000216714,9606.ENSP00000225577,9606.ENSP00000257904,9606.ENSP00000263967,9606.ENSP00000264657,9606.ENSP00000287820,9606.ENSP00000313420,9606.ENSP00000324806,9606.ENSP00000341189,9606.ENSP00000355759,9606.ENSP00000362680,9606.ENSP00000371067,9606.ENSP00000380252,9606.ENSP00000384273,9606.ENSP00000408617,9606.ENSP00000428056,9606.ENSP00000432511,9606.ENSP00000451828,9606.ENSP00000478561,…	APEX1,RPS6KB1,CDK4,PIK3CA,STAT3,PPARG,PRKDC,GSK3B,PTK2,PARP1,SRC,JAK2,NFE2L2,RELA,HDAC9,PIK3R1,JAK3,AKT1,CYP1B1,CCNA2,IGF1R,JAK1
GO:0043535	Regulation of blood vessel endothelial cell migration	16	90	1.32	2.85	3.2e-14	9606.ENSP00000216117,9606.ENSP00000244007,9606.ENSP00000263923,9606.ENSP00000264498,9606.ENSP00000265371,9606.ENSP00000287820,9606.ENSP00000308938,9606.ENSP00000351209,9606.ENSP00000356438,9606.ENSP00000361423,9606.ENSP00000380252,9606.ENSP00000398698,9606.ENSP00000408617,9606.ENSP00000408695,9606.ENSP00000437955,9606.ENSP00000451828	HMOX1,PLCG1,KDR,FGF2,NRP1,PPARG,PLG,EPHA2,PTGS2,ABL1,NFE2L2,TNF,HDAC9,PRKCA,HIF1A,AKT1
GO:0044770	Cell cycle phase transition	20	183	1.11	2.46	3.2e-14	9606.ENSP00000216911,9606.ENSP00000225577,9606.ENSP00000227507,9606.ENSP00000257904,9606.ENSP00000262643,9606.ENSP00000263377,9606.ENSP00000265734,9606.ENSP00000266970,9606.ENSP00000300093,9606.ENSP00000303706,9606.ENSP00000321656,9606.ENSP00000362082,9606.ENSP00000372023,9606.ENSP00000378699,9606.ENSP00000381185,9606.ENSP00000391090,9606.ENSP00000402084,9606.ENSP00000411355,9606.ENSP00000478255,…	AURKA,RPS6KB1,CCND1,CDK4,CCNE1,BRD4,CDK6,CDK2,PLK1,CDC25A,CDC25C,CCND3,CHEK2,CDK1,BCL2,CHEK1,WEE1,PTPRC,ABCB1,CCNA2
GO:0045944	Positive regulation of transcription by RNA polymerase II	44	1250	0.62	1.4	3.28e-14	9606.ENSP00000216714,9606.ENSP00000226730,9606.ENSP00000228682,9606.ENSP00000229795,9606.ENSP00000242057,9606.ENSP00000249373,9606.ENSP00000254066,9606.ENSP00000259808,9606.ENSP00000262367,9606.ENSP00000263025,9606.ENSP00000263253,9606.ENSP00000263377,9606.ENSP00000264498,9606.ENSP00000264657,9606.ENSP00000269305,9606.ENSP00000275493,9606.ENSP00000287820,9606.ENSP00000297261,9606.ENSP00000313420,…	APEX1,IL2,GLI1,MAPK14,AHR,SMO,RARA,RIPK1,CREBBP,MAPK3,EP300,BRD4,FGF2,STAT3,TP53,EGFR,PPARG,SHH,PRKDC,MET,PGR,RARB,ESR2,PARP1,CHUK,JUN,ABL1,HDAC1,TLR4,AR,JAK2,NFE2L2,RELA,KDM3A,TNF,RAF1,ESR1,TOP2A,RXRA,PIK3R1,IKBKB,HIF1A,AKT1,CTNNB1
GO:0040011	Locomotion	30	537	0.82	1.83	3.52e-14	9606.ENSP00000215754,9606.ENSP00000215832,9606.ENSP00000229795,9606.ENSP00000249373,9606.ENSP00000257290,9606.ENSP00000261799,9606.ENSP00000263253,9606.ENSP00000264498,9606.ENSP00000265371,9606.ENSP00000269571,9606.ENSP00000286301,9606.ENSP00000288135,9606.ENSP00000292301,9606.ENSP00000297261,9606.ENSP00000302486,9606.ENSP00000317272,9606.ENSP00000320295,9606.ENSP00000341189,9606.ENSP00000347942,…	MIF,MAPK1,MAPK14,SMO,PDGFRA,PDGFRB,EP300,FGF2,NRP1,ERBB2,CSF1R,KIT,CCR2,SHH,MAP2K1,MET,TUBB3,PTK2,RET,EPHB4,EPHA2,PLAU,ALOX5,PIK3CD,TYMP,ABCC1,PIK3CG,NTRK1,EPHA5,PIK3CB
GO:0006954	Inflammatory response	30	538	0.82	1.82	3.68e-14	9606.ENSP00000215754,9606.ENSP00000216117,9606.ENSP00000249373,9606.ENSP00000259808,9606.ENSP00000264657,9606.ENSP00000286301,9606.ENSP00000288135,9606.ENSP00000292301,9606.ENSP00000301178,9606.ENSP00000304592,9606.ENSP00000327251,9606.ENSP00000351209,9606.ENSP00000354558,9606.ENSP00000356438,9606.ENSP00000359424,9606.ENSP00000360266,9606.ENSP00000363089,9606.ENSP00000363512,9606.ENSP00000366563,…	MIF,HMOX1,SMO,RIPK1,STAT3,CSF1R,KIT,CCR2,AXL,FASN,NOS2,EPHA2,MTOR,PTGS2,CHUK,JUN,TLR4,ALOX5,PIK3CD,JAK2,NFE2L2,PLA2G2A,RELA,TNF,HDAC9,PIK3CG,IKBKB,HIF1A,AKT1,ELANE
GO:0031667	Response to nutrient levels	28	461	0.86	1.9	4.96e-14	9606.ENSP00000215832,9606.ENSP00000216117,9606.ENSP00000225275,9606.ENSP00000225577,9606.ENSP00000227507,9606.ENSP00000228606,9606.ENSP00000229795,9606.ENSP00000254066,9606.ENSP00000263025,9606.ENSP00000264709,9606.ENSP00000269305,9606.ENSP00000287820,9606.ENSP00000290866,9606.ENSP00000295897,9606.ENSP00000315644,9606.ENSP00000354511,9606.ENSP00000354558,9606.ENSP00000356438,9606.ENSP00000362680,…	MAPK1,HMOX1,MPO,RPS6KB1,CCND1,CYP27B1,MAPK14,RARA,MAPK3,DNMT3A,TP53,PPARG,ACE,ALB,TYMS,COMT,MTOR,PTGS2,SRC,CYP1A1,MAPK8,NFE2L2,BCL2,TNF,NTRK1,AKT1,CYP1B1,IGF1R
GO:0030098	Lymphocyte differentiation	23	279	0.99	2.18	5.28e-14	9606.ENSP00000226730,9606.ENSP00000241453,9606.ENSP00000263253,9606.ENSP00000264657,9606.ENSP00000265734,9606.ENSP00000269305,9606.ENSP00000269571,9606.ENSP00000288135,9606.ENSP00000297261,9606.ENSP00000301178,9606.ENSP00000313420,9606.ENSP00000354558,9606.ENSP00000361423,9606.ENSP00000366563,9606.ENSP00000380638,9606.ENSP00000381185,9606.ENSP00000408617,9606.ENSP00000411355,9606.ENSP00000419060,…	IL2,FLT3,EP300,STAT3,CDK6,TP53,ERBB2,KIT,SHH,AXL,PRKDC,MTOR,ABL1,PIK3CD,PTK2B,BCL2,HDAC9,PTPRC,BRAF,PIK3R1,NTRK1,JAK3,CTNNB1
GO:0007399	Nervous system development	58	2188	0.5	1.15	5.52e-14	9606.ENSP00000159111,9606.ENSP00000215832,9606.ENSP00000216911,9606.ENSP00000219070,9606.ENSP00000227507,9606.ENSP00000228682,9606.ENSP00000249373,9606.ENSP00000254066,9606.ENSP00000263025,9606.ENSP00000263253,9606.ENSP00000264498,9606.ENSP00000264657,9606.ENSP00000264709,9606.ENSP00000265371,9606.ENSP00000265734,9606.ENSP00000269305,9606.ENSP00000269571,9606.ENSP00000275493,9606.ENSP00000286301,…	KDM4B,MAPK1,AURKA,MMP2,CCND1,GLI1,SMO,RARA,MAPK3,EP300,FGF2,STAT3,DNMT3A,NRP1,CDK6,TP53,ERBB2,EGFR,CSF1R,ACE,SHH,AXL,MAP2K1,MMP14,PRKACA,CASP3,PRKDC,MET,TUBB3,GSK3B,RARB,HSP90AA1,PTK2,ERBB4,RET,EPHB4,EPHA2,MTOR,JUN,ABL1,HDAC1,SRC,TLR4,JAK2,ALK,PTK2B,BCL2,DHFR,TNF,WEE1,NTRK1,HIF1A,AKT1,CYP1B1,EPHA5,PTPN11,CTNNB1,IGF1R
GO:0046686	Response to cadmium ion	14	59	1.45	2.99	6.59e-14	9606.ENSP00000215832,9606.ENSP00000216117,9606.ENSP00000263025,9606.ENSP00000275493,9606.ENSP00000288135,9606.ENSP00000309572,9606.ENSP00000342007,9606.ENSP00000359424,9606.ENSP00000360266,9606.ENSP00000361405,9606.ENSP00000368458,9606.ENSP00000378699,9606.ENSP00000378974,9606.ENSP00000451828	MAPK1,HMOX1,MAPK3,EGFR,KIT,TERT,CYP1A2,CHUK,JUN,MMP9,PCNA,CDK1,MAPK8,AKT1
GO:0097305	Response to alcohol	22	252	1.01	2.21	7.63e-14	9606.ENSP00000003084,9606.ENSP00000225577,9606.ENSP00000226730,9606.ENSP00000227507,9606.ENSP00000242057,9606.ENSP00000249373,9606.ENSP00000254066,9606.ENSP00000257904,9606.ENSP00000264709,9606.ENSP00000287820,9606.ENSP00000290866,9606.ENSP00000315644,9606.ENSP00000351273,9606.ENSP00000355759,9606.ENSP00000365230,9606.ENSP00000378699,9606.ENSP00000380638,9606.ENSP00000398698,9606.ENSP00000451828,…	CFTR,RPS6KB1,IL2,CCND1,AHR,SMO,RARA,CDK4,DNMT3A,PPARG,ACE,TYMS,CASP8,PARP1,BCL2L1,CDK1,PTK2B,TNF,AKT1,CYP1B1,CTNNB1,IGF1R
GO:0048545	Response to steroid hormone	23	285	0.98	2.14	7.98e-14	9606.ENSP00000225577,9606.ENSP00000227507,9606.ENSP00000241453,9606.ENSP00000263967,9606.ENSP00000290866,9606.ENSP00000311032,9606.ENSP00000315644,9606.ENSP00000325120,9606.ENSP00000330237,9606.ENSP00000343925,9606.ENSP00000355759,9606.ENSP00000356438,9606.ENSP00000362680,9606.ENSP00000363822,9606.ENSP00000368458,9606.ENSP00000371067,9606.ENSP00000381185,9606.ENSP00000386660,9606.ENSP00000398698,…	RPS6KB1,CCND1,FLT3,PIK3CA,ACE,CASP3,TYMS,PGR,CASP9,ESR2,PARP1,PTGS2,SRC,AR,PCNA,JAK2,BCL2,KDM3A,TNF,ESR1,RXRA,CYP1B1,IGF1R
GO:0043434	Response to peptide hormone	25	355	0.92	2.02	8.14e-14	9606.ENSP00000216714,9606.ENSP00000225577,9606.ENSP00000229795,9606.ENSP00000257904,9606.ENSP00000263967,9606.ENSP00000264657,9606.ENSP00000287820,9606.ENSP00000313420,9606.ENSP00000324806,9606.ENSP00000341189,9606.ENSP00000354558,9606.ENSP00000355759,9606.ENSP00000356438,9606.ENSP00000362680,9606.ENSP00000371067,9606.ENSP00000380252,9606.ENSP00000384273,9606.ENSP00000408617,9606.ENSP00000428056,…	APEX1,RPS6KB1,MAPK14,CDK4,PIK3CA,STAT3,PPARG,PRKDC,GSK3B,PTK2,MTOR,PARP1,PTGS2,SRC,JAK2,NFE2L2,RELA,HDAC9,PIK3R1,JAK3,AKT1,CYP1B1,CCNA2,IGF1R,JAK1
GO:2001237	Negative regulation of extrinsic apoptotic signaling pathway	16	97	1.29	2.73	8.77e-14	9606.ENSP00000216117,9606.ENSP00000223095,9606.ENSP00000225577,9606.ENSP00000259808,9606.ENSP00000265371,9606.ENSP00000309572,9606.ENSP00000324806,9606.ENSP00000358022,9606.ENSP00000362680,9606.ENSP00000363822,9606.ENSP00000365230,9606.ENSP00000381185,9606.ENSP00000384273,9606.ENSP00000398698,9606.ENSP00000401888,9606.ENSP00000451828	HMOX1,SERPINE1,RPS6KB1,RIPK1,NRP1,TERT,GSK3B,MCL1,SRC,AR,BCL2L1,BCL2,RELA,TNF,RAF1,AKT1
GO:0050776	Regulation of immune response	36	844	0.7	1.55	9.2e-14	9606.ENSP00000215832,9606.ENSP00000216117,9606.ENSP00000226730,9606.ENSP00000229795,9606.ENSP00000242057,9606.ENSP00000244007,9606.ENSP00000254066,9606.ENSP00000262367,9606.ENSP00000263253,9606.ENSP00000263967,9606.ENSP00000287820,9606.ENSP00000288135,9606.ENSP00000292301,9606.ENSP00000313420,9606.ENSP00000335153,9606.ENSP00000341189,9606.ENSP00000351273,9606.ENSP00000360242,9606.ENSP00000361423,…	MAPK1,HMOX1,IL2,MAPK14,AHR,PLCG1,RARA,CREBBP,EP300,PIK3CA,PPARG,KIT,CCR2,PRKDC,HSP90AA1,PTK2,CASP8,XIAP,ABL1,SRC,TLR4,PIK3CD,JAK2,MAPK8,NFE2L2,BCL2,RELA,TNF,ESR1,MAP2K4,PTPRC,BRAF,IKBKB,JAK3,ELANE,PTPN11
GO:0006935	Chemotaxis	29	516	0.82	1.8	9.47e-14	9606.ENSP00000215754,9606.ENSP00000215832,9606.ENSP00000229795,9606.ENSP00000249373,9606.ENSP00000257290,9606.ENSP00000261799,9606.ENSP00000264498,9606.ENSP00000265371,9606.ENSP00000269571,9606.ENSP00000286301,9606.ENSP00000288135,9606.ENSP00000292301,9606.ENSP00000297261,9606.ENSP00000302486,9606.ENSP00000317272,9606.ENSP00000320295,9606.ENSP00000341189,9606.ENSP00000347942,9606.ENSP00000350896,…	MIF,MAPK1,MAPK14,SMO,PDGFRA,PDGFRB,FGF2,NRP1,ERBB2,CSF1R,KIT,CCR2,SHH,MAP2K1,MET,TUBB3,PTK2,RET,EPHB4,EPHA2,PLAU,ALOX5,PIK3CD,TYMP,ABCC1,PIK3CG,NTRK1,EPHA5,PIK3CB
GO:0061180	Mammary gland epithelium development	14	61	1.43	2.94	9.62e-14	9606.ENSP00000215832,9606.ENSP00000227507,9606.ENSP00000249373,9606.ENSP00000264498,9606.ENSP00000286301,9606.ENSP00000325120,9606.ENSP00000342235,9606.ENSP00000351209,9606.ENSP00000362680,9606.ENSP00000363822,9606.ENSP00000371067,9606.ENSP00000405330,9606.ENSP00000437955,9606.ENSP00000451828	MAPK1,CCND1,SMO,FGF2,CSF1R,PGR,ERBB4,EPHA2,SRC,AR,JAK2,ESR1,HIF1A,AKT1
GO:0051336	Regulation of hydrolase activity	39	1011	0.66	1.46	1.18e-13	9606.ENSP00000223095,9606.ENSP00000236671,9606.ENSP00000257290,9606.ENSP00000261799,9606.ENSP00000264498,9606.ENSP00000264657,9606.ENSP00000269571,9606.ENSP00000275493,9606.ENSP00000287820,9606.ENSP00000288135,9606.ENSP00000317272,9606.ENSP00000324806,9606.ENSP00000330237,9606.ENSP00000341189,9606.ENSP00000345672,9606.ENSP00000347942,9606.ENSP00000351209,9606.ENSP00000351273,9606.ENSP00000354558,…	SERPINE1,CTSD,PDGFRA,PDGFRB,FGF2,STAT3,ERBB2,EGFR,PPARG,KIT,MET,GSK3B,CASP9,PTK2,CTSB,RET,EPHA2,CASP8,MTOR,PTGS2,XIAP,MMP9,ABL1,HDAC1,SRC,PCNA,JAK2,MAPK8,PTK2B,DAPK1,TNF,RAF1,ESR1,HDAC9,PTPRC,IKBKB,NTRK1,AKT1,EPHA5
GO:0032880	Regulation of protein localization	36	852	0.7	1.54	1.2e-13	9606.ENSP00000003084,9606.ENSP00000229795,9606.ENSP00000236671,9606.ENSP00000249373,9606.ENSP00000262643,9606.ENSP00000269571,9606.ENSP00000275493,9606.ENSP00000287820,9606.ENSP00000297261,9606.ENSP00000300093,9606.ENSP00000308208,9606.ENSP00000309572,9606.ENSP00000309591,9606.ENSP00000324806,9606.ENSP00000327251,9606.ENSP00000335153,9606.ENSP00000342235,9606.ENSP00000351209,9606.ENSP00000355759,…	CFTR,MAPK14,CTSD,SMO,CCNE1,ERBB2,EGFR,PPARG,SHH,PLK1,MMP14,TERT,PRKACA,GSK3B,NOS2,HSP90AA1,ERBB4,EPHA2,PARP1,PTGS2,SRC,TLR4,ALOX5,AR,BCL2L1,JAK2,CDK1,MAPK8,BCL2,TNF,PIK3R1,HIF1A,AKT1,EPHA5,PTPN11,CTNNB1
GO:0045931	Positive regulation of mitotic cell cycle	17	121	1.22	2.59	1.2e-13	9606.ENSP00000216714,9606.ENSP00000225577,9606.ENSP00000227507,9606.ENSP00000257904,9606.ENSP00000258149,9606.ENSP00000263377,9606.ENSP00000275493,9606.ENSP00000303706,9606.ENSP00000309572,9606.ENSP00000321656,9606.ENSP00000361423,9606.ENSP00000362082,9606.ENSP00000378488,9606.ENSP00000378699,9606.ENSP00000408695,9606.ENSP00000451828,9606.ENSP00000489597	APEX1,RPS6KB1,CCND1,CDK4,MDM2,BRD4,EGFR,CDC25A,TERT,CDC25C,ABL1,CCND3,CYP1A1,CDK1,PRKCA,AKT1,PTPN11
GO:0000902	Cell morphogenesis	33	708	0.74	1.62	1.46e-13	9606.ENSP00000216911,9606.ENSP00000229795,9606.ENSP00000249373,9606.ENSP00000256474,9606.ENSP00000263253,9606.ENSP00000265371,9606.ENSP00000269571,9606.ENSP00000275493,9606.ENSP00000286301,9606.ENSP00000297261,9606.ENSP00000301178,9606.ENSP00000311032,9606.ENSP00000317272,9606.ENSP00000320295,9606.ENSP00000330237,9606.ENSP00000335153,9606.ENSP00000341189,9606.ENSP00000347942,9606.ENSP00000350896,…	AURKA,MAPK14,SMO,VHL,EP300,NRP1,ERBB2,EGFR,CSF1R,SHH,AXL,CASP3,MET,TUBB3,CASP9,HSP90AA1,PTK2,RET,EPHB4,EPHA2,COL18A1,ABL1,SRC,AR,BCL2,WEE1,BRAF,PIK3R1,NTRK1,EPHA5,PTPN11,CTNNB1,IGF1R
GO:0044772	Mitotic cell cycle phase transition	19	173	1.11	2.38	1.53e-13	9606.ENSP00000216911,9606.ENSP00000225577,9606.ENSP00000227507,9606.ENSP00000257904,9606.ENSP00000262643,9606.ENSP00000263377,9606.ENSP00000265734,9606.ENSP00000266970,9606.ENSP00000300093,9606.ENSP00000303706,9606.ENSP00000321656,9606.ENSP00000362082,9606.ENSP00000372023,9606.ENSP00000378699,9606.ENSP00000381185,9606.ENSP00000391090,9606.ENSP00000402084,9606.ENSP00000478255,9606.ENSP00000481380	AURKA,RPS6KB1,CCND1,CDK4,CCNE1,BRD4,CDK6,CDK2,PLK1,CDC25A,CDC25C,CCND3,CHEK2,CDK1,BCL2,CHEK1,WEE1,ABCB1,CCNA2
GO:0008285	Negative regulation of cell population proliferation	33	713	0.74	1.61	1.76e-13	9606.ENSP00000216117,9606.ENSP00000226730,9606.ENSP00000228606,9606.ENSP00000254066,9606.ENSP00000256474,9606.ENSP00000264498,9606.ENSP00000264657,9606.ENSP00000265734,9606.ENSP00000269305,9606.ENSP00000269571,9606.ENSP00000286301,9606.ENSP00000287820,9606.ENSP00000297261,9606.ENSP00000302486,9606.ENSP00000308938,9606.ENSP00000311032,9606.ENSP00000332296,9606.ENSP00000340507,9606.ENSP00000342235,…	HMOX1,IL2,CYP27B1,RARA,VHL,FGF2,STAT3,CDK6,TP53,ERBB2,CSF1R,PPARG,SHH,MAP2K1,PLG,CASP3,RARB,TRIM24,ERBB4,COL18A1,MDM4,PTGS2,JUN,ALOX5,AR,JAK2,PTK2B,BCL2,TNF,RAF1,NTRK1,CYP1B1,CTNNB1
GO:0045321	Leukocyte activation	30	574	0.79	1.72	1.79e-13	9606.ENSP00000226730,9606.ENSP00000241453,9606.ENSP00000263253,9606.ENSP00000264657,9606.ENSP00000265734,9606.ENSP00000269305,9606.ENSP00000269571,9606.ENSP00000288135,9606.ENSP00000297261,9606.ENSP00000301178,9606.ENSP00000313420,9606.ENSP00000351273,9606.ENSP00000354558,9606.ENSP00000360266,9606.ENSP00000361423,9606.ENSP00000362082,9606.ENSP00000363089,9606.ENSP00000366563,9606.ENSP00000371067,…	IL2,FLT3,EP300,STAT3,CDK6,TP53,ERBB2,KIT,SHH,AXL,PRKDC,CASP8,MTOR,JUN,ABL1,CCND3,TLR4,PIK3CD,JAK2,PTK2B,BCL2,TNF,HDAC9,PTPRC,BRAF,PIK3CG,PIK3R1,NTRK1,JAK3,CTNNB1
GO:0042542	Response to hydrogen peroxide	16	103	1.26	2.63	1.96e-13	9606.ENSP00000216117,9606.ENSP00000216714,9606.ENSP00000219070,9606.ENSP00000259808,9606.ENSP00000261799,9606.ENSP00000301178,9606.ENSP00000311032,9606.ENSP00000361423,9606.ENSP00000362680,9606.ENSP00000368458,9606.ENSP00000378699,9606.ENSP00000380252,9606.ENSP00000380638,9606.ENSP00000381185,9606.ENSP00000384273,9606.ENSP00000478561	HMOX1,APEX1,MMP2,RIPK1,PDGFRB,AXL,CASP3,ABL1,SRC,PCNA,CDK1,NFE2L2,PTK2B,BCL2,RELA,CYP1B1
GO:0051098	Regulation of binding	25	375	0.9	1.93	2.54e-13	9606.ENSP00000216117,9606.ENSP00000216911,9606.ENSP00000249373,9606.ENSP00000254066,9606.ENSP00000263025,9606.ENSP00000263253,9606.ENSP00000265371,9606.ENSP00000287820,9606.ENSP00000290866,9606.ENSP00000300093,9606.ENSP00000309572,9606.ENSP00000309591,9606.ENSP00000313950,9606.ENSP00000317272,9606.ENSP00000324806,9606.ENSP00000355759,9606.ENSP00000360266,9606.ENSP00000361405,9606.ENSP00000361423,…	HMOX1,AURKA,SMO,RARA,MAPK3,EP300,NRP1,PPARG,ACE,PLK1,TERT,PRKACA,AURKB,MET,GSK3B,PARP1,JUN,MMP9,ABL1,SRC,JAK2,MAPK8,AKT1,CTNNB1,CYP2D6
GO:2001236	Regulation of extrinsic apoptotic signaling pathway	18	153	1.14	2.4	2.82e-13	9606.ENSP00000216117,9606.ENSP00000223095,9606.ENSP00000225577,9606.ENSP00000259808,9606.ENSP00000265371,9606.ENSP00000309572,9606.ENSP00000324806,9606.ENSP00000347942,9606.ENSP00000358022,9606.ENSP00000362680,9606.ENSP00000363822,9606.ENSP00000365230,9606.ENSP00000381185,9606.ENSP00000384273,9606.ENSP00000398698,9606.ENSP00000401888,9606.ENSP00000411355,9606.ENSP00000451828	HMOX1,SERPINE1,RPS6KB1,RIPK1,NRP1,TERT,GSK3B,RET,MCL1,SRC,AR,BCL2L1,BCL2,RELA,TNF,RAF1,PTPRC,AKT1
GO:0051052	Regulation of DNA metabolic process	29	541	0.8	1.73	2.9e-13	9606.ENSP00000215832,9606.ENSP00000226730,9606.ENSP00000228682,9606.ENSP00000261799,9606.ENSP00000263025,9606.ENSP00000263967,9606.ENSP00000264498,9606.ENSP00000266970,9606.ENSP00000269305,9606.ENSP00000275493,9606.ENSP00000287820,9606.ENSP00000311032,9606.ENSP00000313420,9606.ENSP00000313950,9606.ENSP00000335153,9606.ENSP00000355759,9606.ENSP00000362680,9606.ENSP00000368458,9606.ENSP00000378699,…	MAPK1,IL2,GLI1,PDGFRB,MAPK3,PIK3CA,FGF2,CDK2,TP53,EGFR,PPARG,CASP3,PRKDC,AURKB,HSP90AA1,PARP1,SRC,PCNA,CDK1,PTK2B,CHEK1,TNF,MAP2K4,PTPRC,AKT1,CYP1B1,CCNA2,CTNNB1,IGF1R
GO:0046649	Lymphocyte activation	27	457	0.84	1.81	2.99e-13	9606.ENSP00000226730,9606.ENSP00000241453,9606.ENSP00000263253,9606.ENSP00000264657,9606.ENSP00000265734,9606.ENSP00000269305,9606.ENSP00000269571,9606.ENSP00000288135,9606.ENSP00000297261,9606.ENSP00000301178,9606.ENSP00000313420,9606.ENSP00000351273,9606.ENSP00000354558,9606.ENSP00000361423,9606.ENSP00000362082,9606.ENSP00000363089,9606.ENSP00000366563,9606.ENSP00000380638,9606.ENSP00000381185,…	IL2,FLT3,EP300,STAT3,CDK6,TP53,ERBB2,KIT,SHH,AXL,PRKDC,CASP8,MTOR,ABL1,CCND3,TLR4,PIK3CD,PTK2B,BCL2,HDAC9,PTPRC,BRAF,PIK3CG,PIK3R1,NTRK1,JAK3,CTNNB1
GO:0006357	Regulation of transcription by RNA polymerase II	62	2586	0.45	1.05	3.47e-13	9606.ENSP00000216117,9606.ENSP00000216714,9606.ENSP00000226730,9606.ENSP00000227507,9606.ENSP00000228682,9606.ENSP00000229795,9606.ENSP00000242057,9606.ENSP00000249373,9606.ENSP00000254066,9606.ENSP00000256474,9606.ENSP00000257904,9606.ENSP00000258149,9606.ENSP00000259808,9606.ENSP00000262367,9606.ENSP00000262643,9606.ENSP00000263025,9606.ENSP00000263253,9606.ENSP00000263377,9606.ENSP00000264498,…	HMOX1,APEX1,IL2,CCND1,GLI1,MAPK14,AHR,SMO,RARA,VHL,CDK4,MDM2,RIPK1,CREBBP,CCNE1,MAPK3,EP300,BRD4,FGF2,STAT3,DNMT3A,CDK6,CDK2,NCOR1,TP53,EGFR,PPARG,SHH,PLK1,PRKDC,AURKB,MET,PGR,RARB,ESR2,PARP1,MDM4,CHUK,JUN,ABL1,CCND3,HDAC1,TLR4,AR,PCNA,JAK2,NFE2L2,RELA,KDM3A,CHEK1,TNF,RAF1,ESR1,HDAC9,TOP2A,RXRA,PIK3R1,IKBKB,HIF1A,AKT1,ELANE,CTNNB1
GO:0071478	Cellular response to radiation	19	183	1.09	2.29	3.81e-13	9606.ENSP00000219070,9606.ENSP00000229795,9606.ENSP00000258149,9606.ENSP00000262367,9606.ENSP00000263253,9606.ENSP00000269305,9606.ENSP00000299855,9606.ENSP00000303706,9606.ENSP00000313950,9606.ENSP00000322788,9606.ENSP00000330237,9606.ENSP00000355759,9606.ENSP00000356438,9606.ENSP00000361405,9606.ENSP00000365230,9606.ENSP00000368458,9606.ENSP00000372023,9606.ENSP00000391090,9606.ENSP00000428056	MMP2,MAPK14,MDM2,CREBBP,EP300,TP53,MMP3,CDC25A,AURKB,MMP1,CASP9,PARP1,PTGS2,MMP9,BCL2L1,PCNA,CHEK2,CHEK1,PIK3R1
GO:0031329	Regulation of cellular catabolic process	34	789	0.71	1.52	4.53e-13	9606.ENSP00000216117,9606.ENSP00000216714,9606.ENSP00000216911,9606.ENSP00000229795,9606.ENSP00000258149,9606.ENSP00000263025,9606.ENSP00000263253,9606.ENSP00000263923,9606.ENSP00000263967,9606.ENSP00000264657,9606.ENSP00000266970,9606.ENSP00000269305,9606.ENSP00000297261,9606.ENSP00000300093,9606.ENSP00000309591,9606.ENSP00000311032,9606.ENSP00000317272,9606.ENSP00000324806,9606.ENSP00000341189,…	HMOX1,APEX1,AURKA,MAPK14,MDM2,MAPK3,EP300,KDR,PIK3CA,STAT3,CDK2,TP53,SHH,PLK1,PRKACA,CASP3,MET,GSK3B,PTK2,MTOR,MCL1,ABL1,BCL2L1,MAPK8,NFE2L2,PTK2B,BCL2,DAPK1,TNF,PRKCA,PIK3CG,HIF1A,AKT1,PIK3CB
GO:0043536	Positive regulation of blood vessel endothelial cell migration	13	53	1.46	2.85	4.53e-13	9606.ENSP00000216117,9606.ENSP00000244007,9606.ENSP00000263923,9606.ENSP00000264498,9606.ENSP00000265371,9606.ENSP00000308938,9606.ENSP00000356438,9606.ENSP00000361423,9606.ENSP00000380252,9606.ENSP00000408617,9606.ENSP00000408695,9606.ENSP00000437955,9606.ENSP00000451828	HMOX1,PLCG1,KDR,FGF2,NRP1,PLG,PTGS2,ABL1,NFE2L2,HDAC9,PRKCA,HIF1A,AKT1
GO:0034644	Cellular response to UV	15	90	1.29	2.61	5.64e-13	9606.ENSP00000219070,9606.ENSP00000262367,9606.ENSP00000263253,9606.ENSP00000269305,9606.ENSP00000299855,9606.ENSP00000303706,9606.ENSP00000313950,9606.ENSP00000322788,9606.ENSP00000330237,9606.ENSP00000355759,9606.ENSP00000356438,9606.ENSP00000361405,9606.ENSP00000368458,9606.ENSP00000391090,9606.ENSP00000428056	MMP2,CREBBP,EP300,TP53,MMP3,CDC25A,AURKB,MMP1,CASP9,PARP1,PTGS2,MMP9,PCNA,CHEK1,PIK3R1
GO:0042063	Gliogenesis	21	248	1	2.1	5.67e-13	9606.ENSP00000215832,9606.ENSP00000249373,9606.ENSP00000263025,9606.ENSP00000264498,9606.ENSP00000264657,9606.ENSP00000265734,9606.ENSP00000269305,9606.ENSP00000269571,9606.ENSP00000286301,9606.ENSP00000297261,9606.ENSP00000302486,9606.ENSP00000308208,9606.ENSP00000354558,9606.ENSP00000361423,9606.ENSP00000362649,9606.ENSP00000363089,9606.ENSP00000380638,9606.ENSP00000398698,9606.ENSP00000451828,…	MAPK1,SMO,MAPK3,FGF2,STAT3,CDK6,TP53,ERBB2,CSF1R,SHH,MAP2K1,MMP14,MTOR,ABL1,HDAC1,TLR4,PTK2B,TNF,AKT1,PTPN11,CTNNB1
GO:1901987	Regulation of cell cycle phase transition	26	431	0.85	1.81	6.18e-13	9606.ENSP00000216714,9606.ENSP00000216911,9606.ENSP00000227507,9606.ENSP00000228682,9606.ENSP00000229795,9606.ENSP00000257904,9606.ENSP00000258149,9606.ENSP00000263377,9606.ENSP00000266970,9606.ENSP00000269305,9606.ENSP00000275493,9606.ENSP00000300093,9606.ENSP00000303706,9606.ENSP00000309572,9606.ENSP00000313420,9606.ENSP00000313950,9606.ENSP00000321656,9606.ENSP00000362082,9606.ENSP00000372023,…	APEX1,AURKA,CCND1,GLI1,MAPK14,CDK4,MDM2,BRD4,CDK2,TP53,EGFR,PLK1,CDC25A,TERT,PRKDC,AURKB,CDC25C,CCND3,CHEK2,CYP1A1,CDK1,BCL2,CHEK1,WEE1,AKT1,PTPN11
GO:0048699	Generation of neurons	40	1131	0.62	1.35	7.27e-13	9606.ENSP00000216911,9606.ENSP00000219070,9606.ENSP00000227507,9606.ENSP00000249373,9606.ENSP00000264498,9606.ENSP00000264657,9606.ENSP00000264709,9606.ENSP00000265371,9606.ENSP00000265734,9606.ENSP00000269305,9606.ENSP00000269571,9606.ENSP00000286301,9606.ENSP00000297261,9606.ENSP00000301178,9606.ENSP00000302486,9606.ENSP00000311032,9606.ENSP00000317272,9606.ENSP00000320295,9606.ENSP00000324806,…	AURKA,MMP2,CCND1,SMO,FGF2,STAT3,DNMT3A,NRP1,CDK6,TP53,ERBB2,CSF1R,SHH,AXL,MAP2K1,CASP3,MET,TUBB3,GSK3B,HSP90AA1,PTK2,ERBB4,RET,EPHB4,EPHA2,JUN,ABL1,HDAC1,JAK2,ALK,PTK2B,BCL2,DHFR,WEE1,NTRK1,HIF1A,EPHA5,PTPN11,CTNNB1,IGF1R
GO:0051090	Regulation of DNA-binding transcription factor activity	26	436	0.85	1.79	7.93e-13	9606.ENSP00000216117,9606.ENSP00000228682,9606.ENSP00000249373,9606.ENSP00000259808,9606.ENSP00000263025,9606.ENSP00000263253,9606.ENSP00000264657,9606.ENSP00000287820,9606.ENSP00000288135,9606.ENSP00000297261,9606.ENSP00000343925,9606.ENSP00000359424,9606.ENSP00000363089,9606.ENSP00000363822,9606.ENSP00000371067,9606.ENSP00000373700,9606.ENSP00000378974,9606.ENSP00000384273,9606.ENSP00000398698,…	HMOX1,GLI1,SMO,RIPK1,MAPK3,EP300,STAT3,PPARG,KIT,SHH,ESR2,CHUK,TLR4,AR,JAK2,ALK,MAPK8,RELA,TNF,ESR1,IKBKB,NTRK1,AKT1,CYP1B1,EPHA5,CTNNB1
GO:0050731	Positive regulation of peptidyl-tyrosine phosphorylation	19	194	1.06	2.19	9.85e-13	9606.ENSP00000215754,9606.ENSP00000226730,9606.ENSP00000241453,9606.ENSP00000265371,9606.ENSP00000269305,9606.ENSP00000275493,9606.ENSP00000286301,9606.ENSP00000288135,9606.ENSP00000290866,9606.ENSP00000342235,9606.ENSP00000354558,9606.ENSP00000361423,9606.ENSP00000362680,9606.ENSP00000371067,9606.ENSP00000373700,9606.ENSP00000380638,9606.ENSP00000398698,9606.ENSP00000411355,9606.ENSP00000489597	MIF,IL2,FLT3,NRP1,TP53,EGFR,CSF1R,KIT,ACE,ERBB4,MTOR,ABL1,SRC,JAK2,ALK,PTK2B,TNF,PTPRC,PTPN11
GO:0071902	Positive regulation of protein serine/threonine kinase activity	20	226	1.02	2.1	1.15e-12	9606.ENSP00000215754,9606.ENSP00000227507,9606.ENSP00000241453,9606.ENSP00000261799,9606.ENSP00000262948,9606.ENSP00000264498,9606.ENSP00000269571,9606.ENSP00000275493,9606.ENSP00000286301,9606.ENSP00000288135,9606.ENSP00000302486,9606.ENSP00000362082,9606.ENSP00000362680,9606.ENSP00000363089,9606.ENSP00000380638,9606.ENSP00000398698,9606.ENSP00000411355,9606.ENSP00000419260,9606.ENSP00000451828,…	MIF,CCND1,FLT3,PDGFRB,MAP2K2,FGF2,ERBB2,EGFR,CSF1R,KIT,MAP2K1,CCND3,SRC,TLR4,PTK2B,TNF,PTPRC,PIK3CG,AKT1,ELANE
GO:1901990	Regulation of mitotic cell cycle phase transition	23	332	0.91	1.89	1.53e-12	9606.ENSP00000216714,9606.ENSP00000216911,9606.ENSP00000227507,9606.ENSP00000257904,9606.ENSP00000258149,9606.ENSP00000263377,9606.ENSP00000266970,9606.ENSP00000269305,9606.ENSP00000275493,9606.ENSP00000300093,9606.ENSP00000303706,9606.ENSP00000309572,9606.ENSP00000313420,9606.ENSP00000313950,9606.ENSP00000321656,9606.ENSP00000362082,9606.ENSP00000372023,9606.ENSP00000378488,9606.ENSP00000378699,…	APEX1,AURKA,CCND1,CDK4,MDM2,BRD4,CDK2,TP53,EGFR,PLK1,CDC25A,TERT,PRKDC,AURKB,CDC25C,CCND3,CHEK2,CYP1A1,CDK1,BCL2,CHEK1,WEE1,AKT1
GO:0030099	Myeloid cell differentiation	21	263	0.97	2	1.63e-12	9606.ENSP00000229795,9606.ENSP00000263253,9606.ENSP00000286301,9606.ENSP00000287820,9606.ENSP00000288135,9606.ENSP00000304592,9606.ENSP00000311032,9606.ENSP00000330237,9606.ENSP00000351209,9606.ENSP00000351273,9606.ENSP00000355759,9606.ENSP00000360266,9606.ENSP00000361405,9606.ENSP00000362680,9606.ENSP00000366563,9606.ENSP00000371067,9606.ENSP00000398698,9606.ENSP00000428056,9606.ENSP00000432511,…	MAPK14,EP300,CSF1R,PPARG,KIT,FASN,CASP3,CASP9,EPHA2,CASP8,PARP1,JUN,MMP9,SRC,PIK3CD,JAK2,TNF,PIK3R1,JAK3,PTPN11,CTNNB1
GO:1903706	Regulation of hemopoiesis	25	410	0.86	1.78	1.63e-12	9606.ENSP00000226730,9606.ENSP00000229795,9606.ENSP00000254066,9606.ENSP00000259808,9606.ENSP00000264657,9606.ENSP00000265734,9606.ENSP00000269571,9606.ENSP00000292301,9606.ENSP00000297261,9606.ENSP00000301178,9606.ENSP00000308208,9606.ENSP00000313420,9606.ENSP00000351273,9606.ENSP00000354558,9606.ENSP00000361423,9606.ENSP00000363089,9606.ENSP00000380638,9606.ENSP00000398698,9606.ENSP00000408695,…	IL2,MAPK14,RARA,RIPK1,STAT3,CDK6,ERBB2,CCR2,SHH,AXL,MMP14,PRKDC,CASP8,MTOR,ABL1,TLR4,PTK2B,TNF,PRKCA,PTPRC,BRAF,PIK3R1,JAK3,HIF1A,CTNNB1
GO:0048609	Multicellular organismal reproductive process	35	883	0.67	1.42	1.79e-12	9606.ENSP00000003084,9606.ENSP00000216911,9606.ENSP00000219070,9606.ENSP00000225577,9606.ENSP00000228606,9606.ENSP00000228682,9606.ENSP00000254066,9606.ENSP00000257290,9606.ENSP00000264709,9606.ENSP00000288135,9606.ENSP00000290866,9606.ENSP00000300093,9606.ENSP00000301178,9606.ENSP00000309591,9606.ENSP00000311032,9606.ENSP00000321656,9606.ENSP00000325120,9606.ENSP00000345672,9606.ENSP00000354558,…	CFTR,AURKA,MMP2,RPS6KB1,CYP27B1,GLI1,RARA,PDGFRA,DNMT3A,KIT,ACE,PLK1,AXL,PRKACA,CASP3,CDC25C,PGR,CTSB,MTOR,PTGS2,SRC,AR,BCL2L1,PCNA,CYP1A1,PTK2B,BCL2,KDM3A,ESR1,TOP2A,AKT1,CYP1B1,PTPN11,CTNNB1,IGF1R
GO:0000278	Mitotic cell cycle	30	631	0.75	1.57	1.8e-12	9606.ENSP00000216911,9606.ENSP00000225577,9606.ENSP00000227507,9606.ENSP00000257904,9606.ENSP00000258149,9606.ENSP00000262643,9606.ENSP00000263274,9606.ENSP00000263377,9606.ENSP00000264709,9606.ENSP00000265734,9606.ENSP00000266970,9606.ENSP00000269305,9606.ENSP00000300093,9606.ENSP00000303706,9606.ENSP00000313420,9606.ENSP00000313950,9606.ENSP00000320295,9606.ENSP00000321656,9606.ENSP00000361423,…	AURKA,RPS6KB1,CCND1,CDK4,MDM2,CCNE1,LIG1,BRD4,DNMT3A,CDK6,CDK2,TP53,PLK1,CDC25A,PRKDC,AURKB,TUBB3,CDC25C,ABL1,CCND3,PCNA,CHEK2,CDK1,BCL2,CHEK1,WEE1,PRKCA,ABCB1,CCNA2,PTPN11
GO:0051091	Positive regulation of DNA-binding transcription factor activity	21	267	0.97	1.98	2.12e-12	9606.ENSP00000249373,9606.ENSP00000259808,9606.ENSP00000263253,9606.ENSP00000264657,9606.ENSP00000287820,9606.ENSP00000288135,9606.ENSP00000297261,9606.ENSP00000343925,9606.ENSP00000359424,9606.ENSP00000363089,9606.ENSP00000363822,9606.ENSP00000371067,9606.ENSP00000373700,9606.ENSP00000384273,9606.ENSP00000398698,9606.ENSP00000405330,9606.ENSP00000430684,9606.ENSP00000431418,9606.ENSP00000451828,…	SMO,RIPK1,EP300,STAT3,PPARG,KIT,SHH,ESR2,CHUK,TLR4,AR,JAK2,ALK,RELA,TNF,ESR1,IKBKB,NTRK1,AKT1,EPHA5,CTNNB1
GO:0038127	ERBB signaling pathway	13	62	1.39	2.63	2.52e-12	9606.ENSP00000215832,9606.ENSP00000244007,9606.ENSP00000263967,9606.ENSP00000269571,9606.ENSP00000275493,9606.ENSP00000341189,9606.ENSP00000342235,9606.ENSP00000361423,9606.ENSP00000362680,9606.ENSP00000380638,9606.ENSP00000419060,9606.ENSP00000451828,9606.ENSP00000489597	MAPK1,PLCG1,PIK3CA,ERBB2,EGFR,PTK2,ERBB4,ABL1,SRC,PTK2B,BRAF,AKT1,PTPN11
GO:0050679	Positive regulation of epithelial cell proliferation	19	207	1.03	2.09	2.83e-12	9606.ENSP00000216117,9606.ENSP00000227507,9606.ENSP00000244007,9606.ENSP00000249373,9606.ENSP00000263923,9606.ENSP00000264498,9606.ENSP00000264657,9606.ENSP00000265371,9606.ENSP00000269571,9606.ENSP00000275493,9606.ENSP00000297261,9606.ENSP00000360266,9606.ENSP00000363822,9606.ENSP00000366563,9606.ENSP00000398698,9606.ENSP00000408695,9606.ENSP00000437955,9606.ENSP00000451828,9606.ENSP00000495360	HMOX1,CCND1,PLCG1,SMO,KDR,FGF2,STAT3,NRP1,ERBB2,EGFR,SHH,JUN,AR,PIK3CD,TNF,PRKCA,HIF1A,AKT1,CTNNB1
GO:1901654	Response to ketone	19	207	1.03	2.09	2.83e-12	9606.ENSP00000003084,9606.ENSP00000225577,9606.ENSP00000227507,9606.ENSP00000242057,9606.ENSP00000257904,9606.ENSP00000263967,9606.ENSP00000287820,9606.ENSP00000290866,9606.ENSP00000315644,9606.ENSP00000330237,9606.ENSP00000355759,9606.ENSP00000362680,9606.ENSP00000363822,9606.ENSP00000365230,9606.ENSP00000368458,9606.ENSP00000371067,9606.ENSP00000451828,9606.ENSP00000478561,9606.ENSP00000497069	CFTR,RPS6KB1,CCND1,AHR,CDK4,PIK3CA,PPARG,ACE,TYMS,CASP9,PARP1,SRC,AR,BCL2L1,PCNA,JAK2,AKT1,CYP1B1,IGF1R
GO:0000904	Cell morphogenesis involved in differentiation	28	554	0.78	1.61	3.35e-12	9606.ENSP00000249373,9606.ENSP00000263253,9606.ENSP00000265371,9606.ENSP00000269571,9606.ENSP00000286301,9606.ENSP00000297261,9606.ENSP00000301178,9606.ENSP00000311032,9606.ENSP00000317272,9606.ENSP00000320295,9606.ENSP00000330237,9606.ENSP00000335153,9606.ENSP00000341189,9606.ENSP00000347942,9606.ENSP00000350896,9606.ENSP00000351209,9606.ENSP00000352798,9606.ENSP00000361423,9606.ENSP00000362680,…	SMO,EP300,NRP1,ERBB2,CSF1R,SHH,AXL,CASP3,MET,TUBB3,CASP9,HSP90AA1,PTK2,RET,EPHB4,EPHA2,COL18A1,ABL1,SRC,AR,BCL2,BRAF,PIK3R1,NTRK1,EPHA5,PTPN11,CTNNB1,IGF1R
GO:0030879	Mammary gland development	16	128	1.17	2.29	3.84e-12	9606.ENSP00000215832,9606.ENSP00000227507,9606.ENSP00000249373,9606.ENSP00000264498,9606.ENSP00000286301,9606.ENSP00000304592,9606.ENSP00000325120,9606.ENSP00000342235,9606.ENSP00000351209,9606.ENSP00000362680,9606.ENSP00000363822,9606.ENSP00000371067,9606.ENSP00000379683,9606.ENSP00000405330,9606.ENSP00000437955,9606.ENSP00000451828	MAPK1,CCND1,SMO,FGF2,CSF1R,FASN,PGR,ERBB4,EPHA2,SRC,AR,JAK2,CYP19A1,ESR1,HIF1A,AKT1
GO:0014910	Regulation of smooth muscle cell migration	13	65	1.37	2.57	4.21e-12	9606.ENSP00000216714,9606.ENSP00000223095,9606.ENSP00000225577,9606.ENSP00000261799,9606.ENSP00000265371,9606.ENSP00000290866,9606.ENSP00000309572,9606.ENSP00000361850,9606.ENSP00000362680,9606.ENSP00000363089,9606.ENSP00000380252,9606.ENSP00000381185,9606.ENSP00000478561	APEX1,SERPINE1,RPS6KB1,PDGFRB,NRP1,ACE,TERT,PLAU,SRC,TLR4,NFE2L2,BCL2,CYP1B1
GO:1900407	Regulation of cellular response to oxidative stress	14	84	1.29	2.47	4.21e-12	9606.ENSP00000259808,9606.ENSP00000299855,9606.ENSP00000317272,9606.ENSP00000355759,9606.ENSP00000358022,9606.ENSP00000361423,9606.ENSP00000363089,9606.ENSP00000363512,9606.ENSP00000380252,9606.ENSP00000396308,9606.ENSP00000398698,9606.ENSP00000437955,9606.ENSP00000451828,9606.ENSP00000495360	RIPK1,MMP3,MET,PARP1,MCL1,ABL1,TLR4,ALOX5,NFE2L2,DHFR,TNF,HIF1A,AKT1,CTNNB1
GO:0048863	Stem cell differentiation	18	183	1.06	2.12	4.41e-12	9606.ENSP00000215832,9606.ENSP00000229795,9606.ENSP00000249373,9606.ENSP00000263025,9606.ENSP00000264498,9606.ENSP00000265371,9606.ENSP00000265734,9606.ENSP00000269305,9606.ENSP00000288135,9606.ENSP00000290866,9606.ENSP00000297261,9606.ENSP00000342235,9606.ENSP00000347942,9606.ENSP00000381185,9606.ENSP00000405330,9606.ENSP00000411355,9606.ENSP00000437955,9606.ENSP00000495360	MAPK1,MAPK14,SMO,MAPK3,FGF2,NRP1,CDK6,TP53,KIT,ACE,SHH,ERBB4,RET,BCL2,ESR1,PTPRC,HIF1A,CTNNB1
GO:0051050	Positive regulation of transport	35	915	0.65	1.37	4.72e-12	9606.ENSP00000003084,9606.ENSP00000215754,9606.ENSP00000223095,9606.ENSP00000229795,9606.ENSP00000244007,9606.ENSP00000249373,9606.ENSP00000261799,9606.ENSP00000269571,9606.ENSP00000287820,9606.ENSP00000292301,9606.ENSP00000297261,9606.ENSP00000301178,9606.ENSP00000309572,9606.ENSP00000309591,9606.ENSP00000324806,9606.ENSP00000335153,9606.ENSP00000356438,9606.ENSP00000361423,9606.ENSP00000362680,…	CFTR,MIF,SERPINE1,MAPK14,PLCG1,SMO,PDGFRB,ERBB2,PPARG,CCR2,SHH,AXL,TERT,PRKACA,GSK3B,HSP90AA1,PTGS2,ABL1,SRC,TLR4,JAK2,CDK1,MAPK8,CYP19A1,NFE2L2,TNF,PTPRC,BRAF,RXRA,PIK3R1,JAK3,HIF1A,AKT1,ABCB1,PTPN11
GO:0007173	Epidermal growth factor receptor signaling pathway	12	49	1.46	2.66	4.73e-12	9606.ENSP00000244007,9606.ENSP00000263967,9606.ENSP00000269571,9606.ENSP00000275493,9606.ENSP00000341189,9606.ENSP00000342235,9606.ENSP00000361423,9606.ENSP00000362680,9606.ENSP00000380638,9606.ENSP00000419060,9606.ENSP00000451828,9606.ENSP00000489597	PLCG1,PIK3CA,ERBB2,EGFR,PTK2,ERBB4,ABL1,SRC,PTK2B,BRAF,AKT1,PTPN11
GO:0031100	Animal organ regeneration	13	67	1.36	2.52	5.85e-12	9606.ENSP00000216117,9606.ENSP00000216911,9606.ENSP00000227507,9606.ENSP00000228682,9606.ENSP00000241453,9606.ENSP00000287820,9606.ENSP00000290866,9606.ENSP00000301178,9606.ENSP00000315644,9606.ENSP00000368458,9606.ENSP00000378699,9606.ENSP00000398698,9606.ENSP00000481380	HMOX1,AURKA,CCND1,GLI1,FLT3,PPARG,ACE,AXL,TYMS,PCNA,CDK1,TNF,CCNA2
GO:0007417	Central nervous system development	37	1035	0.62	1.32	5.95e-12	9606.ENSP00000159111,9606.ENSP00000215832,9606.ENSP00000228682,9606.ENSP00000249373,9606.ENSP00000254066,9606.ENSP00000263025,9606.ENSP00000264498,9606.ENSP00000264657,9606.ENSP00000265371,9606.ENSP00000265734,9606.ENSP00000269305,9606.ENSP00000269571,9606.ENSP00000275493,9606.ENSP00000286301,9606.ENSP00000290866,9606.ENSP00000297261,9606.ENSP00000301178,9606.ENSP00000302486,9606.ENSP00000311032,…	KDM4B,MAPK1,GLI1,SMO,RARA,MAPK3,FGF2,STAT3,NRP1,CDK6,TP53,ERBB2,EGFR,CSF1R,ACE,SHH,AXL,MAP2K1,CASP3,PRKDC,GSK3B,RARB,HSP90AA1,ERBB4,MTOR,ABL1,HDAC1,SRC,TLR4,ALK,BCL2,TNF,HIF1A,EPHA5,PTPN11,CTNNB1,IGF1R
GO:0051248	Negative regulation of protein metabolic process	37	1038	0.62	1.31	6.45e-12	9606.ENSP00000159111,9606.ENSP00000215754,9606.ENSP00000223095,9606.ENSP00000226730,9606.ENSP00000254066,9606.ENSP00000269305,9606.ENSP00000275493,9606.ENSP00000287820,9606.ENSP00000297261,9606.ENSP00000298573,9606.ENSP00000300093,9606.ENSP00000311032,9606.ENSP00000313420,9606.ENSP00000315644,9606.ENSP00000324806,9606.ENSP00000327251,9606.ENSP00000345672,9606.ENSP00000356150,9606.ENSP00000356438,…	KDM4B,MIF,SERPINE1,IL2,RARA,TP53,EGFR,PPARG,SHH,DUSP16,PLK1,CASP3,PRKDC,TYMS,GSK3B,NOS2,CTSB,MDM4,PTGS2,XIAP,JUN,MMP9,ABL1,PLAU,SRC,RELA,DAPK1,KDM3A,DHFR,TNF,RAF1,PTPRC,IKBKB,JAK3,AKT1,CTNNB1,PIK3CB
GO:0010564	Regulation of cell cycle process	31	716	0.71	1.46	6.67e-12	9606.ENSP00000216714,9606.ENSP00000216911,9606.ENSP00000227507,9606.ENSP00000228682,9606.ENSP00000229795,9606.ENSP00000257904,9606.ENSP00000258149,9606.ENSP00000261799,9606.ENSP00000263377,9606.ENSP00000266970,9606.ENSP00000269305,9606.ENSP00000275493,9606.ENSP00000300093,9606.ENSP00000303706,9606.ENSP00000309572,9606.ENSP00000313420,9606.ENSP00000313950,9606.ENSP00000321656,9606.ENSP00000362082,…	APEX1,AURKA,CCND1,GLI1,MAPK14,CDK4,MDM2,PDGFRB,BRD4,CDK2,TP53,EGFR,PLK1,CDC25A,TERT,PRKDC,AURKB,CDC25C,CCND3,BCL2L1,CHEK2,CYP1A1,CDK1,BCL2,CHEK1,TNF,WEE1,AKT1,PTPN11,CTNNB1,IGF1R
GO:0090068	Positive regulation of cell cycle process	20	251	0.97	1.94	6.74e-12	9606.ENSP00000216714,9606.ENSP00000216911,9606.ENSP00000227507,9606.ENSP00000228682,9606.ENSP00000257904,9606.ENSP00000258149,9606.ENSP00000261799,9606.ENSP00000263377,9606.ENSP00000275493,9606.ENSP00000303706,9606.ENSP00000309572,9606.ENSP00000313950,9606.ENSP00000321656,9606.ENSP00000362082,9606.ENSP00000372023,9606.ENSP00000378488,9606.ENSP00000378699,9606.ENSP00000398698,9606.ENSP00000451828,…	APEX1,AURKA,CCND1,GLI1,CDK4,MDM2,PDGFRB,BRD4,EGFR,CDC25A,TERT,AURKB,CDC25C,CCND3,CHEK2,CYP1A1,CDK1,TNF,AKT1,IGF1R
GO:1901215	Negative regulation of neuron death	19	219	1.01	2	6.9e-12	9606.ENSP00000216117,9606.ENSP00000227507,9606.ENSP00000263923,9606.ENSP00000263967,9606.ENSP00000265371,9606.ENSP00000301178,9606.ENSP00000309572,9606.ENSP00000324806,9606.ENSP00000360266,9606.ENSP00000365230,9606.ENSP00000371067,9606.ENSP00000380638,9606.ENSP00000381185,9606.ENSP00000410402,9606.ENSP00000419060,9606.ENSP00000431418,9606.ENSP00000437955,9606.ENSP00000451828,9606.ENSP00000495360	HMOX1,CCND1,KDR,PIK3CA,NRP1,AXL,TERT,GSK3B,JUN,BCL2L1,JAK2,PTK2B,BCL2,MAP2K4,BRAF,NTRK1,HIF1A,AKT1,CTNNB1
GO:0045785	Positive regulation of cell adhesion	26	485	0.8	1.63	7.67e-12	9606.ENSP00000226730,9606.ENSP00000254066,9606.ENSP00000263923,9606.ENSP00000263967,9606.ENSP00000265371,9606.ENSP00000265734,9606.ENSP00000269571,9606.ENSP00000292301,9606.ENSP00000297261,9606.ENSP00000324806,9606.ENSP00000347942,9606.ENSP00000361423,9606.ENSP00000362680,9606.ENSP00000363512,9606.ENSP00000371067,9606.ENSP00000380638,9606.ENSP00000384273,9606.ENSP00000398698,9606.ENSP00000408695,…	IL2,RARA,KDR,PIK3CA,NRP1,CDK6,ERBB2,CCR2,SHH,GSK3B,RET,ABL1,SRC,ALOX5,JAK2,PTK2B,RELA,TNF,PRKCA,PTPRC,BRAF,JAK3,AKT1,ELANE,PTPN11,JAK1
GO:0036294	Cellular response to decreased oxygen levels	16	136	1.14	2.2	8.69e-12	9606.ENSP00000216117,9606.ENSP00000256474,9606.ENSP00000258149,9606.ENSP00000264709,9606.ENSP00000269305,9606.ENSP00000287820,9606.ENSP00000309572,9606.ENSP00000354558,9606.ENSP00000356150,9606.ENSP00000356438,9606.ENSP00000362680,9606.ENSP00000380252,9606.ENSP00000381185,9606.ENSP00000437955,9606.ENSP00000451828,9606.ENSP00000481380	HMOX1,VHL,MDM2,DNMT3A,TP53,PPARG,TERT,MTOR,MDM4,PTGS2,SRC,NFE2L2,BCL2,HIF1A,AKT1,CCNA2
GO:0043627	Response to estrogen	13	71	1.33	2.45	1.1e-11	9606.ENSP00000216117,9606.ENSP00000219070,9606.ENSP00000227507,9606.ENSP00000228606,9606.ENSP00000254066,9606.ENSP00000261799,9606.ENSP00000263253,9606.ENSP00000287820,9606.ENSP00000308208,9606.ENSP00000335153,9606.ENSP00000340507,9606.ENSP00000363822,9606.ENSP00000405330	HMOX1,MMP2,CCND1,CYP27B1,RARA,PDGFRB,EP300,PPARG,MMP14,HSP90AA1,TRIM24,AR,ESR1
GO:0008406	Gonad development	19	226	1	1.95	1.15e-11	9606.ENSP00000219070,9606.ENSP00000227507,9606.ENSP00000254066,9606.ENSP00000257290,9606.ENSP00000261799,9606.ENSP00000263923,9606.ENSP00000288135,9606.ENSP00000290866,9606.ENSP00000308208,9606.ENSP00000311032,9606.ENSP00000325120,9606.ENSP00000362680,9606.ENSP00000363822,9606.ENSP00000365230,9606.ENSP00000379683,9606.ENSP00000381185,9606.ENSP00000405330,9606.ENSP00000431418,9606.ENSP00000478561	MMP2,CCND1,RARA,PDGFRA,PDGFRB,KDR,KIT,ACE,MMP14,CASP3,PGR,SRC,AR,BCL2L1,CYP19A1,BCL2,ESR1,NTRK1,CYP1B1
GO:0045766	Positive regulation of angiogenesis	17	166	1.08	2.09	1.17e-11	9606.ENSP00000216117,9606.ENSP00000223095,9606.ENSP00000244007,9606.ENSP00000263923,9606.ENSP00000264498,9606.ENSP00000264657,9606.ENSP00000265371,9606.ENSP00000309572,9606.ENSP00000361423,9606.ENSP00000366563,9606.ENSP00000380252,9606.ENSP00000380638,9606.ENSP00000408695,9606.ENSP00000431418,9606.ENSP00000437955,9606.ENSP00000478561,9606.ENSP00000499900	HMOX1,SERPINE1,PLCG1,KDR,FGF2,STAT3,NRP1,TERT,ABL1,PIK3CD,NFE2L2,PTK2B,PRKCA,NTRK1,HIF1A,CYP1B1,JAK1
GO:0051896	Regulation of protein kinase B signaling	17	166	1.08	2.09	1.17e-11	9606.ENSP00000263967,9606.ENSP00000264498,9606.ENSP00000275493,9606.ENSP00000301178,9606.ENSP00000317272,9606.ENSP00000335153,9606.ENSP00000341189,9606.ENSP00000347942,9606.ENSP00000351209,9606.ENSP00000354558,9606.ENSP00000362680,9606.ENSP00000366563,9606.ENSP00000398698,9606.ENSP00000419260,9606.ENSP00000431418,9606.ENSP00000497069,9606.ENSP00000501150	PIK3CA,FGF2,EGFR,AXL,MET,HSP90AA1,PTK2,RET,EPHA2,MTOR,SRC,PIK3CD,TNF,PIK3CG,NTRK1,IGF1R,PIK3CB
GO:0030182	Neuron differentiation	37	1062	0.61	1.28	1.22e-11	9606.ENSP00000216911,9606.ENSP00000219070,9606.ENSP00000227507,9606.ENSP00000249373,9606.ENSP00000264498,9606.ENSP00000264657,9606.ENSP00000264709,9606.ENSP00000265371,9606.ENSP00000269571,9606.ENSP00000286301,9606.ENSP00000297261,9606.ENSP00000302486,9606.ENSP00000311032,9606.ENSP00000317272,9606.ENSP00000320295,9606.ENSP00000324806,9606.ENSP00000335153,9606.ENSP00000341189,9606.ENSP00000342235,…	AURKA,MMP2,CCND1,SMO,FGF2,STAT3,DNMT3A,NRP1,ERBB2,CSF1R,SHH,MAP2K1,CASP3,MET,TUBB3,GSK3B,HSP90AA1,PTK2,ERBB4,RET,EPHB4,EPHA2,JUN,ABL1,HDAC1,JAK2,ALK,PTK2B,BCL2,DHFR,WEE1,NTRK1,HIF1A,EPHA5,PTPN11,CTNNB1,IGF1R
GO:0071241	Cellular response to inorganic substance	19	227	0.99	1.95	1.22e-11	9606.ENSP00000215832,9606.ENSP00000216117,9606.ENSP00000263025,9606.ENSP00000266970,9606.ENSP00000275493,9606.ENSP00000297261,9606.ENSP00000299855,9606.ENSP00000342007,9606.ENSP00000355759,9606.ENSP00000356438,9606.ENSP00000359424,9606.ENSP00000360266,9606.ENSP00000361405,9606.ENSP00000378488,9606.ENSP00000378974,9606.ENSP00000380252,9606.ENSP00000419060,9606.ENSP00000451828,9606.ENSP00000481380	MAPK1,HMOX1,MAPK3,CDK2,EGFR,SHH,MMP3,CYP1A2,PARP1,PTGS2,CHUK,JUN,MMP9,CYP1A1,MAPK8,NFE2L2,BRAF,AKT1,CCNA2
GO:1903798	Regulation of miRNA maturation	10	26	1.66	2.74	1.25e-11	9606.ENSP00000259808,9606.ENSP00000262948,9606.ENSP00000264657,9606.ENSP00000268712,9606.ENSP00000269305,9606.ENSP00000275493,9606.ENSP00000302486,9606.ENSP00000309572,9606.ENSP00000398698,9606.ENSP00000405330	RIPK1,MAP2K2,STAT3,NCOR1,TP53,EGFR,MAP2K1,TERT,TNF,ESR1
GO:0031960	Response to corticosteroid	17	167	1.08	2.08	1.26e-11	9606.ENSP00000225577,9606.ENSP00000227507,9606.ENSP00000241453,9606.ENSP00000263967,9606.ENSP00000290866,9606.ENSP00000311032,9606.ENSP00000315644,9606.ENSP00000330237,9606.ENSP00000355759,9606.ENSP00000356438,9606.ENSP00000362680,9606.ENSP00000368458,9606.ENSP00000371067,9606.ENSP00000381185,9606.ENSP00000398698,9606.ENSP00000478561,9606.ENSP00000497069	RPS6KB1,CCND1,FLT3,PIK3CA,ACE,CASP3,TYMS,CASP9,PARP1,PTGS2,SRC,PCNA,JAK2,BCL2,TNF,CYP1B1,IGF1R
GO:1901989	Positive regulation of cell cycle phase transition	15	115	1.19	2.24	1.26e-11	9606.ENSP00000216714,9606.ENSP00000227507,9606.ENSP00000228682,9606.ENSP00000257904,9606.ENSP00000258149,9606.ENSP00000263377,9606.ENSP00000275493,9606.ENSP00000303706,9606.ENSP00000309572,9606.ENSP00000321656,9606.ENSP00000362082,9606.ENSP00000372023,9606.ENSP00000378488,9606.ENSP00000378699,9606.ENSP00000451828	APEX1,CCND1,GLI1,CDK4,MDM2,BRD4,EGFR,CDC25A,TERT,CDC25C,CCND3,CHEK2,CYP1A1,CDK1,AKT1
GO:0007049	Cell cycle	40	1246	0.58	1.22	1.36e-11	9606.ENSP00000215832,9606.ENSP00000216911,9606.ENSP00000225577,9606.ENSP00000227507,9606.ENSP00000228606,9606.ENSP00000242057,9606.ENSP00000257904,9606.ENSP00000258149,9606.ENSP00000262643,9606.ENSP00000263025,9606.ENSP00000263253,9606.ENSP00000263274,9606.ENSP00000263377,9606.ENSP00000264709,9606.ENSP00000265734,9606.ENSP00000266970,9606.ENSP00000268712,9606.ENSP00000269305,9606.ENSP00000300093,…	MAPK1,AURKA,RPS6KB1,CCND1,CYP27B1,AHR,CDK4,MDM2,CCNE1,MAPK3,EP300,LIG1,BRD4,DNMT3A,CDK6,CDK2,NCOR1,TP53,PLK1,CDC25A,PRKDC,AURKB,TUBB3,CDC25C,ABL1,CCND3,SRC,PCNA,CHEK2,CDK1,BCL2,CHEK1,WEE1,PRKCA,PTPRC,TOP2A,ABCB1,CCNA2,PTPN11,CTNNB1
GO:0030162	Regulation of proteolysis	31	739	0.69	1.42	1.42e-11	9606.ENSP00000216911,9606.ENSP00000223095,9606.ENSP00000236671,9606.ENSP00000258149,9606.ENSP00000264657,9606.ENSP00000266970,9606.ENSP00000269305,9606.ENSP00000287820,9606.ENSP00000297261,9606.ENSP00000300093,9606.ENSP00000308208,9606.ENSP00000309591,9606.ENSP00000324806,9606.ENSP00000330237,9606.ENSP00000341189,9606.ENSP00000345672,9606.ENSP00000347942,9606.ENSP00000351273,9606.ENSP00000356438,…	AURKA,SERPINE1,CTSD,MDM2,STAT3,CDK2,TP53,PPARG,SHH,PLK1,MMP14,PRKACA,GSK3B,CASP9,PTK2,CTSB,RET,CASP8,PTGS2,XIAP,MMP9,PLAU,HDAC1,SRC,JAK2,NFE2L2,PTK2B,DAPK1,TNF,RAF1,AKT1
GO:0034612	Response to tumor necrosis factor	18	199	1.03	1.99	1.55e-11	9606.ENSP00000215832,9606.ENSP00000225577,9606.ENSP00000229795,9606.ENSP00000259808,9606.ENSP00000263025,9606.ENSP00000269305,9606.ENSP00000311032,9606.ENSP00000351273,9606.ENSP00000356438,9606.ENSP00000359424,9606.ENSP00000371067,9606.ENSP00000380252,9606.ENSP00000380638,9606.ENSP00000384273,9606.ENSP00000398698,9606.ENSP00000430684,9606.ENSP00000451828,9606.ENSP00000478561	MAPK1,RPS6KB1,MAPK14,RIPK1,MAPK3,TP53,CASP3,CASP8,PTGS2,CHUK,JAK2,NFE2L2,PTK2B,RELA,TNF,IKBKB,AKT1,CYP1B1
GO:1903829	Positive regulation of protein localization	25	461	0.81	1.61	1.75e-11	9606.ENSP00000003084,9606.ENSP00000229795,9606.ENSP00000249373,9606.ENSP00000269571,9606.ENSP00000275493,9606.ENSP00000287820,9606.ENSP00000297261,9606.ENSP00000300093,9606.ENSP00000309572,9606.ENSP00000309591,9606.ENSP00000324806,9606.ENSP00000335153,9606.ENSP00000342235,9606.ENSP00000351209,9606.ENSP00000355759,9606.ENSP00000356438,9606.ENSP00000362680,9606.ENSP00000363089,9606.ENSP00000371067,…	CFTR,MAPK14,SMO,ERBB2,EGFR,PPARG,SHH,PLK1,TERT,PRKACA,GSK3B,HSP90AA1,ERBB4,EPHA2,PARP1,PTGS2,SRC,TLR4,JAK2,CDK1,MAPK8,TNF,PIK3R1,HIF1A,AKT1
GO:0008630	Intrinsic apoptotic signaling pathway in response to DNA damage	13	75	1.31	2.37	1.95e-11	9606.ENSP00000216117,9606.ENSP00000263253,9606.ENSP00000269305,9606.ENSP00000313420,9606.ENSP00000330237,9606.ENSP00000351209,9606.ENSP00000358022,9606.ENSP00000361423,9606.ENSP00000365230,9606.ENSP00000372023,9606.ENSP00000381185,9606.ENSP00000398698,9606.ENSP00000428056	HMOX1,EP300,TP53,PRKDC,CASP9,EPHA2,MCL1,ABL1,BCL2L1,CHEK2,BCL2,TNF,PIK3R1
GO:0031327	Negative regulation of cellular biosynthetic process	45	1592	0.52	1.12	2.37e-11	9606.ENSP00000216714,9606.ENSP00000227507,9606.ENSP00000228606,9606.ENSP00000242057,9606.ENSP00000249373,9606.ENSP00000254066,9606.ENSP00000256474,9606.ENSP00000258149,9606.ENSP00000262367,9606.ENSP00000262643,9606.ENSP00000263253,9606.ENSP00000264657,9606.ENSP00000264709,9606.ENSP00000265734,9606.ENSP00000266970,9606.ENSP00000268712,9606.ENSP00000269305,9606.ENSP00000287820,9606.ENSP00000297261,…	APEX1,CCND1,CYP27B1,AHR,SMO,RARA,VHL,MDM2,CREBBP,CCNE1,EP300,STAT3,DNMT3A,CDK6,CDK2,NCOR1,TP53,PPARG,SHH,PLK1,AURKB,TYMS,GSK3B,RARB,TRIM24,ESR2,PARP1,MDM4,JUN,CCND3,HDAC1,SRC,AR,PCNA,RELA,DAPK1,CHEK1,DHFR,TNF,ESR1,HDAC9,RXRA,JAK3,ELANE,CTNNB1
GO:0060964	Regulation of miRNA-mediated gene silencing	11	42	1.49	2.54	2.55e-11	9606.ENSP00000259808,9606.ENSP00000262948,9606.ENSP00000264657,9606.ENSP00000268712,9606.ENSP00000269305,9606.ENSP00000275493,9606.ENSP00000287820,9606.ENSP00000302486,9606.ENSP00000309572,9606.ENSP00000398698,9606.ENSP00000405330	RIPK1,MAP2K2,STAT3,NCOR1,TP53,EGFR,PPARG,MAP2K1,TERT,TNF,ESR1
GO:0010558	Negative regulation of macromolecule biosynthetic process	44	1532	0.53	1.12	2.71e-11	9606.ENSP00000216714,9606.ENSP00000227507,9606.ENSP00000242057,9606.ENSP00000249373,9606.ENSP00000254066,9606.ENSP00000256474,9606.ENSP00000258149,9606.ENSP00000262367,9606.ENSP00000262643,9606.ENSP00000263253,9606.ENSP00000264657,9606.ENSP00000264709,9606.ENSP00000265734,9606.ENSP00000266970,9606.ENSP00000268712,9606.ENSP00000269305,9606.ENSP00000287820,9606.ENSP00000297261,9606.ENSP00000300093,…	APEX1,CCND1,AHR,SMO,RARA,VHL,MDM2,CREBBP,CCNE1,EP300,STAT3,DNMT3A,CDK6,CDK2,NCOR1,TP53,PPARG,SHH,PLK1,AURKB,TYMS,GSK3B,RARB,TRIM24,ESR2,PARP1,MDM4,JUN,CCND3,HDAC1,SRC,AR,PCNA,RELA,DAPK1,CHEK1,DHFR,TNF,ESR1,HDAC9,RXRA,JAK3,ELANE,CTNNB1
GO:0050865	Regulation of cell activation	29	658	0.72	1.44	2.75e-11	9606.ENSP00000215754,9606.ENSP00000216117,9606.ENSP00000226730,9606.ENSP00000242057,9606.ENSP00000254066,9606.ENSP00000257290,9606.ENSP00000261799,9606.ENSP00000263967,9606.ENSP00000269571,9606.ENSP00000292301,9606.ENSP00000297261,9606.ENSP00000301178,9606.ENSP00000308208,9606.ENSP00000311032,9606.ENSP00000313420,9606.ENSP00000361423,9606.ENSP00000362680,9606.ENSP00000363089,9606.ENSP00000371067,…	MIF,HMOX1,IL2,AHR,RARA,PDGFRA,PDGFRB,PIK3CA,ERBB2,CCR2,SHH,AXL,MMP14,CASP3,PRKDC,ABL1,SRC,TLR4,JAK2,BCL2,PLA2G2A,TNF,PRKCA,PTPRC,BRAF,JAK3,AKT1,PTPN11,CTNNB1
GO:0038083	Peptidyl-tyrosine autophosphorylation	9	18	1.77	2.73	2.94e-11	9606.ENSP00000263025,9606.ENSP00000263923,9606.ENSP00000275493,9606.ENSP00000361423,9606.ENSP00000362680,9606.ENSP00000373700,9606.ENSP00000380638,9606.ENSP00000431418,9606.ENSP00000497069	MAPK3,KDR,EGFR,ABL1,SRC,ALK,PTK2B,NTRK1,IGF1R
GO:2000278	Regulation of DNA biosynthetic process	15	124	1.15	2.14	3.28e-11	9606.ENSP00000215832,9606.ENSP00000261799,9606.ENSP00000263025,9606.ENSP00000264498,9606.ENSP00000269305,9606.ENSP00000287820,9606.ENSP00000313950,9606.ENSP00000335153,9606.ENSP00000362680,9606.ENSP00000368458,9606.ENSP00000380638,9606.ENSP00000391090,9606.ENSP00000398698,9606.ENSP00000478561,9606.ENSP00000495360	MAPK1,PDGFRB,MAPK3,FGF2,TP53,PPARG,AURKB,HSP90AA1,SRC,PCNA,PTK2B,CHEK1,TNF,CYP1B1,CTNNB1
GO:0014068	Positive regulation of phosphatidylinositol 3-kinase signaling	13	79	1.29	2.3	3.46e-11	9606.ENSP00000241453,9606.ENSP00000257290,9606.ENSP00000261799,9606.ENSP00000263923,9606.ENSP00000264498,9606.ENSP00000288135,9606.ENSP00000341189,9606.ENSP00000342235,9606.ENSP00000362680,9606.ENSP00000371067,9606.ENSP00000398698,9606.ENSP00000431418,9606.ENSP00000497069	FLT3,PDGFRA,PDGFRB,KDR,FGF2,KIT,PTK2,ERBB4,SRC,JAK2,TNF,NTRK1,IGF1R
GO:0060562	Epithelial tube morphogenesis	21	315	0.9	1.73	3.75e-11	9606.ENSP00000249373,9606.ENSP00000254066,9606.ENSP00000263923,9606.ENSP00000264498,9606.ENSP00000265371,9606.ENSP00000286301,9606.ENSP00000297261,9606.ENSP00000308208,9606.ENSP00000309591,9606.ENSP00000311032,9606.ENSP00000317272,9606.ENSP00000325120,9606.ENSP00000347942,9606.ENSP00000351209,9606.ENSP00000361423,9606.ENSP00000362680,9606.ENSP00000363822,9606.ENSP00000381185,9606.ENSP00000405330,…	SMO,RARA,KDR,FGF2,NRP1,CSF1R,SHH,MMP14,PRKACA,CASP3,MET,PGR,RET,EPHA2,ABL1,SRC,AR,BCL2,ESR1,HIF1A,CTNNB1
GO:1902105	Regulation of leukocyte differentiation	21	315	0.9	1.73	3.75e-11	9606.ENSP00000226730,9606.ENSP00000254066,9606.ENSP00000259808,9606.ENSP00000265734,9606.ENSP00000269571,9606.ENSP00000292301,9606.ENSP00000297261,9606.ENSP00000301178,9606.ENSP00000308208,9606.ENSP00000313420,9606.ENSP00000351273,9606.ENSP00000354558,9606.ENSP00000361423,9606.ENSP00000363089,9606.ENSP00000398698,9606.ENSP00000408695,9606.ENSP00000411355,9606.ENSP00000419060,9606.ENSP00000428056,…	IL2,RARA,RIPK1,CDK6,ERBB2,CCR2,SHH,AXL,MMP14,PRKDC,CASP8,MTOR,ABL1,TLR4,TNF,PRKCA,PTPRC,BRAF,PIK3R1,JAK3,CTNNB1
GO:0051093	Negative regulation of developmental process	34	933	0.63	1.29	3.8e-11	9606.ENSP00000215832,9606.ENSP00000223095,9606.ENSP00000226730,9606.ENSP00000227507,9606.ENSP00000249373,9606.ENSP00000254066,9606.ENSP00000264657,9606.ENSP00000265371,9606.ENSP00000265734,9606.ENSP00000269305,9606.ENSP00000269571,9606.ENSP00000275493,9606.ENSP00000287820,9606.ENSP00000288135,9606.ENSP00000292301,9606.ENSP00000297261,9606.ENSP00000324806,9606.ENSP00000332296,9606.ENSP00000351209,…	MAPK1,SERPINE1,IL2,CCND1,SMO,RARA,STAT3,NRP1,CDK6,TP53,ERBB2,EGFR,PPARG,KIT,CCR2,SHH,GSK3B,RARB,EPHA2,MMP9,HDAC1,TLR4,ALOX5,BCL2L1,NFE2L2,PTK2B,BCL2,TNF,PIK3R1,JAK3,HIF1A,PTPN11,CTNNB1,PIK3CB
GO:0016043	Cellular component organization	90	5436	0.29	0.77	4.11e-11	9606.ENSP00000159111,9606.ENSP00000215754,9606.ENSP00000216714,9606.ENSP00000216911,9606.ENSP00000219070,9606.ENSP00000225275,9606.ENSP00000236671,9606.ENSP00000249373,9606.ENSP00000257290,9606.ENSP00000258149,9606.ENSP00000259808,9606.ENSP00000260227,9606.ENSP00000261799,9606.ENSP00000262367,9606.ENSP00000262643,9606.ENSP00000263253,9606.ENSP00000263377,9606.ENSP00000263967,9606.ENSP00000264709,…	KDM4B,MIF,APEX1,AURKA,MMP2,MPO,CTSD,SMO,PDGFRA,MDM2,RIPK1,MMP7,PDGFRB,CREBBP,CCNE1,EP300,BRD4,PIK3CA,DNMT3A,NRP1,CDK2,NCOR1,TP53,ERBB2,EGFR,CSF1R,KIT,SHH,MMP3,PLK1,MMP14,PLG,TERT,PRKACA,CASP3,PRKDC,AURKB,TUBB3,MMP1,GSK3B,HSP90AA1,PTK2,ERBB4,RET,EPHB4,EPHA2,COL18A1,TOP1,MTOR,PARP1,MDM4,JUN,MMP9,ABL1,HDAC1,SRC,BCL2L1,PCNA,JAK2,CHEK2,CDK1,MAPK8,TYMP,PTK2B,BCL2,ABCC1,PLA2G2A,RELA,KDM3A,CHEK1,DHFR,TNF…
GO:0043524	Negative regulation of neuron apoptotic process	16	153	1.09	2.03	4.17e-11	9606.ENSP00000216117,9606.ENSP00000227507,9606.ENSP00000263923,9606.ENSP00000263967,9606.ENSP00000265371,9606.ENSP00000301178,9606.ENSP00000309572,9606.ENSP00000360266,9606.ENSP00000365230,9606.ENSP00000371067,9606.ENSP00000380638,9606.ENSP00000381185,9606.ENSP00000410402,9606.ENSP00000419060,9606.ENSP00000431418,9606.ENSP00000437955	HMOX1,CCND1,KDR,PIK3CA,NRP1,AXL,TERT,JUN,BCL2L1,JAK2,PTK2B,BCL2,MAP2K4,BRAF,NTRK1,HIF1A
GO:0071456	Cellular response to hypoxia	15	128	1.14	2.09	4.85e-11	9606.ENSP00000216117,9606.ENSP00000256474,9606.ENSP00000258149,9606.ENSP00000264709,9606.ENSP00000269305,9606.ENSP00000287820,9606.ENSP00000309572,9606.ENSP00000354558,9606.ENSP00000356150,9606.ENSP00000356438,9606.ENSP00000362680,9606.ENSP00000380252,9606.ENSP00000381185,9606.ENSP00000437955,9606.ENSP00000481380	HMOX1,VHL,MDM2,DNMT3A,TP53,PPARG,TERT,MTOR,MDM4,PTGS2,SRC,NFE2L2,BCL2,HIF1A,CCNA2
GO:0043405	Regulation of MAP kinase activity	17	185	1.04	1.93	5.37e-11	9606.ENSP00000215754,9606.ENSP00000241453,9606.ENSP00000261799,9606.ENSP00000264498,9606.ENSP00000269571,9606.ENSP00000275493,9606.ENSP00000287820,9606.ENSP00000288135,9606.ENSP00000298573,9606.ENSP00000362680,9606.ENSP00000363089,9606.ENSP00000380638,9606.ENSP00000398698,9606.ENSP00000411355,9606.ENSP00000419260,9606.ENSP00000466090,9606.ENSP00000501150	MIF,FLT3,PDGFRB,FGF2,ERBB2,EGFR,PPARG,KIT,DUSP16,SRC,TLR4,PTK2B,TNF,PTPRC,PIK3CG,ELANE,PIK3CB
GO:1903047	Mitotic cell cycle process	26	537	0.76	1.48	6.31e-11	9606.ENSP00000216911,9606.ENSP00000225577,9606.ENSP00000227507,9606.ENSP00000257904,9606.ENSP00000258149,9606.ENSP00000262643,9606.ENSP00000263274,9606.ENSP00000263377,9606.ENSP00000265734,9606.ENSP00000266970,9606.ENSP00000269305,9606.ENSP00000300093,9606.ENSP00000303706,9606.ENSP00000313420,9606.ENSP00000313950,9606.ENSP00000321656,9606.ENSP00000362082,9606.ENSP00000368458,9606.ENSP00000372023,…	AURKA,RPS6KB1,CCND1,CDK4,MDM2,CCNE1,LIG1,BRD4,CDK6,CDK2,TP53,PLK1,CDC25A,PRKDC,AURKB,CDC25C,CCND3,PCNA,CHEK2,CDK1,BCL2,CHEK1,WEE1,PRKCA,ABCB1,CCNA2
GO:0002244	Hematopoietic progenitor cell differentiation	14	106	1.19	2.14	6.38e-11	9606.ENSP00000241453,9606.ENSP00000257290,9606.ENSP00000263923,9606.ENSP00000265734,9606.ENSP00000269305,9606.ENSP00000286301,9606.ENSP00000288135,9606.ENSP00000290866,9606.ENSP00000297261,9606.ENSP00000313420,9606.ENSP00000381185,9606.ENSP00000411355,9606.ENSP00000411532,9606.ENSP00000419060	FLT3,PDGFRA,KDR,CDK6,TP53,CSF1R,KIT,ACE,SHH,PRKDC,BCL2,PTPRC,TOP2A,BRAF
GO:0048565	Digestive tract development	15	131	1.13	2.06	6.5e-11	9606.ENSP00000228682,9606.ENSP00000249373,9606.ENSP00000257290,9606.ENSP00000275493,9606.ENSP00000288135,9606.ENSP00000297261,9606.ENSP00000315644,9606.ENSP00000332296,9606.ENSP00000347942,9606.ENSP00000362680,9606.ENSP00000378488,9606.ENSP00000381185,9606.ENSP00000398698,9606.ENSP00000437955,9606.ENSP00000495360	GLI1,SMO,PDGFRA,EGFR,KIT,SHH,TYMS,RARB,RET,SRC,CYP1A1,BCL2,TNF,HIF1A,CTNNB1
GO:0033043	Regulation of organelle organization	38	1190	0.58	1.18	6.57e-11	9606.ENSP00000215832,9606.ENSP00000216911,9606.ENSP00000257290,9606.ENSP00000261799,9606.ENSP00000262948,9606.ENSP00000263025,9606.ENSP00000263253,9606.ENSP00000263923,9606.ENSP00000263967,9606.ENSP00000265371,9606.ENSP00000266970,9606.ENSP00000269305,9606.ENSP00000286301,9606.ENSP00000287820,9606.ENSP00000300093,9606.ENSP00000302486,9606.ENSP00000313950,9606.ENSP00000317272,9606.ENSP00000321656,…	MAPK1,AURKA,PDGFRA,PDGFRB,MAP2K2,MAPK3,EP300,KDR,PIK3CA,NRP1,CDK2,TP53,CSF1R,PPARG,PLK1,MAP2K1,AURKB,MET,CDC25C,GSK3B,PTK2,MTOR,PARP1,MMP9,ABL1,SRC,BCL2L1,MAPK8,PTK2B,CHEK1,TNF,TOP2A,BRAF,PIK3R1,HIF1A,AKT1,EPHA5,CTNNB1
GO:0010001	Glial cell differentiation	17	188	1.03	1.91	6.72e-11	9606.ENSP00000215832,9606.ENSP00000249373,9606.ENSP00000263025,9606.ENSP00000264498,9606.ENSP00000264657,9606.ENSP00000265734,9606.ENSP00000269571,9606.ENSP00000297261,9606.ENSP00000302486,9606.ENSP00000354558,9606.ENSP00000361423,9606.ENSP00000362649,9606.ENSP00000363089,9606.ENSP00000398698,9606.ENSP00000451828,9606.ENSP00000489597,9606.ENSP00000495360	MAPK1,SMO,MAPK3,FGF2,STAT3,CDK6,ERBB2,SHH,MAP2K1,MTOR,ABL1,HDAC1,TLR4,TNF,AKT1,PTPN11,CTNNB1
GO:0002573	Myeloid leukocyte differentiation	15	134	1.12	2.03	8.7e-11	9606.ENSP00000229795,9606.ENSP00000286301,9606.ENSP00000287820,9606.ENSP00000288135,9606.ENSP00000304592,9606.ENSP00000351209,9606.ENSP00000351273,9606.ENSP00000355759,9606.ENSP00000360266,9606.ENSP00000361405,9606.ENSP00000362680,9606.ENSP00000366563,9606.ENSP00000398698,9606.ENSP00000428056,9606.ENSP00000495360	MAPK14,CSF1R,PPARG,KIT,FASN,EPHA2,CASP8,PARP1,JUN,MMP9,SRC,PIK3CD,TNF,PIK3R1,CTNNB1
GO:0048589	Developmental growth	23	412	0.82	1.57	8.77e-11	9606.ENSP00000216911,9606.ENSP00000249373,9606.ENSP00000254066,9606.ENSP00000261799,9606.ENSP00000263253,9606.ENSP00000265371,9606.ENSP00000269305,9606.ENSP00000297261,9606.ENSP00000308938,9606.ENSP00000315644,9606.ENSP00000332296,9606.ENSP00000335153,9606.ENSP00000342235,9606.ENSP00000354558,9606.ENSP00000362680,9606.ENSP00000363822,9606.ENSP00000379683,9606.ENSP00000381185,9606.ENSP00000391090,…	AURKA,SMO,RARA,PDGFRB,EP300,NRP1,TP53,SHH,PLG,TYMS,RARB,HSP90AA1,ERBB4,MTOR,SRC,AR,CYP19A1,BCL2,CHEK1,ESR1,MAP2K4,PTPN11,CTNNB1
GO:0014066	Regulation of phosphatidylinositol 3-kinase signaling	14	109	1.18	2.11	8.85e-11	9606.ENSP00000241453,9606.ENSP00000257290,9606.ENSP00000261799,9606.ENSP00000263923,9606.ENSP00000264498,9606.ENSP00000275493,9606.ENSP00000288135,9606.ENSP00000341189,9606.ENSP00000342235,9606.ENSP00000362680,9606.ENSP00000371067,9606.ENSP00000398698,9606.ENSP00000431418,9606.ENSP00000497069	FLT3,PDGFRA,PDGFRB,KDR,FGF2,EGFR,KIT,PTK2,ERBB4,SRC,JAK2,TNF,NTRK1,IGF1R
GO:0044092	Negative regulation of molecular function	37	1143	0.58	1.18	9.17e-11	9606.ENSP00000216117,9606.ENSP00000216911,9606.ENSP00000223095,9606.ENSP00000228606,9606.ENSP00000249373,9606.ENSP00000263025,9606.ENSP00000269305,9606.ENSP00000287820,9606.ENSP00000290866,9606.ENSP00000292301,9606.ENSP00000298573,9606.ENSP00000300093,9606.ENSP00000311032,9606.ENSP00000313950,9606.ENSP00000317272,9606.ENSP00000324806,9606.ENSP00000343925,9606.ENSP00000345672,9606.ENSP00000356438,…	HMOX1,AURKA,SERPINE1,CYP27B1,SMO,MAPK3,TP53,PPARG,ACE,CCR2,DUSP16,PLK1,CASP3,AURKB,MET,GSK3B,ESR2,CTSB,PTGS2,CHUK,XIAP,JUN,MMP9,ABL1,SRC,JAK2,MAPK8,TNF,RAF1,ESR1,HDAC9,PTPRC,IKBKB,AKT1,CYP1B1,CYP2D6,PIK3CB
GO:0002009	Morphogenesis of an epithelium	24	457	0.79	1.53	9.47e-11	9606.ENSP00000219070,9606.ENSP00000249373,9606.ENSP00000254066,9606.ENSP00000263923,9606.ENSP00000264498,9606.ENSP00000265371,9606.ENSP00000275493,9606.ENSP00000286301,9606.ENSP00000297261,9606.ENSP00000308208,9606.ENSP00000309591,9606.ENSP00000311032,9606.ENSP00000317272,9606.ENSP00000325120,9606.ENSP00000342235,9606.ENSP00000347942,9606.ENSP00000351209,9606.ENSP00000361423,9606.ENSP00000362680,…	MMP2,SMO,RARA,KDR,FGF2,NRP1,EGFR,CSF1R,SHH,MMP14,PRKACA,CASP3,MET,PGR,ERBB4,RET,EPHA2,ABL1,SRC,AR,BCL2,ESR1,HIF1A,CTNNB1
GO:0042770	Signal transduction in response to DNA damage	15	135	1.12	2.02	9.47e-11	9606.ENSP00000215754,9606.ENSP00000227507,9606.ENSP00000229795,9606.ENSP00000258149,9606.ENSP00000266970,9606.ENSP00000269305,9606.ENSP00000300093,9606.ENSP00000313420,9606.ENSP00000330237,9606.ENSP00000356150,9606.ENSP00000361423,9606.ENSP00000372023,9606.ENSP00000378699,9606.ENSP00000391090,9606.ENSP00000489597	MIF,CCND1,MAPK14,MDM2,CDK2,TP53,PLK1,PRKDC,CASP9,MDM4,ABL1,CHEK2,CDK1,CHEK1,PTPN11
GO:0000122	Negative regulation of transcription by RNA polymerase II	34	971	0.62	1.24	1.05e-10	9606.ENSP00000227507,9606.ENSP00000249373,9606.ENSP00000254066,9606.ENSP00000256474,9606.ENSP00000258149,9606.ENSP00000262367,9606.ENSP00000262643,9606.ENSP00000263253,9606.ENSP00000264657,9606.ENSP00000264709,9606.ENSP00000265734,9606.ENSP00000266970,9606.ENSP00000268712,9606.ENSP00000269305,9606.ENSP00000287820,9606.ENSP00000297261,9606.ENSP00000300093,9606.ENSP00000313950,9606.ENSP00000332296,…	CCND1,SMO,RARA,VHL,MDM2,CREBBP,CCNE1,EP300,STAT3,DNMT3A,CDK6,CDK2,NCOR1,TP53,PPARG,SHH,PLK1,AURKB,RARB,ESR2,PARP1,MDM4,JUN,CCND3,HDAC1,AR,PCNA,RELA,TNF,ESR1,HDAC9,RXRA,ELANE,CTNNB1
GO:0060284	Regulation of cell development	25	506	0.77	1.48	1.12e-10	9606.ENSP00000216911,9606.ENSP00000249373,9606.ENSP00000262948,9606.ENSP00000264498,9606.ENSP00000265371,9606.ENSP00000269305,9606.ENSP00000287820,9606.ENSP00000288135,9606.ENSP00000290866,9606.ENSP00000297261,9606.ENSP00000302486,9606.ENSP00000313420,9606.ENSP00000324806,9606.ENSP00000347942,9606.ENSP00000354558,9606.ENSP00000361423,9606.ENSP00000362649,9606.ENSP00000381185,9606.ENSP00000398698,…	AURKA,SMO,MAP2K2,FGF2,NRP1,TP53,PPARG,KIT,ACE,SHH,MAP2K1,PRKDC,GSK3B,RET,MTOR,ABL1,HDAC1,BCL2,TNF,HDAC9,BRAF,IKBKB,HIF1A,AKT1,CTNNB1
GO:0097193	Intrinsic apoptotic signaling pathway	16	166	1.06	1.92	1.24e-10	9606.ENSP00000216117,9606.ENSP00000263253,9606.ENSP00000269305,9606.ENSP00000311032,9606.ENSP00000313420,9606.ENSP00000330237,9606.ENSP00000351209,9606.ENSP00000358022,9606.ENSP00000361423,9606.ENSP00000365230,9606.ENSP00000371067,9606.ENSP00000372023,9606.ENSP00000381185,9606.ENSP00000398698,9606.ENSP00000428056,9606.ENSP00000478561	HMOX1,EP300,TP53,CASP3,PRKDC,CASP9,EPHA2,MCL1,ABL1,BCL2L1,JAK2,CHEK2,BCL2,TNF,PIK3R1,CYP1B1
GO:0048145	Regulation of fibroblast proliferation	13	89	1.24	2.15	1.25e-10	9606.ENSP00000215754,9606.ENSP00000257290,9606.ENSP00000257904,9606.ENSP00000261799,9606.ENSP00000265734,9606.ENSP00000269305,9606.ENSP00000275493,9606.ENSP00000287820,9606.ENSP00000360266,9606.ENSP00000361423,9606.ENSP00000405330,9606.ENSP00000481380,9606.ENSP00000495360	MIF,PDGFRA,CDK4,PDGFRB,CDK6,TP53,EGFR,PPARG,JUN,ABL1,ESR1,CCNA2,CTNNB1
GO:0051897	Positive regulation of protein kinase B signaling	14	113	1.16	2.06	1.35e-10	9606.ENSP00000263967,9606.ENSP00000264498,9606.ENSP00000275493,9606.ENSP00000301178,9606.ENSP00000317272,9606.ENSP00000335153,9606.ENSP00000341189,9606.ENSP00000347942,9606.ENSP00000362680,9606.ENSP00000366563,9606.ENSP00000398698,9606.ENSP00000419260,9606.ENSP00000497069,9606.ENSP00000501150	PIK3CA,FGF2,EGFR,AXL,MET,HSP90AA1,PTK2,RET,SRC,PIK3CD,TNF,PIK3CG,IGF1R,PIK3CB
GO:0071216	Cellular response to biotic stimulus	18	232	0.96	1.77	1.54e-10	9606.ENSP00000215832,9606.ENSP00000223095,9606.ENSP00000229795,9606.ENSP00000254066,9606.ENSP00000257904,9606.ENSP00000263025,9606.ENSP00000269305,9606.ENSP00000301178,9606.ENSP00000324806,9606.ENSP00000327251,9606.ENSP00000361423,9606.ENSP00000362680,9606.ENSP00000363089,9606.ENSP00000371067,9606.ENSP00000378974,9606.ENSP00000384273,9606.ENSP00000398698,9606.ENSP00000451828	MAPK1,SERPINE1,MAPK14,RARA,CDK4,MAPK3,TP53,AXL,GSK3B,NOS2,ABL1,SRC,TLR4,JAK2,MAPK8,RELA,TNF,AKT1
GO:0010720	Positive regulation of cell development	20	304	0.89	1.66	1.57e-10	9606.ENSP00000216911,9606.ENSP00000249373,9606.ENSP00000262948,9606.ENSP00000264498,9606.ENSP00000265371,9606.ENSP00000287820,9606.ENSP00000288135,9606.ENSP00000290866,9606.ENSP00000297261,9606.ENSP00000302486,9606.ENSP00000313420,9606.ENSP00000347942,9606.ENSP00000354558,9606.ENSP00000361423,9606.ENSP00000362649,9606.ENSP00000381185,9606.ENSP00000398698,9606.ENSP00000419060,9606.ENSP00000437955,…	AURKA,SMO,MAP2K2,FGF2,NRP1,PPARG,KIT,ACE,SHH,MAP2K1,PRKDC,RET,MTOR,ABL1,HDAC1,BCL2,TNF,BRAF,HIF1A,CTNNB1
GO:1900182	Positive regulation of protein localization to nucleus	13	91	1.23	2.12	1.6e-10	9606.ENSP00000229795,9606.ENSP00000249373,9606.ENSP00000297261,9606.ENSP00000300093,9606.ENSP00000309572,9606.ENSP00000335153,9606.ENSP00000355759,9606.ENSP00000356438,9606.ENSP00000362680,9606.ENSP00000371067,9606.ENSP00000378699,9606.ENSP00000428056,9606.ENSP00000451828	MAPK14,SMO,SHH,PLK1,TERT,HSP90AA1,PARP1,PTGS2,SRC,JAK2,CDK1,PIK3R1,AKT1
GO:0071276	Cellular response to cadmium ion	10	36	1.52	2.39	1.63e-10	9606.ENSP00000215832,9606.ENSP00000216117,9606.ENSP00000263025,9606.ENSP00000275493,9606.ENSP00000342007,9606.ENSP00000359424,9606.ENSP00000360266,9606.ENSP00000361405,9606.ENSP00000378974,9606.ENSP00000451828	MAPK1,HMOX1,MAPK3,EGFR,CYP1A2,CHUK,JUN,MMP9,MAPK8,AKT1
GO:0009056	Catabolic process	49	1976	0.47	1	1.65e-10	9606.ENSP00000216117,9606.ENSP00000216714,9606.ENSP00000216911,9606.ENSP00000219070,9606.ENSP00000225275,9606.ENSP00000228606,9606.ENSP00000236671,9606.ENSP00000244007,9606.ENSP00000258149,9606.ENSP00000259808,9606.ENSP00000260227,9606.ENSP00000261733,9606.ENSP00000263025,9606.ENSP00000264498,9606.ENSP00000269305,9606.ENSP00000290866,9606.ENSP00000299855,9606.ENSP00000301141,9606.ENSP00000308208,…	HMOX1,APEX1,AURKA,MMP2,MPO,CYP27B1,CTSD,PLCG1,MDM2,RIPK1,MMP7,ALDH2,MAPK3,FGF2,TP53,ACE,MMP3,CYP2A6,MMP14,CASP3,MMP1,GSK3B,NOS2,HSP90AA1,TRIM24,CYP1A2,CTSB,CASP8,COMT,MTOR,MMP9,ABL1,SRC,CHEK2,CYP1A1,TYMP,CYP19A1,NFE2L2,ABCC1,PLA2G2A,RELA,AKT1,ELANE,CYP1B1,EPHX1,CTNNB1,CYP2D6,CYP3A4,PIK3CB
GO:0060324	Face development	11	52	1.4	2.29	1.72e-10	9606.ENSP00000215832,9606.ENSP00000219070,9606.ENSP00000254066,9606.ENSP00000257290,9606.ENSP00000262948,9606.ENSP00000263025,9606.ENSP00000263253,9606.ENSP00000302486,9606.ENSP00000401888,9606.ENSP00000419060,9606.ENSP00000489597	MAPK1,MMP2,RARA,PDGFRA,MAP2K2,MAPK3,EP300,MAP2K1,RAF1,BRAF,PTPN11
GO:0009617	Response to bacterium	28	663	0.7	1.35	1.73e-10	9606.ENSP00000215832,9606.ENSP00000223095,9606.ENSP00000225275,9606.ENSP00000225577,9606.ENSP00000228606,9606.ENSP00000229795,9606.ENSP00000254066,9606.ENSP00000257904,9606.ENSP00000263025,9606.ENSP00000290866,9606.ENSP00000301178,9606.ENSP00000311032,9606.ENSP00000327251,9606.ENSP00000330237,9606.ENSP00000351209,9606.ENSP00000351273,9606.ENSP00000356438,9606.ENSP00000361423,9606.ENSP00000362680,…	MAPK1,SERPINE1,MPO,RPS6KB1,CYP27B1,MAPK14,RARA,CDK4,MAPK3,ACE,AXL,CASP3,NOS2,CASP9,EPHA2,CASP8,PTGS2,ABL1,SRC,TLR4,JAK2,CYP1A1,MAPK8,PLA2G2A,RELA,TNF,AKT1,ELANE
GO:0048729	Tissue morphogenesis	26	565	0.73	1.41	1.77e-10	9606.ENSP00000219070,9606.ENSP00000249373,9606.ENSP00000254066,9606.ENSP00000258149,9606.ENSP00000263923,9606.ENSP00000264498,9606.ENSP00000265371,9606.ENSP00000275493,9606.ENSP00000286301,9606.ENSP00000297261,9606.ENSP00000308208,9606.ENSP00000309591,9606.ENSP00000311032,9606.ENSP00000317272,9606.ENSP00000325120,9606.ENSP00000342235,9606.ENSP00000347942,9606.ENSP00000351209,9606.ENSP00000356150,…	MMP2,SMO,RARA,MDM2,KDR,FGF2,NRP1,EGFR,CSF1R,SHH,MMP14,PRKACA,CASP3,MET,PGR,ERBB4,RET,EPHA2,MDM4,ABL1,SRC,AR,BCL2,ESR1,HIF1A,CTNNB1
GO:1901992	Positive regulation of mitotic cell cycle phase transition	13	92	1.22	2.11	1.78e-10	9606.ENSP00000216714,9606.ENSP00000227507,9606.ENSP00000257904,9606.ENSP00000258149,9606.ENSP00000263377,9606.ENSP00000275493,9606.ENSP00000303706,9606.ENSP00000309572,9606.ENSP00000321656,9606.ENSP00000362082,9606.ENSP00000378488,9606.ENSP00000378699,9606.ENSP00000451828	APEX1,CCND1,CDK4,MDM2,BRD4,EGFR,CDC25A,TERT,CDC25C,CCND3,CYP1A1,CDK1,AKT1
GO:0043406	Positive regulation of MAP kinase activity	14	116	1.15	2.02	1.81e-10	9606.ENSP00000215754,9606.ENSP00000241453,9606.ENSP00000261799,9606.ENSP00000264498,9606.ENSP00000269571,9606.ENSP00000275493,9606.ENSP00000288135,9606.ENSP00000362680,9606.ENSP00000363089,9606.ENSP00000380638,9606.ENSP00000398698,9606.ENSP00000411355,9606.ENSP00000419260,9606.ENSP00000466090	MIF,FLT3,PDGFRB,FGF2,ERBB2,EGFR,KIT,SRC,TLR4,PTK2B,TNF,PTPRC,PIK3CG,ELANE
GO:0010506	Regulation of autophagy	21	346	0.85	1.6	1.82e-10	9606.ENSP00000216117,9606.ENSP00000263025,9606.ENSP00000263253,9606.ENSP00000263923,9606.ENSP00000263967,9606.ENSP00000264657,9606.ENSP00000269305,9606.ENSP00000309591,9606.ENSP00000311032,9606.ENSP00000317272,9606.ENSP00000324806,9606.ENSP00000354558,9606.ENSP00000358022,9606.ENSP00000361423,9606.ENSP00000365230,9606.ENSP00000378974,9606.ENSP00000381185,9606.ENSP00000386135,9606.ENSP00000437955,…	HMOX1,MAPK3,EP300,KDR,PIK3CA,STAT3,TP53,PRKACA,CASP3,MET,GSK3B,MTOR,MCL1,ABL1,BCL2L1,MAPK8,BCL2,DAPK1,HIF1A,AKT1,PIK3CB
GO:0030217	T cell differentiation	16	171	1.04	1.88	1.82e-10	9606.ENSP00000226730,9606.ENSP00000264657,9606.ENSP00000265734,9606.ENSP00000269305,9606.ENSP00000269571,9606.ENSP00000288135,9606.ENSP00000297261,9606.ENSP00000313420,9606.ENSP00000354558,9606.ENSP00000361423,9606.ENSP00000366563,9606.ENSP00000381185,9606.ENSP00000411355,9606.ENSP00000419060,9606.ENSP00000428056,9606.ENSP00000495360	IL2,STAT3,CDK6,TP53,ERBB2,KIT,SHH,PRKDC,MTOR,ABL1,PIK3CD,BCL2,PTPRC,BRAF,PIK3R1,CTNNB1
GO:0070663	Regulation of leukocyte proliferation	19	271	0.92	1.69	1.92e-10	9606.ENSP00000215754,9606.ENSP00000215832,9606.ENSP00000226730,9606.ENSP00000242057,9606.ENSP00000263025,9606.ENSP00000269571,9606.ENSP00000286301,9606.ENSP00000288135,9606.ENSP00000292301,9606.ENSP00000297261,9606.ENSP00000311032,9606.ENSP00000341189,9606.ENSP00000363089,9606.ENSP00000365230,9606.ENSP00000371067,9606.ENSP00000381185,9606.ENSP00000411355,9606.ENSP00000432511,9606.ENSP00000495360	MIF,MAPK1,IL2,AHR,MAPK3,ERBB2,CSF1R,KIT,CCR2,SHH,CASP3,PTK2,TLR4,BCL2L1,JAK2,BCL2,PTPRC,JAK3,CTNNB1
GO:0007568	Aging	16	172	1.04	1.87	1.96e-10	9606.ENSP00000216714,9606.ENSP00000219070,9606.ENSP00000225275,9606.ENSP00000225577,9606.ENSP00000261799,9606.ENSP00000264498,9606.ENSP00000264709,9606.ENSP00000290866,9606.ENSP00000313950,9606.ENSP00000315644,9606.ENSP00000330237,9606.ENSP00000356438,9606.ENSP00000378488,9606.ENSP00000380252,9606.ENSP00000431418,9606.ENSP00000497069	APEX1,MMP2,MPO,RPS6KB1,PDGFRB,FGF2,DNMT3A,ACE,AURKB,TYMS,CASP9,PTGS2,CYP1A1,NFE2L2,NTRK1,IGF1R
GO:0051384	Response to glucocorticoid	15	144	1.09	1.93	2.1e-10	9606.ENSP00000225577,9606.ENSP00000227507,9606.ENSP00000241453,9606.ENSP00000263967,9606.ENSP00000290866,9606.ENSP00000311032,9606.ENSP00000315644,9606.ENSP00000330237,9606.ENSP00000356438,9606.ENSP00000368458,9606.ENSP00000371067,9606.ENSP00000381185,9606.ENSP00000398698,9606.ENSP00000478561,9606.ENSP00000497069	RPS6KB1,CCND1,FLT3,PIK3CA,ACE,CASP3,TYMS,CASP9,PTGS2,PCNA,JAK2,BCL2,TNF,CYP1B1,IGF1R
GO:0060541	Respiratory system development	17	204	0.99	1.8	2.1e-10	9606.ENSP00000215832,9606.ENSP00000228682,9606.ENSP00000254066,9606.ENSP00000257290,9606.ENSP00000261799,9606.ENSP00000262948,9606.ENSP00000263025,9606.ENSP00000263253,9606.ENSP00000263923,9606.ENSP00000264498,9606.ENSP00000290866,9606.ENSP00000297261,9606.ENSP00000302486,9606.ENSP00000308208,9606.ENSP00000325120,9606.ENSP00000342007,9606.ENSP00000495360	MAPK1,GLI1,RARA,PDGFRA,PDGFRB,MAP2K2,MAPK3,EP300,KDR,FGF2,ACE,SHH,MAP2K1,MMP14,PGR,CYP1A2,CTNNB1
GO:0002683	Negative regulation of immune system process	23	433	0.8	1.5	2.14e-10	9606.ENSP00000215754,9606.ENSP00000216117,9606.ENSP00000226730,9606.ENSP00000229795,9606.ENSP00000242057,9606.ENSP00000244007,9606.ENSP00000254066,9606.ENSP00000265734,9606.ENSP00000269571,9606.ENSP00000287820,9606.ENSP00000292301,9606.ENSP00000297261,9606.ENSP00000301178,9606.ENSP00000311032,9606.ENSP00000362680,9606.ENSP00000363089,9606.ENSP00000379683,9606.ENSP00000398698,9606.ENSP00000411355,…	MIF,HMOX1,IL2,MAPK14,AHR,PLCG1,RARA,CDK6,ERBB2,PPARG,CCR2,SHH,AXL,CASP3,SRC,TLR4,CYP19A1,TNF,PTPRC,PIK3R1,JAK3,AKT1,CTNNB1
GO:0040008	Regulation of growth	28	671	0.69	1.34	2.21e-10	9606.ENSP00000225577,9606.ENSP00000226730,9606.ENSP00000228606,9606.ENSP00000228682,9606.ENSP00000229795,9606.ENSP00000249373,9606.ENSP00000257904,9606.ENSP00000263967,9606.ENSP00000264498,9606.ENSP00000264657,9606.ENSP00000265371,9606.ENSP00000269305,9606.ENSP00000269571,9606.ENSP00000275493,9606.ENSP00000287820,9606.ENSP00000308208,9606.ENSP00000324806,9606.ENSP00000342235,9606.ENSP00000343925,…	RPS6KB1,IL2,CYP27B1,GLI1,MAPK14,SMO,CDK4,PIK3CA,FGF2,STAT3,NRP1,TP53,ERBB2,EGFR,PPARG,MMP14,GSK3B,ERBB4,ESR2,MTOR,ABL1,AR,BCL2L1,CDK1,PTK2B,BCL2,HIF1A,AKT1
GO:1903201	Regulation of oxidative stress-induced cell death	12	73	1.29	2.16	2.4e-10	9606.ENSP00000259808,9606.ENSP00000299855,9606.ENSP00000317272,9606.ENSP00000355759,9606.ENSP00000358022,9606.ENSP00000361423,9606.ENSP00000363089,9606.ENSP00000380252,9606.ENSP00000398698,9606.ENSP00000437955,9606.ENSP00000451828,9606.ENSP00000495360	RIPK1,MMP3,MET,PARP1,MCL1,ABL1,TLR4,NFE2L2,TNF,HIF1A,AKT1,CTNNB1
GO:2000573	Positive regulation of DNA biosynthetic process	12	73	1.29	2.16	2.4e-10	9606.ENSP00000215832,9606.ENSP00000261799,9606.ENSP00000263025,9606.ENSP00000264498,9606.ENSP00000313950,9606.ENSP00000335153,9606.ENSP00000362680,9606.ENSP00000368458,9606.ENSP00000380638,9606.ENSP00000398698,9606.ENSP00000478561,9606.ENSP00000495360	MAPK1,PDGFRB,MAPK3,FGF2,AURKB,HSP90AA1,SRC,PCNA,PTK2B,TNF,CYP1B1,CTNNB1
GO:0070661	Leukocyte proliferation	15	146	1.08	1.91	2.48e-10	9606.ENSP00000226730,9606.ENSP00000241453,9606.ENSP00000269305,9606.ENSP00000269571,9606.ENSP00000286301,9606.ENSP00000288135,9606.ENSP00000290866,9606.ENSP00000297261,9606.ENSP00000361423,9606.ENSP00000362082,9606.ENSP00000363089,9606.ENSP00000365230,9606.ENSP00000381185,9606.ENSP00000411355,9606.ENSP00000419260	IL2,FLT3,TP53,ERBB2,CSF1R,KIT,ACE,SHH,ABL1,CCND3,TLR4,BCL2L1,BCL2,PTPRC,PIK3CG
GO:0022402	Cell cycle process	31	835	0.64	1.25	2.52e-10	9606.ENSP00000216911,9606.ENSP00000225577,9606.ENSP00000227507,9606.ENSP00000228606,9606.ENSP00000257904,9606.ENSP00000258149,9606.ENSP00000262643,9606.ENSP00000263274,9606.ENSP00000263377,9606.ENSP00000265734,9606.ENSP00000266970,9606.ENSP00000268712,9606.ENSP00000269305,9606.ENSP00000300093,9606.ENSP00000303706,9606.ENSP00000313420,9606.ENSP00000313950,9606.ENSP00000321656,9606.ENSP00000362082,…	AURKA,RPS6KB1,CCND1,CYP27B1,CDK4,MDM2,CCNE1,LIG1,BRD4,CDK6,CDK2,NCOR1,TP53,PLK1,CDC25A,PRKDC,AURKB,CDC25C,CCND3,PCNA,CHEK2,CDK1,BCL2,CHEK1,WEE1,PRKCA,PTPRC,TOP2A,ABCB1,CCNA2,CTNNB1
GO:0030522	Intracellular receptor signaling pathway	15	148	1.08	1.9	2.95e-10	9606.ENSP00000242057,9606.ENSP00000254066,9606.ENSP00000264657,9606.ENSP00000287820,9606.ENSP00000325120,9606.ENSP00000332296,9606.ENSP00000343925,9606.ENSP00000362680,9606.ENSP00000363089,9606.ENSP00000363822,9606.ENSP00000371067,9606.ENSP00000384273,9606.ENSP00000386660,9606.ENSP00000405330,9606.ENSP00000419692	AHR,RARA,STAT3,PPARG,PGR,RARB,ESR2,SRC,TLR4,AR,JAK2,RELA,KDM3A,ESR1,RXRA
GO:0071496	Cellular response to external stimulus	20	317	0.87	1.6	3.05e-10	9606.ENSP00000215832,9606.ENSP00000216117,9606.ENSP00000263025,9606.ENSP00000264498,9606.ENSP00000269305,9606.ENSP00000287820,9606.ENSP00000295897,9606.ENSP00000301178,9606.ENSP00000351273,9606.ENSP00000354511,9606.ENSP00000354558,9606.ENSP00000356438,9606.ENSP00000363089,9606.ENSP00000378974,9606.ENSP00000380252,9606.ENSP00000381185,9606.ENSP00000391090,9606.ENSP00000410402,9606.ENSP00000411355,…	MAPK1,HMOX1,MAPK3,FGF2,TP53,PPARG,ALB,AXL,CASP8,COMT,MTOR,PTGS2,TLR4,MAPK8,NFE2L2,BCL2,CHEK1,MAP2K4,PTPRC,IGF1R
GO:0001952	Regulation of cell-matrix adhesion	14	122	1.13	1.96	3.26e-10	9606.ENSP00000223095,9606.ENSP00000263923,9606.ENSP00000265371,9606.ENSP00000265734,9606.ENSP00000308208,9606.ENSP00000324806,9606.ENSP00000341189,9606.ENSP00000361423,9606.ENSP00000361850,9606.ENSP00000362680,9606.ENSP00000380638,9606.ENSP00000381185,9606.ENSP00000428056,9606.ENSP00000501150	SERPINE1,KDR,NRP1,CDK6,MMP14,GSK3B,PTK2,ABL1,PLAU,SRC,PTK2B,BCL2,PIK3R1,PIK3CB
GO:0030324	Lung development	16	180	1.02	1.81	3.59e-10	9606.ENSP00000215832,9606.ENSP00000228682,9606.ENSP00000257290,9606.ENSP00000261799,9606.ENSP00000262948,9606.ENSP00000263025,9606.ENSP00000263253,9606.ENSP00000263923,9606.ENSP00000264498,9606.ENSP00000290866,9606.ENSP00000297261,9606.ENSP00000302486,9606.ENSP00000308208,9606.ENSP00000325120,9606.ENSP00000342007,9606.ENSP00000495360	MAPK1,GLI1,PDGFRA,PDGFRB,MAP2K2,MAPK3,EP300,KDR,FGF2,ACE,SHH,MAP2K1,MMP14,PGR,CYP1A2,CTNNB1
GO:0000086	G2/M transition of mitotic cell cycle	11	58	1.35	2.17	4.63e-10	9606.ENSP00000216911,9606.ENSP00000266970,9606.ENSP00000300093,9606.ENSP00000303706,9606.ENSP00000321656,9606.ENSP00000372023,9606.ENSP00000378699,9606.ENSP00000391090,9606.ENSP00000402084,9606.ENSP00000478255,9606.ENSP00000481380	AURKA,CDK2,PLK1,CDC25A,CDC25C,CHEK2,CDK1,CHEK1,WEE1,ABCB1,CCNA2
GO:0044087	Regulation of cellular component biogenesis	33	971	0.6	1.18	4.63e-10	9606.ENSP00000263253,9606.ENSP00000263923,9606.ENSP00000263967,9606.ENSP00000265371,9606.ENSP00000266970,9606.ENSP00000269305,9606.ENSP00000288135,9606.ENSP00000290866,9606.ENSP00000299855,9606.ENSP00000300093,9606.ENSP00000308208,9606.ENSP00000309591,9606.ENSP00000317272,9606.ENSP00000322788,9606.ENSP00000324806,9606.ENSP00000335153,9606.ENSP00000341189,9606.ENSP00000351209,9606.ENSP00000354558,…	EP300,KDR,PIK3CA,NRP1,CDK2,TP53,KIT,ACE,MMP3,PLK1,MMP14,PRKACA,MET,MMP1,GSK3B,HSP90AA1,PTK2,EPHA2,MTOR,PARP1,ABL1,SRC,TLR4,PTK2B,TNF,RAF1,ESR1,PRKCA,BRAF,PIK3R1,IKBKB,NTRK1,PTPN11
GO:2001243	Negative regulation of intrinsic apoptotic signaling pathway	13	101	1.18	1.99	4.91e-10	9606.ENSP00000215754,9606.ENSP00000258149,9606.ENSP00000356438,9606.ENSP00000358022,9606.ENSP00000361405,9606.ENSP00000362649,9606.ENSP00000362680,9606.ENSP00000365230,9606.ENSP00000380252,9606.ENSP00000381185,9606.ENSP00000437955,9606.ENSP00000451828,9606.ENSP00000501150	MIF,MDM2,PTGS2,MCL1,MMP9,HDAC1,SRC,BCL2L1,NFE2L2,BCL2,HIF1A,AKT1,PIK3CB
GO:0010810	Regulation of cell-substrate adhesion	17	217	0.97	1.72	5.04e-10	9606.ENSP00000223095,9606.ENSP00000263923,9606.ENSP00000265371,9606.ENSP00000265734,9606.ENSP00000308208,9606.ENSP00000308938,9606.ENSP00000324806,9606.ENSP00000341189,9606.ENSP00000361423,9606.ENSP00000361850,9606.ENSP00000362680,9606.ENSP00000371067,9606.ENSP00000380638,9606.ENSP00000381185,9606.ENSP00000419060,9606.ENSP00000428056,9606.ENSP00000501150	SERPINE1,KDR,NRP1,CDK6,MMP14,PLG,GSK3B,PTK2,ABL1,PLAU,SRC,JAK2,PTK2B,BCL2,BRAF,PIK3R1,PIK3CB
GO:0045834	Positive regulation of lipid metabolic process	15	155	1.06	1.84	5.3e-10	9606.ENSP00000241453,9606.ENSP00000257290,9606.ENSP00000261799,9606.ENSP00000264498,9606.ENSP00000287820,9606.ENSP00000288135,9606.ENSP00000341189,9606.ENSP00000342235,9606.ENSP00000354558,9606.ENSP00000356438,9606.ENSP00000362680,9606.ENSP00000380638,9606.ENSP00000398698,9606.ENSP00000451828,9606.ENSP00000497069	FLT3,PDGFRA,PDGFRB,FGF2,PPARG,KIT,PTK2,ERBB4,MTOR,PTGS2,SRC,PTK2B,TNF,AKT1,IGF1R
GO:0048015	Phosphatidylinositol-mediated signaling	12	79	1.25	2.06	5.33e-10	9606.ENSP00000225577,9606.ENSP00000257290,9606.ENSP00000261799,9606.ENSP00000263967,9606.ENSP00000269571,9606.ENSP00000286301,9606.ENSP00000366563,9606.ENSP00000419260,9606.ENSP00000428056,9606.ENSP00000451828,9606.ENSP00000497069,9606.ENSP00000501150	RPS6KB1,PDGFRA,PDGFRB,PIK3CA,ERBB2,CSF1R,PIK3CD,PIK3CG,PIK3R1,AKT1,IGF1R,PIK3CB
GO:0009895	Negative regulation of catabolic process	20	329	0.86	1.55	5.6e-10	9606.ENSP00000216117,9606.ENSP00000229795,9606.ENSP00000263967,9606.ENSP00000264657,9606.ENSP00000268712,9606.ENSP00000269305,9606.ENSP00000275493,9606.ENSP00000297261,9606.ENSP00000317272,9606.ENSP00000327251,9606.ENSP00000354558,9606.ENSP00000356150,9606.ENSP00000358022,9606.ENSP00000365230,9606.ENSP00000373700,9606.ENSP00000381185,9606.ENSP00000384273,9606.ENSP00000398698,9606.ENSP00000419260,…	HMOX1,MAPK14,PIK3CA,STAT3,NCOR1,TP53,EGFR,SHH,MET,NOS2,MTOR,MDM4,MCL1,BCL2L1,ALK,BCL2,RELA,TNF,PIK3CG,AKT1
GO:0035924	Cellular response to vascular endothelial growth factor stimulus	10	42	1.45	2.23	5.6e-10	9606.ENSP00000229795,9606.ENSP00000241453,9606.ENSP00000257290,9606.ENSP00000261799,9606.ENSP00000263923,9606.ENSP00000263967,9606.ENSP00000265371,9606.ENSP00000366563,9606.ENSP00000384273,9606.ENSP00000451828	MAPK14,FLT3,PDGFRA,PDGFRB,KDR,PIK3CA,NRP1,PIK3CD,RELA,AKT1
GO:1901655	Cellular response to ketone	13	103	1.17	1.97	6.06e-10	9606.ENSP00000003084,9606.ENSP00000225577,9606.ENSP00000242057,9606.ENSP00000257904,9606.ENSP00000287820,9606.ENSP00000290866,9606.ENSP00000330237,9606.ENSP00000362680,9606.ENSP00000363822,9606.ENSP00000371067,9606.ENSP00000451828,9606.ENSP00000478561,9606.ENSP00000497069	CFTR,RPS6KB1,AHR,CDK4,PPARG,ACE,CASP9,SRC,AR,JAK2,AKT1,CYP1B1,IGF1R
GO:0002694	Regulation of leukocyte activation	26	601	0.71	1.33	6.14e-10	9606.ENSP00000215754,9606.ENSP00000216117,9606.ENSP00000226730,9606.ENSP00000242057,9606.ENSP00000254066,9606.ENSP00000263967,9606.ENSP00000269571,9606.ENSP00000292301,9606.ENSP00000297261,9606.ENSP00000301178,9606.ENSP00000308208,9606.ENSP00000311032,9606.ENSP00000313420,9606.ENSP00000361423,9606.ENSP00000362680,9606.ENSP00000363089,9606.ENSP00000371067,9606.ENSP00000381185,9606.ENSP00000383364,…	MIF,HMOX1,IL2,AHR,RARA,PIK3CA,ERBB2,CCR2,SHH,AXL,MMP14,CASP3,PRKDC,ABL1,SRC,TLR4,JAK2,BCL2,PLA2G2A,TNF,PTPRC,BRAF,JAK3,AKT1,PTPN11,CTNNB1
GO:0030183	B cell differentiation	14	129	1.11	1.89	6.27e-10	9606.ENSP00000241453,9606.ENSP00000263253,9606.ENSP00000269305,9606.ENSP00000288135,9606.ENSP00000313420,9606.ENSP00000361423,9606.ENSP00000366563,9606.ENSP00000380638,9606.ENSP00000381185,9606.ENSP00000408617,9606.ENSP00000411355,9606.ENSP00000428056,9606.ENSP00000431418,9606.ENSP00000432511	FLT3,EP300,TP53,KIT,PRKDC,ABL1,PIK3CD,PTK2B,BCL2,HDAC9,PTPRC,PIK3R1,NTRK1,JAK3
GO:0042113	B cell activation	16	189	1	1.74	6.9e-10	9606.ENSP00000241453,9606.ENSP00000263253,9606.ENSP00000269305,9606.ENSP00000288135,9606.ENSP00000313420,9606.ENSP00000351273,9606.ENSP00000361423,9606.ENSP00000363089,9606.ENSP00000366563,9606.ENSP00000380638,9606.ENSP00000381185,9606.ENSP00000408617,9606.ENSP00000411355,9606.ENSP00000428056,9606.ENSP00000431418,9606.ENSP00000432511	FLT3,EP300,TP53,KIT,PRKDC,CASP8,ABL1,TLR4,PIK3CD,PTK2B,BCL2,HDAC9,PTPRC,PIK3R1,NTRK1,JAK3
GO:1901360	Organic cyclic compound metabolic process	63	3181	0.37	0.84	6.94e-10	9606.ENSP00000003084,9606.ENSP00000215832,9606.ENSP00000216117,9606.ENSP00000216714,9606.ENSP00000226730,9606.ENSP00000228606,9606.ENSP00000229795,9606.ENSP00000254066,9606.ENSP00000257290,9606.ENSP00000262643,9606.ENSP00000263025,9606.ENSP00000263253,9606.ENSP00000263274,9606.ENSP00000264498,9606.ENSP00000264657,9606.ENSP00000264709,9606.ENSP00000266970,9606.ENSP00000269305,9606.ENSP00000287820,…	CFTR,MAPK1,HMOX1,APEX1,IL2,CYP27B1,MAPK14,RARA,PDGFRA,CCNE1,MAPK3,EP300,LIG1,FGF2,STAT3,DNMT3A,CDK2,TP53,PPARG,SHH,CYP2A6,TERT,PRKACA,PRKDC,TYMS,FANCF,HSP90AA1,TRIM24,CYP1A2,CTSB,EPHA2,COMT,TOP1,MTOR,PARP1,CYP17A1,ABL1,SRC,ALOX5,AR,PCNA,JAK2,CHEK2,CYP1A1,CDK1,TYMP,CYP19A1,NFE2L2,BCL2,ABCC1,RELA,CHEK1,DHFR,ESR1,TOP2A,RXRA,PIK3R1,CYP1B1,EPHX1,CCNA2,CTNNB1,CYP2D6,CYP3A4
GO:0048708	Astrocyte differentiation	11	61	1.33	2.11	7.27e-10	9606.ENSP00000215832,9606.ENSP00000249373,9606.ENSP00000263025,9606.ENSP00000264657,9606.ENSP00000265734,9606.ENSP00000297261,9606.ENSP00000302486,9606.ENSP00000361423,9606.ENSP00000363089,9606.ENSP00000398698,9606.ENSP00000489597	MAPK1,SMO,MAPK3,STAT3,CDK6,SHH,MAP2K1,ABL1,TLR4,TNF,PTPN11
GO:0002064	Epithelial cell development	16	190	1	1.74	7.38e-10	9606.ENSP00000249373,9606.ENSP00000254066,9606.ENSP00000263923,9606.ENSP00000265734,9606.ENSP00000304592,9606.ENSP00000315644,9606.ENSP00000317272,9606.ENSP00000325120,9606.ENSP00000332296,9606.ENSP00000351209,9606.ENSP00000352798,9606.ENSP00000362680,9606.ENSP00000363822,9606.ENSP00000405330,9606.ENSP00000431418,9606.ENSP00000437955	SMO,RARA,KDR,CDK6,FASN,TYMS,MET,PGR,RARB,EPHA2,COL18A1,SRC,AR,ESR1,NTRK1,HIF1A
GO:0001101	Response to acid chemical	14	131	1.1	1.87	7.49e-10	9606.ENSP00000219070,9606.ENSP00000225577,9606.ENSP00000257290,9606.ENSP00000263967,9606.ENSP00000264709,9606.ENSP00000275493,9606.ENSP00000311032,9606.ENSP00000354558,9606.ENSP00000365230,9606.ENSP00000368458,9606.ENSP00000381185,9606.ENSP00000398698,9606.ENSP00000431418,9606.ENSP00000497069	MMP2,RPS6KB1,PDGFRA,PIK3CA,DNMT3A,EGFR,CASP3,MTOR,BCL2L1,PCNA,BCL2,TNF,NTRK1,IGF1R
GO:0031349	Positive regulation of defense response	19	296	0.88	1.57	7.55e-10	9606.ENSP00000223095,9606.ENSP00000226730,9606.ENSP00000259808,9606.ENSP00000262367,9606.ENSP00000263025,9606.ENSP00000263253,9606.ENSP00000290866,9606.ENSP00000292301,9606.ENSP00000313420,9606.ENSP00000335153,9606.ENSP00000356438,9606.ENSP00000362680,9606.ENSP00000363089,9606.ENSP00000371067,9606.ENSP00000382342,9606.ENSP00000383364,9606.ENSP00000398698,9606.ENSP00000419260,9606.ENSP00000430684	SERPINE1,IL2,RIPK1,CREBBP,MAPK3,EP300,ACE,CCR2,PRKDC,HSP90AA1,PTGS2,SRC,TLR4,JAK2,ABCC1,PLA2G2A,TNF,PIK3CG,IKBKB
GO:0051253	Negative regulation of RNA metabolic process	40	1434	0.52	1.04	7.86e-10	9606.ENSP00000216714,9606.ENSP00000227507,9606.ENSP00000229795,9606.ENSP00000242057,9606.ENSP00000249373,9606.ENSP00000254066,9606.ENSP00000256474,9606.ENSP00000258149,9606.ENSP00000262367,9606.ENSP00000262643,9606.ENSP00000263253,9606.ENSP00000264657,9606.ENSP00000264709,9606.ENSP00000265734,9606.ENSP00000266970,9606.ENSP00000268712,9606.ENSP00000269305,9606.ENSP00000287820,9606.ENSP00000297261,…	APEX1,CCND1,MAPK14,AHR,SMO,RARA,VHL,MDM2,CREBBP,CCNE1,EP300,STAT3,DNMT3A,CDK6,CDK2,NCOR1,TP53,PPARG,SHH,PLK1,TERT,AURKB,RARB,TRIM24,ESR2,PARP1,MDM4,JUN,CCND3,HDAC1,SRC,AR,PCNA,RELA,TNF,ESR1,HDAC9,RXRA,ELANE,CTNNB1
GO:1904035	Regulation of epithelial cell apoptotic process	13	106	1.16	1.93	8.23e-10	9606.ENSP00000216117,9606.ENSP00000223095,9606.ENSP00000244007,9606.ENSP00000263923,9606.ENSP00000309572,9606.ENSP00000361423,9606.ENSP00000371067,9606.ENSP00000380252,9606.ENSP00000381185,9606.ENSP00000398698,9606.ENSP00000405330,9606.ENSP00000419060,9606.ENSP00000497069	HMOX1,SERPINE1,PLCG1,KDR,TERT,ABL1,JAK2,NFE2L2,BCL2,TNF,ESR1,BRAF,IGF1R
GO:0042110	T cell activation	19	298	0.88	1.57	8.36e-10	9606.ENSP00000226730,9606.ENSP00000264657,9606.ENSP00000265734,9606.ENSP00000269305,9606.ENSP00000269571,9606.ENSP00000288135,9606.ENSP00000297261,9606.ENSP00000313420,9606.ENSP00000351273,9606.ENSP00000354558,9606.ENSP00000361423,9606.ENSP00000362082,9606.ENSP00000366563,9606.ENSP00000381185,9606.ENSP00000411355,9606.ENSP00000419060,9606.ENSP00000419260,9606.ENSP00000428056,9606.ENSP00000495360	IL2,STAT3,CDK6,TP53,ERBB2,KIT,SHH,PRKDC,CASP8,MTOR,ABL1,CCND3,PIK3CD,BCL2,PTPRC,BRAF,PIK3CG,PIK3R1,CTNNB1
GO:1901362	Organic cyclic compound biosynthetic process	35	1121	0.57	1.11	9.33e-10	9606.ENSP00000003084,9606.ENSP00000226730,9606.ENSP00000228606,9606.ENSP00000229795,9606.ENSP00000254066,9606.ENSP00000263025,9606.ENSP00000263253,9606.ENSP00000263274,9606.ENSP00000264498,9606.ENSP00000264657,9606.ENSP00000266970,9606.ENSP00000269305,9606.ENSP00000287820,9606.ENSP00000309572,9606.ENSP00000315644,9606.ENSP00000335153,9606.ENSP00000340507,9606.ENSP00000354558,9606.ENSP00000355759,…	CFTR,IL2,CYP27B1,MAPK14,RARA,MAPK3,EP300,LIG1,FGF2,STAT3,CDK2,TP53,PPARG,TERT,TYMS,HSP90AA1,TRIM24,MTOR,PARP1,CYP17A1,SRC,ALOX5,AR,PCNA,JAK2,CYP1A1,CYP19A1,RELA,DHFR,ESR1,RXRA,PIK3R1,CCNA2,CTNNB1,CYP3A4
GO:0007420	Brain development	29	775	0.64	1.22	1.04e-09	9606.ENSP00000159111,9606.ENSP00000228682,9606.ENSP00000249373,9606.ENSP00000254066,9606.ENSP00000264498,9606.ENSP00000265371,9606.ENSP00000265734,9606.ENSP00000269305,9606.ENSP00000275493,9606.ENSP00000286301,9606.ENSP00000290866,9606.ENSP00000297261,9606.ENSP00000301178,9606.ENSP00000302486,9606.ENSP00000311032,9606.ENSP00000313420,9606.ENSP00000324806,9606.ENSP00000332296,9606.ENSP00000342235,…	KDM4B,GLI1,SMO,RARA,FGF2,NRP1,CDK6,TP53,EGFR,CSF1R,ACE,SHH,AXL,MAP2K1,CASP3,PRKDC,GSK3B,RARB,ERBB4,ABL1,HDAC1,SRC,ALK,BCL2,HIF1A,EPHA5,PTPN11,CTNNB1,IGF1R
GO:0071222	Cellular response to lipopolysaccharide	16	195	0.99	1.7	1.04e-09	9606.ENSP00000215832,9606.ENSP00000223095,9606.ENSP00000229795,9606.ENSP00000254066,9606.ENSP00000257904,9606.ENSP00000263025,9606.ENSP00000301178,9606.ENSP00000327251,9606.ENSP00000361423,9606.ENSP00000362680,9606.ENSP00000363089,9606.ENSP00000371067,9606.ENSP00000378974,9606.ENSP00000384273,9606.ENSP00000398698,9606.ENSP00000451828	MAPK1,SERPINE1,MAPK14,RARA,CDK4,MAPK3,AXL,NOS2,ABL1,SRC,TLR4,JAK2,MAPK8,RELA,TNF,AKT1
GO:0009636	Response to toxic substance	17	229	0.94	1.65	1.06e-09	9606.ENSP00000225275,9606.ENSP00000225577,9606.ENSP00000242057,9606.ENSP00000261799,9606.ENSP00000264709,9606.ENSP00000295897,9606.ENSP00000315644,9606.ENSP00000356438,9606.ENSP00000378488,9606.ENSP00000378699,9606.ENSP00000380252,9606.ENSP00000381185,9606.ENSP00000398698,9606.ENSP00000478255,9606.ENSP00000478561,9606.ENSP00000480004,9606.ENSP00000498246	MPO,RPS6KB1,AHR,PDGFRB,DNMT3A,ALB,TYMS,PTGS2,CYP1A1,CDK1,NFE2L2,BCL2,TNF,ABCB1,CYP1B1,EPHX1,ABCG2
GO:0045892	Negative regulation of transcription, DNA-templated	38	1322	0.53	1.05	1.17e-09	9606.ENSP00000216714,9606.ENSP00000227507,9606.ENSP00000242057,9606.ENSP00000249373,9606.ENSP00000254066,9606.ENSP00000256474,9606.ENSP00000258149,9606.ENSP00000262367,9606.ENSP00000262643,9606.ENSP00000263253,9606.ENSP00000264657,9606.ENSP00000264709,9606.ENSP00000265734,9606.ENSP00000266970,9606.ENSP00000268712,9606.ENSP00000269305,9606.ENSP00000287820,9606.ENSP00000297261,9606.ENSP00000300093,…	APEX1,CCND1,AHR,SMO,RARA,VHL,MDM2,CREBBP,CCNE1,EP300,STAT3,DNMT3A,CDK6,CDK2,NCOR1,TP53,PPARG,SHH,PLK1,AURKB,RARB,TRIM24,ESR2,PARP1,MDM4,JUN,CCND3,HDAC1,SRC,AR,PCNA,RELA,TNF,ESR1,HDAC9,RXRA,ELANE,CTNNB1
GO:0001667	Ameboidal-type cell migration	16	197	0.98	1.69	1.19e-09	9606.ENSP00000249373,9606.ENSP00000263923,9606.ENSP00000263967,9606.ENSP00000264498,9606.ENSP00000265371,9606.ENSP00000288135,9606.ENSP00000297261,9606.ENSP00000342235,9606.ENSP00000347942,9606.ENSP00000350896,9606.ENSP00000361423,9606.ENSP00000380638,9606.ENSP00000437955,9606.ENSP00000451828,9606.ENSP00000478561,9606.ENSP00000489597	SMO,KDR,PIK3CA,FGF2,NRP1,KIT,SHH,ERBB4,RET,EPHB4,ABL1,PTK2B,HIF1A,AKT1,CYP1B1,PTPN11
GO:0019216	Regulation of lipid metabolic process	20	346	0.83	1.49	1.25e-09	9606.ENSP00000228606,9606.ENSP00000241453,9606.ENSP00000257290,9606.ENSP00000257904,9606.ENSP00000261799,9606.ENSP00000264498,9606.ENSP00000268712,9606.ENSP00000287820,9606.ENSP00000288135,9606.ENSP00000341189,9606.ENSP00000342235,9606.ENSP00000354558,9606.ENSP00000356438,9606.ENSP00000362680,9606.ENSP00000373700,9606.ENSP00000380638,9606.ENSP00000398698,9606.ENSP00000419260,9606.ENSP00000451828,…	CYP27B1,FLT3,PDGFRA,CDK4,PDGFRB,FGF2,NCOR1,PPARG,KIT,PTK2,ERBB4,MTOR,PTGS2,SRC,ALK,PTK2B,TNF,PIK3CG,AKT1,IGF1R
GO:0071248	Cellular response to metal ion	16	198	0.98	1.68	1.27e-09	9606.ENSP00000215832,9606.ENSP00000216117,9606.ENSP00000263025,9606.ENSP00000275493,9606.ENSP00000297261,9606.ENSP00000342007,9606.ENSP00000355759,9606.ENSP00000356438,9606.ENSP00000359424,9606.ENSP00000360266,9606.ENSP00000361405,9606.ENSP00000378488,9606.ENSP00000378974,9606.ENSP00000380252,9606.ENSP00000419060,9606.ENSP00000451828	MAPK1,HMOX1,MAPK3,EGFR,SHH,CYP1A2,PARP1,PTGS2,CHUK,JUN,MMP9,CYP1A1,MAPK8,NFE2L2,BRAF,AKT1
GO:0010817	Regulation of hormone levels	24	525	0.73	1.34	1.28e-09	9606.ENSP00000003084,9606.ENSP00000228606,9606.ENSP00000257290,9606.ENSP00000287820,9606.ENSP00000290866,9606.ENSP00000297261,9606.ENSP00000327251,9606.ENSP00000342007,9606.ENSP00000345672,9606.ENSP00000358903,9606.ENSP00000363512,9606.ENSP00000371067,9606.ENSP00000378488,9606.ENSP00000379683,9606.ENSP00000398698,9606.ENSP00000401888,9606.ENSP00000405330,9606.ENSP00000437955,9606.ENSP00000478561,…	CFTR,CYP27B1,PDGFRA,PPARG,ACE,SHH,NOS2,CYP1A2,CTSB,CYP17A1,ALOX5,JAK2,CYP1A1,CYP19A1,TNF,RAF1,ESR1,HIF1A,CYP1B1,EPHA5,PTPN11,CYP2D6,IGF1R,CYP3A4
GO:0070665	Positive regulation of leukocyte proliferation	15	167	1.03	1.74	1.32e-09	9606.ENSP00000215754,9606.ENSP00000215832,9606.ENSP00000226730,9606.ENSP00000263025,9606.ENSP00000286301,9606.ENSP00000288135,9606.ENSP00000292301,9606.ENSP00000297261,9606.ENSP00000341189,9606.ENSP00000363089,9606.ENSP00000365230,9606.ENSP00000371067,9606.ENSP00000381185,9606.ENSP00000411355,9606.ENSP00000432511	MIF,MAPK1,IL2,MAPK3,CSF1R,KIT,CCR2,SHH,PTK2,TLR4,BCL2L1,JAK2,BCL2,PTPRC,JAK3
GO:0001936	Regulation of endothelial cell proliferation	14	138	1.08	1.8	1.36e-09	9606.ENSP00000216117,9606.ENSP00000244007,9606.ENSP00000263923,9606.ENSP00000264498,9606.ENSP00000264657,9606.ENSP00000265371,9606.ENSP00000287820,9606.ENSP00000360266,9606.ENSP00000363512,9606.ENSP00000366563,9606.ENSP00000398698,9606.ENSP00000408695,9606.ENSP00000437955,9606.ENSP00000451828	HMOX1,PLCG1,KDR,FGF2,STAT3,NRP1,PPARG,JUN,ALOX5,PIK3CD,TNF,PRKCA,HIF1A,AKT1
GO:0022407	Regulation of cell-cell adhesion	23	480	0.75	1.37	1.39e-09	9606.ENSP00000226730,9606.ENSP00000229795,9606.ENSP00000254066,9606.ENSP00000263967,9606.ENSP00000269571,9606.ENSP00000292301,9606.ENSP00000297261,9606.ENSP00000308938,9606.ENSP00000311032,9606.ENSP00000341189,9606.ENSP00000361423,9606.ENSP00000362680,9606.ENSP00000363512,9606.ENSP00000371067,9606.ENSP00000384273,9606.ENSP00000398698,9606.ENSP00000408695,9606.ENSP00000411355,9606.ENSP00000432511,…	IL2,MAPK14,RARA,PIK3CA,ERBB2,CCR2,SHH,PLG,CASP3,PTK2,ABL1,SRC,ALOX5,JAK2,RELA,TNF,PRKCA,PTPRC,JAK3,AKT1,ELANE,PTPN11,JAK1
GO:0030900	Forebrain development	21	391	0.8	1.44	1.42e-09	9606.ENSP00000228682,9606.ENSP00000249373,9606.ENSP00000254066,9606.ENSP00000264498,9606.ENSP00000265371,9606.ENSP00000265734,9606.ENSP00000275493,9606.ENSP00000286301,9606.ENSP00000297261,9606.ENSP00000301178,9606.ENSP00000311032,9606.ENSP00000324806,9606.ENSP00000332296,9606.ENSP00000342235,9606.ENSP00000362649,9606.ENSP00000362680,9606.ENSP00000373700,9606.ENSP00000437955,9606.ENSP00000480763,…	GLI1,SMO,RARA,FGF2,NRP1,CDK6,EGFR,CSF1R,SHH,AXL,CASP3,GSK3B,RARB,ERBB4,HDAC1,SRC,ALK,HIF1A,EPHA5,CTNNB1,IGF1R
GO:0046661	Male sex differentiation	15	168	1.02	1.73	1.42e-09	9606.ENSP00000227507,9606.ENSP00000254066,9606.ENSP00000257290,9606.ENSP00000261799,9606.ENSP00000288135,9606.ENSP00000290866,9606.ENSP00000297261,9606.ENSP00000308208,9606.ENSP00000363822,9606.ENSP00000365230,9606.ENSP00000381185,9606.ENSP00000405330,9606.ENSP00000431418,9606.ENSP00000478561,9606.ENSP00000495360	CCND1,RARA,PDGFRA,PDGFRB,KIT,ACE,SHH,MMP14,AR,BCL2L1,BCL2,ESR1,NTRK1,CYP1B1,CTNNB1
GO:2001242	Regulation of intrinsic apoptotic signaling pathway	15	169	1.02	1.73	1.53e-09	9606.ENSP00000215754,9606.ENSP00000258149,9606.ENSP00000269305,9606.ENSP00000355759,9606.ENSP00000356438,9606.ENSP00000358022,9606.ENSP00000361405,9606.ENSP00000362649,9606.ENSP00000362680,9606.ENSP00000365230,9606.ENSP00000380252,9606.ENSP00000381185,9606.ENSP00000437955,9606.ENSP00000451828,9606.ENSP00000501150	MIF,MDM2,TP53,PARP1,PTGS2,MCL1,MMP9,HDAC1,SRC,BCL2L1,NFE2L2,BCL2,HIF1A,AKT1,PIK3CB
GO:0097191	Extrinsic apoptotic signaling pathway	13	113	1.13	1.85	1.63e-09	9606.ENSP00000226730,9606.ENSP00000259808,9606.ENSP00000324806,9606.ENSP00000351273,9606.ENSP00000358022,9606.ENSP00000365230,9606.ENSP00000371067,9606.ENSP00000381185,9606.ENSP00000386135,9606.ENSP00000398698,9606.ENSP00000401888,9606.ENSP00000411355,9606.ENSP00000428056	IL2,RIPK1,GSK3B,CASP8,MCL1,BCL2L1,JAK2,BCL2,DAPK1,TNF,RAF1,PTPRC,PIK3R1
GO:0002764	Immune response-regulating signaling pathway	19	312	0.86	1.51	1.68e-09	9606.ENSP00000215832,9606.ENSP00000244007,9606.ENSP00000262367,9606.ENSP00000263253,9606.ENSP00000263967,9606.ENSP00000288135,9606.ENSP00000341189,9606.ENSP00000361423,9606.ENSP00000362680,9606.ENSP00000363089,9606.ENSP00000366563,9606.ENSP00000378974,9606.ENSP00000381185,9606.ENSP00000384273,9606.ENSP00000398698,9606.ENSP00000410402,9606.ENSP00000411355,9606.ENSP00000419060,9606.ENSP00000430684	MAPK1,PLCG1,CREBBP,EP300,PIK3CA,KIT,PTK2,ABL1,SRC,TLR4,PIK3CD,MAPK8,BCL2,RELA,TNF,MAP2K4,PTPRC,BRAF,IKBKB
GO:0046660	Female sex differentiation	13	114	1.13	1.84	1.8e-09	9606.ENSP00000219070,9606.ENSP00000257290,9606.ENSP00000263923,9606.ENSP00000288135,9606.ENSP00000301178,9606.ENSP00000308208,9606.ENSP00000311032,9606.ENSP00000325120,9606.ENSP00000362680,9606.ENSP00000365230,9606.ENSP00000379683,9606.ENSP00000381185,9606.ENSP00000405330	MMP2,PDGFRA,KDR,KIT,AXL,MMP14,CASP3,PGR,SRC,BCL2L1,CYP19A1,BCL2,ESR1
GO:0032770	Positive regulation of monooxygenase activity	9	33	1.51	2.16	1.96e-09	9606.ENSP00000228606,9606.ENSP00000309572,9606.ENSP00000380638,9606.ENSP00000396308,9606.ENSP00000398698,9606.ENSP00000405330,9606.ENSP00000437955,9606.ENSP00000451828,9606.ENSP00000501150	CYP27B1,TERT,PTK2B,DHFR,TNF,ESR1,HIF1A,AKT1,PIK3CB
GO:0048538	Thymus development	10	49	1.38	2.07	1.96e-09	9606.ENSP00000215832,9606.ENSP00000262948,9606.ENSP00000263025,9606.ENSP00000297261,9606.ENSP00000302486,9606.ENSP00000361423,9606.ENSP00000381185,9606.ENSP00000401888,9606.ENSP00000419060,9606.ENSP00000495360	MAPK1,MAP2K2,MAPK3,SHH,MAP2K1,ABL1,BCL2,RAF1,BRAF,CTNNB1
GO:1900180	Regulation of protein localization to nucleus	14	143	1.06	1.76	2.06e-09	9606.ENSP00000229795,9606.ENSP00000249373,9606.ENSP00000297261,9606.ENSP00000300093,9606.ENSP00000309572,9606.ENSP00000324806,9606.ENSP00000335153,9606.ENSP00000355759,9606.ENSP00000356438,9606.ENSP00000362680,9606.ENSP00000371067,9606.ENSP00000378699,9606.ENSP00000428056,9606.ENSP00000451828	MAPK14,SMO,SHH,PLK1,TERT,GSK3B,HSP90AA1,PARP1,PTGS2,SRC,JAK2,CDK1,PIK3R1,AKT1
GO:2000377	Regulation of reactive oxygen species metabolic process	14	143	1.06	1.76	2.06e-09	9606.ENSP00000229795,9606.ENSP00000259808,9606.ENSP00000261799,9606.ENSP00000269305,9606.ENSP00000299855,9606.ENSP00000363089,9606.ENSP00000363512,9606.ENSP00000380252,9606.ENSP00000380638,9606.ENSP00000381185,9606.ENSP00000396308,9606.ENSP00000398698,9606.ENSP00000437955,9606.ENSP00000478561	MAPK14,RIPK1,PDGFRB,TP53,MMP3,TLR4,ALOX5,NFE2L2,PTK2B,BCL2,DHFR,TNF,HIF1A,CYP1B1
GO:0051345	Positive regulation of hydrolase activity	25	589	0.7	1.28	2.13e-09	9606.ENSP00000236671,9606.ENSP00000257290,9606.ENSP00000261799,9606.ENSP00000264498,9606.ENSP00000264657,9606.ENSP00000269571,9606.ENSP00000275493,9606.ENSP00000287820,9606.ENSP00000288135,9606.ENSP00000324806,9606.ENSP00000330237,9606.ENSP00000347942,9606.ENSP00000351209,9606.ENSP00000351273,9606.ENSP00000354558,9606.ENSP00000368458,9606.ENSP00000371067,9606.ENSP00000378974,9606.ENSP00000380638,…	CTSD,PDGFRA,PDGFRB,FGF2,STAT3,ERBB2,EGFR,PPARG,KIT,GSK3B,CASP9,RET,EPHA2,CASP8,MTOR,PCNA,JAK2,MAPK8,PTK2B,DAPK1,TNF,ESR1,PTPRC,NTRK1,AKT1
GO:0045786	Negative regulation of cell cycle	20	359	0.82	1.44	2.24e-09	9606.ENSP00000227507,9606.ENSP00000229795,9606.ENSP00000258149,9606.ENSP00000265734,9606.ENSP00000266970,9606.ENSP00000269305,9606.ENSP00000300093,9606.ENSP00000311032,9606.ENSP00000313420,9606.ENSP00000313950,9606.ENSP00000356438,9606.ENSP00000361423,9606.ENSP00000372023,9606.ENSP00000378699,9606.ENSP00000381185,9606.ENSP00000391090,9606.ENSP00000398698,9606.ENSP00000402084,9606.ENSP00000489597,…	CCND1,MAPK14,MDM2,CDK6,CDK2,TP53,PLK1,CASP3,PRKDC,AURKB,PTGS2,ABL1,CHEK2,CDK1,BCL2,CHEK1,TNF,WEE1,PTPN11,CTNNB1
GO:0061564	Axon development	21	402	0.79	1.4	2.25e-09	9606.ENSP00000219070,9606.ENSP00000249373,9606.ENSP00000265371,9606.ENSP00000269571,9606.ENSP00000286301,9606.ENSP00000297261,9606.ENSP00000311032,9606.ENSP00000320295,9606.ENSP00000335153,9606.ENSP00000341189,9606.ENSP00000347942,9606.ENSP00000350896,9606.ENSP00000351209,9606.ENSP00000360266,9606.ENSP00000371067,9606.ENSP00000381185,9606.ENSP00000396308,9606.ENSP00000431418,9606.ENSP00000480763,…	MMP2,SMO,NRP1,ERBB2,CSF1R,SHH,CASP3,TUBB3,HSP90AA1,PTK2,RET,EPHB4,EPHA2,JUN,JAK2,BCL2,DHFR,NTRK1,EPHA5,PTPN11,IGF1R
GO:0043200	Response to amino acid	13	117	1.12	1.81	2.38e-09	9606.ENSP00000219070,9606.ENSP00000225577,9606.ENSP00000257290,9606.ENSP00000263967,9606.ENSP00000264709,9606.ENSP00000275493,9606.ENSP00000311032,9606.ENSP00000354558,9606.ENSP00000365230,9606.ENSP00000368458,9606.ENSP00000381185,9606.ENSP00000398698,9606.ENSP00000497069	MMP2,RPS6KB1,PDGFRA,PIK3CA,DNMT3A,EGFR,CASP3,MTOR,BCL2L1,PCNA,BCL2,TNF,IGF1R
GO:1901216	Positive regulation of neuron death	12	92	1.19	1.88	2.41e-09	9606.ENSP00000269305,9606.ENSP00000311032,9606.ENSP00000324806,9606.ENSP00000330237,9606.ENSP00000351273,9606.ENSP00000355759,9606.ENSP00000358022,9606.ENSP00000361423,9606.ENSP00000363089,9606.ENSP00000398698,9606.ENSP00000410402,9606.ENSP00000495360	TP53,CASP3,GSK3B,CASP9,CASP8,PARP1,MCL1,ABL1,TLR4,TNF,MAP2K4,CTNNB1
GO:0045934	Negative regulation of nucleobase-containing compound metabolic process	41	1562	0.49	0.98	2.42e-09	9606.ENSP00000216714,9606.ENSP00000227507,9606.ENSP00000229795,9606.ENSP00000242057,9606.ENSP00000249373,9606.ENSP00000254066,9606.ENSP00000256474,9606.ENSP00000258149,9606.ENSP00000262367,9606.ENSP00000262643,9606.ENSP00000263253,9606.ENSP00000264657,9606.ENSP00000264709,9606.ENSP00000265734,9606.ENSP00000266970,9606.ENSP00000268712,9606.ENSP00000269305,9606.ENSP00000287820,9606.ENSP00000297261,…	APEX1,CCND1,MAPK14,AHR,SMO,RARA,VHL,MDM2,CREBBP,CCNE1,EP300,STAT3,DNMT3A,CDK6,CDK2,NCOR1,TP53,PPARG,SHH,PLK1,TERT,AURKB,RARB,TRIM24,ESR2,PARP1,MDM4,JUN,CCND3,HDAC1,SRC,AR,PCNA,RELA,CHEK1,TNF,ESR1,HDAC9,RXRA,ELANE,CTNNB1
GO:0044089	Positive regulation of cellular component biogenesis	23	500	0.73	1.32	2.9e-09	9606.ENSP00000263923,9606.ENSP00000263967,9606.ENSP00000265371,9606.ENSP00000266970,9606.ENSP00000269305,9606.ENSP00000288135,9606.ENSP00000299855,9606.ENSP00000317272,9606.ENSP00000322788,9606.ENSP00000324806,9606.ENSP00000335153,9606.ENSP00000351209,9606.ENSP00000354558,9606.ENSP00000361423,9606.ENSP00000362680,9606.ENSP00000363089,9606.ENSP00000380638,9606.ENSP00000398698,9606.ENSP00000405330,…	KDR,PIK3CA,NRP1,CDK2,TP53,KIT,MMP3,MET,MMP1,GSK3B,HSP90AA1,EPHA2,MTOR,ABL1,SRC,TLR4,PTK2B,TNF,ESR1,PRKCA,BRAF,PIK3R1,NTRK1
GO:0043552	Positive regulation of phosphatidylinositol 3-kinase activity	9	35	1.48	2.1	3e-09	9606.ENSP00000241453,9606.ENSP00000257290,9606.ENSP00000261799,9606.ENSP00000264498,9606.ENSP00000288135,9606.ENSP00000341189,9606.ENSP00000342235,9606.ENSP00000362680,9606.ENSP00000380638	FLT3,PDGFRA,PDGFRB,FGF2,KIT,PTK2,ERBB4,SRC,PTK2B
GO:0098542	Defense response to other organism	32	989	0.58	1.1	3e-09	9606.ENSP00000215754,9606.ENSP00000223095,9606.ENSP00000225275,9606.ENSP00000225577,9606.ENSP00000228606,9606.ENSP00000263025,9606.ENSP00000269305,9606.ENSP00000286301,9606.ENSP00000287820,9606.ENSP00000301178,9606.ENSP00000313420,9606.ENSP00000327251,9606.ENSP00000341189,9606.ENSP00000351209,9606.ENSP00000359424,9606.ENSP00000362680,9606.ENSP00000363089,9606.ENSP00000365230,9606.ENSP00000366563,…	MIF,SERPINE1,MPO,RPS6KB1,CYP27B1,MAPK3,TP53,CSF1R,PPARG,AXL,PRKDC,NOS2,PTK2,EPHA2,CHUK,SRC,TLR4,BCL2L1,PIK3CD,JAK2,PTK2B,BCL2,PLA2G2A,RELA,DAPK1,TNF,PTPRC,PIK3CG,IKBKB,JAK3,ELANE,JAK1
GO:0050778	Positive regulation of immune response	23	502	0.73	1.31	3.11e-09	9606.ENSP00000215832,9606.ENSP00000226730,9606.ENSP00000244007,9606.ENSP00000254066,9606.ENSP00000262367,9606.ENSP00000263253,9606.ENSP00000263967,9606.ENSP00000292301,9606.ENSP00000313420,9606.ENSP00000335153,9606.ENSP00000341189,9606.ENSP00000361423,9606.ENSP00000362680,9606.ENSP00000363089,9606.ENSP00000366563,9606.ENSP00000371067,9606.ENSP00000381185,9606.ENSP00000384273,9606.ENSP00000398698,…	MAPK1,IL2,PLCG1,RARA,CREBBP,EP300,PIK3CA,CCR2,PRKDC,HSP90AA1,PTK2,ABL1,SRC,TLR4,PIK3CD,JAK2,BCL2,RELA,TNF,PTPRC,BRAF,IKBKB,ELANE
GO:0032768	Regulation of monooxygenase activity	10	52	1.36	2.01	3.18e-09	9606.ENSP00000228606,9606.ENSP00000275493,9606.ENSP00000309572,9606.ENSP00000380638,9606.ENSP00000396308,9606.ENSP00000398698,9606.ENSP00000405330,9606.ENSP00000437955,9606.ENSP00000451828,9606.ENSP00000501150	CYP27B1,EGFR,TERT,PTK2B,DHFR,TNF,ESR1,HIF1A,AKT1,PIK3CB
GO:1904019	Epithelial cell apoptotic process	10	52	1.36	2.01	3.18e-09	9606.ENSP00000216117,9606.ENSP00000264709,9606.ENSP00000311032,9606.ENSP00000330237,9606.ENSP00000361423,9606.ENSP00000365230,9606.ENSP00000381185,9606.ENSP00000398698,9606.ENSP00000419060,9606.ENSP00000419260	HMOX1,DNMT3A,CASP3,CASP9,ABL1,BCL2L1,BCL2,TNF,BRAF,PIK3CG
GO:0008585	Female gonad development	12	95	1.17	1.84	3.32e-09	9606.ENSP00000219070,9606.ENSP00000257290,9606.ENSP00000263923,9606.ENSP00000288135,9606.ENSP00000308208,9606.ENSP00000311032,9606.ENSP00000325120,9606.ENSP00000362680,9606.ENSP00000365230,9606.ENSP00000379683,9606.ENSP00000381185,9606.ENSP00000405330	MMP2,PDGFRA,KDR,KIT,MMP14,CASP3,PGR,SRC,BCL2L1,CYP19A1,BCL2,ESR1
GO:0019221	Cytokine-mediated signaling pathway	20	369	0.81	1.41	3.48e-09	9606.ENSP00000241453,9606.ENSP00000259808,9606.ENSP00000263025,9606.ENSP00000264657,9606.ENSP00000269305,9606.ENSP00000286301,9606.ENSP00000288135,9606.ENSP00000292301,9606.ENSP00000309591,9606.ENSP00000359424,9606.ENSP00000362680,9606.ENSP00000371067,9606.ENSP00000380638,9606.ENSP00000384273,9606.ENSP00000398698,9606.ENSP00000430684,9606.ENSP00000432511,9606.ENSP00000451828,9606.ENSP00000489597,…	FLT3,RIPK1,MAPK3,STAT3,TP53,CSF1R,KIT,CCR2,PRKACA,CHUK,SRC,JAK2,PTK2B,RELA,TNF,IKBKB,JAK3,AKT1,PTPN11,JAK1
GO:0071466	Cellular response to xenobiotic stimulus	15	181	0.99	1.64	3.58e-09	9606.ENSP00000242057,9606.ENSP00000269305,9606.ENSP00000301141,9606.ENSP00000327251,9606.ENSP00000342007,9606.ENSP00000368458,9606.ENSP00000372023,9606.ENSP00000378488,9606.ENSP00000380252,9606.ENSP00000382342,9606.ENSP00000419060,9606.ENSP00000478561,9606.ENSP00000480004,9606.ENSP00000496150,9606.ENSP00000498939	AHR,TP53,CYP2A6,NOS2,CYP1A2,PCNA,CHEK2,CYP1A1,NFE2L2,ABCC1,BRAF,CYP1B1,EPHX1,CYP2D6,CYP3A4
GO:0031647	Regulation of protein stability	19	328	0.83	1.44	3.6e-09	9606.ENSP00000215832,9606.ENSP00000216911,9606.ENSP00000249373,9606.ENSP00000256474,9606.ENSP00000258149,9606.ENSP00000262367,9606.ENSP00000263253,9606.ENSP00000269305,9606.ENSP00000300093,9606.ENSP00000309572,9606.ENSP00000311032,9606.ENSP00000313420,9606.ENSP00000335153,9606.ENSP00000340507,9606.ENSP00000356150,9606.ENSP00000362680,9606.ENSP00000372023,9606.ENSP00000381185,9606.ENSP00000428056	MAPK1,AURKA,SMO,VHL,MDM2,CREBBP,EP300,TP53,PLK1,TERT,CASP3,PRKDC,HSP90AA1,TRIM24,MDM4,SRC,CHEK2,BCL2,PIK3R1
GO:0007162	Negative regulation of cell adhesion	18	289	0.87	1.48	3.77e-09	9606.ENSP00000219070,9606.ENSP00000223095,9606.ENSP00000226730,9606.ENSP00000269571,9606.ENSP00000297261,9606.ENSP00000308208,9606.ENSP00000308938,9606.ENSP00000311032,9606.ENSP00000341189,9606.ENSP00000361423,9606.ENSP00000362680,9606.ENSP00000371067,9606.ENSP00000411355,9606.ENSP00000428056,9606.ENSP00000432511,9606.ENSP00000451828,9606.ENSP00000478561,9606.ENSP00000489597	MMP2,SERPINE1,IL2,ERBB2,SHH,MMP14,PLG,CASP3,PTK2,ABL1,SRC,JAK2,PTPRC,PIK3R1,JAK3,AKT1,CYP1B1,PTPN11
GO:0051249	Regulation of lymphocyte activation	23	508	0.73	1.3	3.83e-09	9606.ENSP00000215754,9606.ENSP00000226730,9606.ENSP00000242057,9606.ENSP00000254066,9606.ENSP00000263967,9606.ENSP00000269571,9606.ENSP00000292301,9606.ENSP00000297261,9606.ENSP00000301178,9606.ENSP00000308208,9606.ENSP00000311032,9606.ENSP00000313420,9606.ENSP00000361423,9606.ENSP00000362680,9606.ENSP00000363089,9606.ENSP00000371067,9606.ENSP00000381185,9606.ENSP00000411355,9606.ENSP00000419060,…	MIF,IL2,AHR,RARA,PIK3CA,ERBB2,CCR2,SHH,AXL,MMP14,CASP3,PRKDC,ABL1,SRC,TLR4,JAK2,BCL2,PTPRC,BRAF,JAK3,AKT1,PTPN11,CTNNB1
GO:0071383	Cellular response to steroid hormone stimulus	14	152	1.04	1.68	4.18e-09	9606.ENSP00000225577,9606.ENSP00000241453,9606.ENSP00000290866,9606.ENSP00000325120,9606.ENSP00000330237,9606.ENSP00000343925,9606.ENSP00000362680,9606.ENSP00000363822,9606.ENSP00000371067,9606.ENSP00000386660,9606.ENSP00000405330,9606.ENSP00000419692,9606.ENSP00000478561,9606.ENSP00000497069	RPS6KB1,FLT3,ACE,PGR,CASP9,ESR2,SRC,AR,JAK2,KDM3A,ESR1,RXRA,CYP1B1,IGF1R
GO:0048146	Positive regulation of fibroblast proliferation	10	54	1.34	1.97	4.34e-09	9606.ENSP00000215754,9606.ENSP00000257290,9606.ENSP00000257904,9606.ENSP00000261799,9606.ENSP00000265734,9606.ENSP00000275493,9606.ENSP00000360266,9606.ENSP00000361423,9606.ENSP00000405330,9606.ENSP00000481380	MIF,PDGFRA,CDK4,PDGFRB,CDK6,EGFR,JUN,ABL1,ESR1,CCNA2
GO:0009058	Biosynthetic process	53	2506	0.4	0.85	5.04e-09	9606.ENSP00000003084,9606.ENSP00000215754,9606.ENSP00000225275,9606.ENSP00000226730,9606.ENSP00000228606,9606.ENSP00000229795,9606.ENSP00000254066,9606.ENSP00000261799,9606.ENSP00000263025,9606.ENSP00000263253,9606.ENSP00000263274,9606.ENSP00000263967,9606.ENSP00000264498,9606.ENSP00000264657,9606.ENSP00000266970,9606.ENSP00000269305,9606.ENSP00000287820,9606.ENSP00000304592,9606.ENSP00000309572,…	CFTR,MIF,MPO,IL2,CYP27B1,MAPK14,RARA,PDGFRB,MAPK3,EP300,LIG1,PIK3CA,FGF2,STAT3,CDK2,TP53,PPARG,FASN,TERT,TYMS,NOS2,HSP90AA1,TRIM24,CYP1A2,MTOR,PARP1,PTGS2,CYP17A1,SRC,TLR4,ALOX5,AR,PIK3CD,PCNA,JAK2,CYP1A1,CYP19A1,RELA,KDM3A,DHFR,ESR1,PIK3CG,RXRA,PIK3R1,HIF1A,AKT1,ELANE,CYP1B1,CCNA2,CTNNB1,CYP2D6,CYP3A4,PIK3CB
GO:0070371	ERK1 and ERK2 cascade	10	55	1.33	1.95	5.06e-09	9606.ENSP00000215832,9606.ENSP00000262948,9606.ENSP00000263025,9606.ENSP00000263923,9606.ENSP00000264498,9606.ENSP00000302486,9606.ENSP00000361423,9606.ENSP00000363089,9606.ENSP00000378699,9606.ENSP00000419060	MAPK1,MAP2K2,MAPK3,KDR,FGF2,MAP2K1,ABL1,TLR4,CDK1,BRAF
GO:0042060	Wound healing	19	336	0.82	1.41	5.22e-09	9606.ENSP00000216117,9606.ENSP00000229795,9606.ENSP00000257290,9606.ENSP00000261799,9606.ENSP00000263923,9606.ENSP00000263967,9606.ENSP00000264498,9606.ENSP00000269571,9606.ENSP00000297261,9606.ENSP00000301178,9606.ENSP00000308938,9606.ENSP00000311032,9606.ENSP00000361850,9606.ENSP00000362680,9606.ENSP00000363089,9606.ENSP00000401888,9606.ENSP00000419260,9606.ENSP00000437955,9606.ENSP00000501150	HMOX1,MAPK14,PDGFRA,PDGFRB,KDR,PIK3CA,FGF2,ERBB2,SHH,AXL,PLG,CASP3,PLAU,SRC,TLR4,RAF1,PIK3CG,HIF1A,PIK3CB
GO:0051000	Positive regulation of nitric-oxide synthase activity	8	24	1.59	2.1	5.82e-09	9606.ENSP00000309572,9606.ENSP00000380638,9606.ENSP00000396308,9606.ENSP00000398698,9606.ENSP00000405330,9606.ENSP00000437955,9606.ENSP00000451828,9606.ENSP00000501150	TERT,PTK2B,DHFR,TNF,ESR1,HIF1A,AKT1,PIK3CB
GO:0031175	Neuron projection development	26	674	0.66	1.19	5.95e-09	9606.ENSP00000216911,9606.ENSP00000219070,9606.ENSP00000249373,9606.ENSP00000265371,9606.ENSP00000269571,9606.ENSP00000286301,9606.ENSP00000297261,9606.ENSP00000311032,9606.ENSP00000320295,9606.ENSP00000324806,9606.ENSP00000335153,9606.ENSP00000341189,9606.ENSP00000347942,9606.ENSP00000350896,9606.ENSP00000351209,9606.ENSP00000360266,9606.ENSP00000371067,9606.ENSP00000380638,9606.ENSP00000381185,…	AURKA,MMP2,SMO,NRP1,ERBB2,CSF1R,SHH,CASP3,TUBB3,GSK3B,HSP90AA1,PTK2,RET,EPHB4,EPHA2,JUN,JAK2,PTK2B,BCL2,DHFR,WEE1,NTRK1,EPHA5,PTPN11,CTNNB1,IGF1R
GO:0048771	Tissue remodeling	12	101	1.15	1.77	6.16e-09	9606.ENSP00000219070,9606.ENSP00000258149,9606.ENSP00000290866,9606.ENSP00000292301,9606.ENSP00000301178,9606.ENSP00000308208,9606.ENSP00000308938,9606.ENSP00000351209,9606.ENSP00000362680,9606.ENSP00000380638,9606.ENSP00000437955,9606.ENSP00000495360	MMP2,MDM2,ACE,CCR2,AXL,MMP14,PLG,EPHA2,SRC,PTK2B,HIF1A,CTNNB1
GO:0032943	Mononuclear cell proliferation	13	128	1.08	1.7	6.32e-09	9606.ENSP00000226730,9606.ENSP00000241453,9606.ENSP00000269305,9606.ENSP00000269571,9606.ENSP00000290866,9606.ENSP00000297261,9606.ENSP00000361423,9606.ENSP00000362082,9606.ENSP00000363089,9606.ENSP00000365230,9606.ENSP00000381185,9606.ENSP00000411355,9606.ENSP00000419260	IL2,FLT3,TP53,ERBB2,ACE,SHH,ABL1,CCND3,TLR4,BCL2L1,BCL2,PTPRC,PIK3CG
GO:0018107	Peptidyl-threonine phosphorylation	11	78	1.22	1.84	6.81e-09	9606.ENSP00000215832,9606.ENSP00000309591,9606.ENSP00000313420,9606.ENSP00000324806,9606.ENSP00000354558,9606.ENSP00000378699,9606.ENSP00000378974,9606.ENSP00000381185,9606.ENSP00000391090,9606.ENSP00000408695,9606.ENSP00000451828	MAPK1,PRKACA,PRKDC,GSK3B,MTOR,CDK1,MAPK8,BCL2,CHEK1,PRKCA,AKT1
GO:0007423	Sensory organ development	24	577	0.69	1.22	7.44e-09	9606.ENSP00000215832,9606.ENSP00000254066,9606.ENSP00000257290,9606.ENSP00000261799,9606.ENSP00000263025,9606.ENSP00000263923,9606.ENSP00000264498,9606.ENSP00000264657,9606.ENSP00000265371,9606.ENSP00000275493,9606.ENSP00000288135,9606.ENSP00000297261,9606.ENSP00000332296,9606.ENSP00000347942,9606.ENSP00000351209,9606.ENSP00000360266,9606.ENSP00000362649,9606.ENSP00000378488,9606.ENSP00000381185,…	MAPK1,RARA,PDGFRA,PDGFRB,MAPK3,KDR,FGF2,STAT3,NRP1,EGFR,KIT,SHH,RARB,RET,EPHA2,JUN,HDAC1,CYP1A1,BCL2,HIF1A,CYP1B1,CCNA2,PTPN11,CTNNB1
GO:0035270	Endocrine system development	13	130	1.07	1.69	7.48e-09	9606.ENSP00000215832,9606.ENSP00000228682,9606.ENSP00000249373,9606.ENSP00000257290,9606.ENSP00000262948,9606.ENSP00000263025,9606.ENSP00000264498,9606.ENSP00000265734,9606.ENSP00000297261,9606.ENSP00000302486,9606.ENSP00000401888,9606.ENSP00000419060,9606.ENSP00000478561	MAPK1,GLI1,SMO,PDGFRA,MAP2K2,MAPK3,FGF2,CDK6,SHH,MAP2K1,RAF1,BRAF,CYP1B1
GO:1902806	Regulation of cell cycle G1/S phase transition	15	192	0.96	1.57	7.48e-09	9606.ENSP00000216714,9606.ENSP00000227507,9606.ENSP00000228682,9606.ENSP00000258149,9606.ENSP00000266970,9606.ENSP00000269305,9606.ENSP00000275493,9606.ENSP00000309572,9606.ENSP00000313420,9606.ENSP00000362082,9606.ENSP00000372023,9606.ENSP00000378488,9606.ENSP00000381185,9606.ENSP00000402084,9606.ENSP00000451828	APEX1,CCND1,GLI1,MDM2,CDK2,TP53,EGFR,TERT,PRKDC,CCND3,CHEK2,CYP1A1,BCL2,WEE1,AKT1
GO:0051222	Positive regulation of protein transport	18	303	0.85	1.42	7.53e-09	9606.ENSP00000003084,9606.ENSP00000229795,9606.ENSP00000249373,9606.ENSP00000269571,9606.ENSP00000287820,9606.ENSP00000297261,9606.ENSP00000309591,9606.ENSP00000324806,9606.ENSP00000335153,9606.ENSP00000356438,9606.ENSP00000362680,9606.ENSP00000363089,9606.ENSP00000371067,9606.ENSP00000378699,9606.ENSP00000378974,9606.ENSP00000398698,9606.ENSP00000428056,9606.ENSP00000437955	CFTR,MAPK14,SMO,ERBB2,PPARG,SHH,PRKACA,GSK3B,HSP90AA1,PTGS2,SRC,TLR4,JAK2,CDK1,MAPK8,TNF,PIK3R1,HIF1A
GO:0050920	Regulation of chemotaxis	16	227	0.92	1.51	7.57e-09	9606.ENSP00000215754,9606.ENSP00000215832,9606.ENSP00000223095,9606.ENSP00000257290,9606.ENSP00000261799,9606.ENSP00000263025,9606.ENSP00000263923,9606.ENSP00000264498,9606.ENSP00000265371,9606.ENSP00000286301,9606.ENSP00000292301,9606.ENSP00000317272,9606.ENSP00000341189,9606.ENSP00000379683,9606.ENSP00000380638,9606.ENSP00000466090	MIF,MAPK1,SERPINE1,PDGFRA,PDGFRB,MAPK3,KDR,FGF2,NRP1,CSF1R,CCR2,MET,PTK2,CYP19A1,PTK2B,ELANE
GO:0070201	Regulation of establishment of protein localization	23	528	0.71	1.25	7.64e-09	9606.ENSP00000003084,9606.ENSP00000229795,9606.ENSP00000236671,9606.ENSP00000249373,9606.ENSP00000269571,9606.ENSP00000287820,9606.ENSP00000297261,9606.ENSP00000309591,9606.ENSP00000324806,9606.ENSP00000327251,9606.ENSP00000335153,9606.ENSP00000356438,9606.ENSP00000362680,9606.ENSP00000363089,9606.ENSP00000363512,9606.ENSP00000371067,9606.ENSP00000378699,9606.ENSP00000378974,9606.ENSP00000398698,…	CFTR,MAPK14,CTSD,SMO,ERBB2,PPARG,SHH,PRKACA,GSK3B,NOS2,HSP90AA1,PTGS2,SRC,TLR4,ALOX5,JAK2,CDK1,MAPK8,TNF,PIK3R1,HIF1A,EPHA5,PTPN11
GO:0050999	Regulation of nitric-oxide synthase activity	9	40	1.42	1.98	7.92e-09	9606.ENSP00000275493,9606.ENSP00000309572,9606.ENSP00000380638,9606.ENSP00000396308,9606.ENSP00000398698,9606.ENSP00000405330,9606.ENSP00000437955,9606.ENSP00000451828,9606.ENSP00000501150	EGFR,TERT,PTK2B,DHFR,TNF,ESR1,HIF1A,AKT1,PIK3CB
GO:0002768	Immune response-regulating cell surface receptor signaling pathway	16	228	0.92	1.51	8e-09	9606.ENSP00000215832,9606.ENSP00000244007,9606.ENSP00000262367,9606.ENSP00000263253,9606.ENSP00000263967,9606.ENSP00000288135,9606.ENSP00000341189,9606.ENSP00000361423,9606.ENSP00000362680,9606.ENSP00000366563,9606.ENSP00000378974,9606.ENSP00000381185,9606.ENSP00000410402,9606.ENSP00000411355,9606.ENSP00000419060,9606.ENSP00000430684	MAPK1,PLCG1,CREBBP,EP300,PIK3CA,KIT,PTK2,ABL1,SRC,PIK3CD,MAPK8,BCL2,MAP2K4,PTPRC,BRAF,IKBKB
GO:0001889	Liver development	13	131	1.07	1.68	8.05e-09	9606.ENSP00000216117,9606.ENSP00000216911,9606.ENSP00000227507,9606.ENSP00000228682,9606.ENSP00000254066,9606.ENSP00000263967,9606.ENSP00000315644,9606.ENSP00000317272,9606.ENSP00000360266,9606.ENSP00000368458,9606.ENSP00000378488,9606.ENSP00000384273,9606.ENSP00000398698	HMOX1,AURKA,CCND1,GLI1,RARA,PIK3CA,TYMS,MET,JUN,PCNA,CYP1A1,RELA,TNF
GO:0022612	Gland morphogenesis	12	104	1.13	1.74	8.18e-09	9606.ENSP00000219070,9606.ENSP00000265371,9606.ENSP00000275493,9606.ENSP00000286301,9606.ENSP00000297261,9606.ENSP00000325120,9606.ENSP00000351209,9606.ENSP00000362680,9606.ENSP00000363822,9606.ENSP00000381185,9606.ENSP00000398698,9606.ENSP00000405330	MMP2,NRP1,EGFR,CSF1R,SHH,PGR,EPHA2,SRC,AR,BCL2,TNF,ESR1
GO:0070141	Response to UV-A	7	14	1.77	2.14	8.32e-09	9606.ENSP00000219070,9606.ENSP00000227507,9606.ENSP00000275493,9606.ENSP00000299855,9606.ENSP00000322788,9606.ENSP00000361405,9606.ENSP00000451828	MMP2,CCND1,EGFR,MMP3,MMP1,MMP9,AKT1
GO:0001655	Urogenital system development	19	347	0.81	1.37	8.44e-09	9606.ENSP00000219070,9606.ENSP00000228682,9606.ENSP00000249373,9606.ENSP00000254066,9606.ENSP00000257290,9606.ENSP00000261799,9606.ENSP00000264498,9606.ENSP00000265371,9606.ENSP00000290866,9606.ENSP00000297261,9606.ENSP00000330237,9606.ENSP00000332296,9606.ENSP00000342235,9606.ENSP00000347942,9606.ENSP00000363822,9606.ENSP00000379683,9606.ENSP00000381185,9606.ENSP00000405330,9606.ENSP00000495360	MMP2,GLI1,SMO,RARA,PDGFRA,PDGFRB,FGF2,NRP1,ACE,SHH,CASP9,RARB,ERBB4,RET,AR,CYP19A1,BCL2,ESR1,CTNNB1
GO:0031346	Positive regulation of cell projection organization	19	347	0.81	1.37	8.44e-09	9606.ENSP00000262948,9606.ENSP00000263253,9606.ENSP00000263967,9606.ENSP00000265371,9606.ENSP00000288135,9606.ENSP00000302486,9606.ENSP00000324806,9606.ENSP00000335153,9606.ENSP00000347942,9606.ENSP00000354558,9606.ENSP00000361423,9606.ENSP00000362680,9606.ENSP00000373700,9606.ENSP00000380252,9606.ENSP00000380638,9606.ENSP00000419060,9606.ENSP00000428056,9606.ENSP00000431418,9606.ENSP00000497069	MAP2K2,EP300,PIK3CA,NRP1,KIT,MAP2K1,GSK3B,HSP90AA1,RET,MTOR,ABL1,SRC,ALK,NFE2L2,PTK2B,BRAF,PIK3R1,NTRK1,IGF1R
GO:1903034	Regulation of response to wounding	14	162	1.01	1.61	8.68e-09	9606.ENSP00000223095,9606.ENSP00000257290,9606.ENSP00000262948,9606.ENSP00000264498,9606.ENSP00000302486,9606.ENSP00000308938,9606.ENSP00000341189,9606.ENSP00000354558,9606.ENSP00000361850,9606.ENSP00000363512,9606.ENSP00000380252,9606.ENSP00000398698,9606.ENSP00000419060,9606.ENSP00000497069	SERPINE1,PDGFRA,MAP2K2,FGF2,MAP2K1,PLG,PTK2,MTOR,PLAU,ALOX5,NFE2L2,TNF,BRAF,IGF1R
GO:0043551	Regulation of phosphatidylinositol 3-kinase activity	10	59	1.3	1.88	8.94e-09	9606.ENSP00000241453,9606.ENSP00000257290,9606.ENSP00000261799,9606.ENSP00000264498,9606.ENSP00000288135,9606.ENSP00000341189,9606.ENSP00000342235,9606.ENSP00000362680,9606.ENSP00000380638,9606.ENSP00000428056	FLT3,PDGFRA,PDGFRB,FGF2,KIT,PTK2,ERBB4,SRC,PTK2B,PIK3R1
GO:0002065	Columnar/cuboidal epithelial cell differentiation	12	105	1.13	1.73	8.95e-09	9606.ENSP00000249373,9606.ENSP00000254066,9606.ENSP00000264498,9606.ENSP00000265734,9606.ENSP00000304592,9606.ENSP00000315644,9606.ENSP00000325120,9606.ENSP00000332296,9606.ENSP00000361423,9606.ENSP00000362680,9606.ENSP00000437955,9606.ENSP00000495360	SMO,RARA,FGF2,CDK6,FASN,TYMS,PGR,RARB,ABL1,SRC,HIF1A,CTNNB1
GO:1901796	Regulation of signal transduction by p53 class mediator	12	105	1.13	1.73	8.95e-09	9606.ENSP00000215754,9606.ENSP00000216911,9606.ENSP00000258149,9606.ENSP00000263253,9606.ENSP00000269305,9606.ENSP00000313950,9606.ENSP00000340507,9606.ENSP00000354558,9606.ENSP00000372023,9606.ENSP00000381185,9606.ENSP00000391090,9606.ENSP00000451828	MIF,AURKA,MDM2,EP300,TP53,AURKB,TRIM24,MTOR,CHEK2,BCL2,CHEK1,AKT1
GO:0002685	Regulation of leukocyte migration	16	231	0.91	1.49	9.4e-09	9606.ENSP00000215754,9606.ENSP00000215832,9606.ENSP00000216117,9606.ENSP00000223095,9606.ENSP00000263025,9606.ENSP00000286301,9606.ENSP00000292301,9606.ENSP00000308208,9606.ENSP00000341189,9606.ENSP00000361423,9606.ENSP00000379683,9606.ENSP00000380638,9606.ENSP00000398698,9606.ENSP00000428056,9606.ENSP00000451828,9606.ENSP00000466090	MIF,MAPK1,HMOX1,SERPINE1,MAPK3,CSF1R,CCR2,MMP14,PTK2,ABL1,CYP19A1,PTK2B,TNF,PIK3R1,AKT1,ELANE
GO:2000045	Regulation of G1/S transition of mitotic cell cycle	14	164	1	1.59	9.99e-09	9606.ENSP00000216714,9606.ENSP00000227507,9606.ENSP00000258149,9606.ENSP00000266970,9606.ENSP00000269305,9606.ENSP00000275493,9606.ENSP00000309572,9606.ENSP00000313420,9606.ENSP00000362082,9606.ENSP00000372023,9606.ENSP00000378488,9606.ENSP00000381185,9606.ENSP00000402084,9606.ENSP00000451828	APEX1,CCND1,MDM2,CDK2,TP53,EGFR,TERT,PRKDC,CCND3,CHEK2,CYP1A1,BCL2,WEE1,AKT1
GO:0048754	Branching morphogenesis of an epithelial tube	13	134	1.06	1.65	1.02e-08	9606.ENSP00000263923,9606.ENSP00000264498,9606.ENSP00000265371,9606.ENSP00000297261,9606.ENSP00000308208,9606.ENSP00000317272,9606.ENSP00000325120,9606.ENSP00000351209,9606.ENSP00000362680,9606.ENSP00000363822,9606.ENSP00000381185,9606.ENSP00000405330,9606.ENSP00000495360	KDR,FGF2,NRP1,SHH,MMP14,MET,PGR,EPHA2,SRC,AR,BCL2,ESR1,CTNNB1
GO:0002066	Columnar/cuboidal epithelial cell development	9	42	1.4	1.93	1.12e-08	9606.ENSP00000249373,9606.ENSP00000254066,9606.ENSP00000265734,9606.ENSP00000304592,9606.ENSP00000315644,9606.ENSP00000325120,9606.ENSP00000332296,9606.ENSP00000362680,9606.ENSP00000437955	SMO,RARA,CDK6,FASN,TYMS,PGR,RARB,SRC,HIF1A
GO:0051353	Positive regulation of oxidoreductase activity	10	61	1.29	1.84	1.18e-08	9606.ENSP00000228606,9606.ENSP00000309572,9606.ENSP00000361423,9606.ENSP00000380638,9606.ENSP00000396308,9606.ENSP00000398698,9606.ENSP00000405330,9606.ENSP00000437955,9606.ENSP00000451828,9606.ENSP00000501150	CYP27B1,TERT,ABL1,PTK2B,DHFR,TNF,ESR1,HIF1A,AKT1,PIK3CB
GO:1904705	Regulation of vascular associated smooth muscle cell proliferation	10	61	1.29	1.84	1.18e-08	9606.ENSP00000216117,9606.ENSP00000219070,9606.ENSP00000264498,9606.ENSP00000287820,9606.ENSP00000309572,9606.ENSP00000360266,9606.ENSP00000361405,9606.ENSP00000362680,9606.ENSP00000371067,9606.ENSP00000398698	HMOX1,MMP2,FGF2,PPARG,TERT,JUN,MMP9,SRC,JAK2,TNF
GO:0043393	Regulation of protein binding	15	201	0.94	1.51	1.29e-08	9606.ENSP00000216911,9606.ENSP00000263025,9606.ENSP00000263253,9606.ENSP00000265371,9606.ENSP00000290866,9606.ENSP00000300093,9606.ENSP00000309572,9606.ENSP00000309591,9606.ENSP00000313950,9606.ENSP00000324806,9606.ENSP00000361405,9606.ENSP00000361423,9606.ENSP00000362680,9606.ENSP00000378974,9606.ENSP00000451828	AURKA,MAPK3,EP300,NRP1,ACE,PLK1,TERT,PRKACA,AURKB,GSK3B,MMP9,ABL1,SRC,MAPK8,AKT1
GO:0050867	Positive regulation of cell activation	20	401	0.77	1.3	1.29e-08	9606.ENSP00000215754,9606.ENSP00000226730,9606.ENSP00000254066,9606.ENSP00000261799,9606.ENSP00000263967,9606.ENSP00000292301,9606.ENSP00000297261,9606.ENSP00000301178,9606.ENSP00000308208,9606.ENSP00000313420,9606.ENSP00000361423,9606.ENSP00000362680,9606.ENSP00000363089,9606.ENSP00000371067,9606.ENSP00000381185,9606.ENSP00000398698,9606.ENSP00000411355,9606.ENSP00000432511,9606.ENSP00000451828,…	MIF,IL2,RARA,PDGFRB,PIK3CA,CCR2,SHH,AXL,MMP14,PRKDC,ABL1,SRC,TLR4,JAK2,BCL2,TNF,PTPRC,JAK3,AKT1,PTPN11
GO:1902893	Regulation of miRNA transcription	10	62	1.28	1.83	1.35e-08	9606.ENSP00000254066,9606.ENSP00000264498,9606.ENSP00000264657,9606.ENSP00000269305,9606.ENSP00000287820,9606.ENSP00000309572,9606.ENSP00000360266,9606.ENSP00000384273,9606.ENSP00000398698,9606.ENSP00000437955	RARA,FGF2,STAT3,TP53,PPARG,TERT,JUN,RELA,TNF,HIF1A
GO:0033077	T cell differentiation in thymus	10	63	1.27	1.81	1.55e-08	9606.ENSP00000265734,9606.ENSP00000269305,9606.ENSP00000269571,9606.ENSP00000297261,9606.ENSP00000313420,9606.ENSP00000361423,9606.ENSP00000381185,9606.ENSP00000411355,9606.ENSP00000419060,9606.ENSP00000495360	CDK6,TP53,ERBB2,SHH,PRKDC,ABL1,BCL2,PTPRC,BRAF,CTNNB1
GO:1902749	Regulation of cell cycle G2/M phase transition	12	111	1.11	1.67	1.57e-08	9606.ENSP00000216911,9606.ENSP00000227507,9606.ENSP00000257904,9606.ENSP00000263377,9606.ENSP00000266970,9606.ENSP00000269305,9606.ENSP00000300093,9606.ENSP00000303706,9606.ENSP00000313950,9606.ENSP00000321656,9606.ENSP00000378699,9606.ENSP00000391090	AURKA,CCND1,CDK4,BRD4,CDK2,TP53,PLK1,CDC25A,AURKB,CDC25C,CDK1,CHEK1
GO:0048568	Embryonic organ development	21	454	0.74	1.25	1.67e-08	9606.ENSP00000215832,9606.ENSP00000228682,9606.ENSP00000249373,9606.ENSP00000254066,9606.ENSP00000257290,9606.ENSP00000263025,9606.ENSP00000263923,9606.ENSP00000269305,9606.ENSP00000275493,9606.ENSP00000288135,9606.ENSP00000297261,9606.ENSP00000302486,9606.ENSP00000308208,9606.ENSP00000308938,9606.ENSP00000332296,9606.ENSP00000351209,9606.ENSP00000351273,9606.ENSP00000398698,9606.ENSP00000437955,…	MAPK1,GLI1,SMO,RARA,PDGFRA,MAPK3,KDR,TP53,EGFR,KIT,SHH,MAP2K1,MMP14,PLG,RARB,EPHA2,CASP8,TNF,HIF1A,AKT1,CTNNB1
GO:0051223	Regulation of protein transport	22	503	0.71	1.22	1.72e-08	9606.ENSP00000003084,9606.ENSP00000229795,9606.ENSP00000249373,9606.ENSP00000269571,9606.ENSP00000287820,9606.ENSP00000297261,9606.ENSP00000309591,9606.ENSP00000324806,9606.ENSP00000327251,9606.ENSP00000335153,9606.ENSP00000356438,9606.ENSP00000362680,9606.ENSP00000363089,9606.ENSP00000363512,9606.ENSP00000371067,9606.ENSP00000378699,9606.ENSP00000378974,9606.ENSP00000398698,9606.ENSP00000428056,…	CFTR,MAPK14,SMO,ERBB2,PPARG,SHH,PRKACA,GSK3B,NOS2,HSP90AA1,PTGS2,SRC,TLR4,ALOX5,JAK2,CDK1,MAPK8,TNF,PIK3R1,HIF1A,EPHA5,PTPN11
GO:0046824	Positive regulation of nucleocytoplasmic transport	10	64	1.27	1.8	1.76e-08	9606.ENSP00000229795,9606.ENSP00000249373,9606.ENSP00000297261,9606.ENSP00000309591,9606.ENSP00000324806,9606.ENSP00000335153,9606.ENSP00000356438,9606.ENSP00000371067,9606.ENSP00000378699,9606.ENSP00000428056	MAPK14,SMO,SHH,PRKACA,GSK3B,HSP90AA1,PTGS2,JAK2,CDK1,PIK3R1
GO:0048864	Stem cell development	11	87	1.17	1.72	1.83e-08	9606.ENSP00000215832,9606.ENSP00000249373,9606.ENSP00000263025,9606.ENSP00000264498,9606.ENSP00000265371,9606.ENSP00000297261,9606.ENSP00000342235,9606.ENSP00000347942,9606.ENSP00000381185,9606.ENSP00000411355,9606.ENSP00000437955	MAPK1,SMO,MAPK3,FGF2,NRP1,SHH,ERBB4,RET,BCL2,PTPRC,HIF1A
GO:0044249	Cellular biosynthetic process	50	2362	0.4	0.83	1.84e-08	9606.ENSP00000215754,9606.ENSP00000226730,9606.ENSP00000228606,9606.ENSP00000229795,9606.ENSP00000254066,9606.ENSP00000263025,9606.ENSP00000263253,9606.ENSP00000263274,9606.ENSP00000263967,9606.ENSP00000264498,9606.ENSP00000264657,9606.ENSP00000266970,9606.ENSP00000269305,9606.ENSP00000287820,9606.ENSP00000304592,9606.ENSP00000309572,9606.ENSP00000315644,9606.ENSP00000327251,9606.ENSP00000335153,…	MIF,IL2,CYP27B1,MAPK14,RARA,MAPK3,EP300,LIG1,PIK3CA,FGF2,STAT3,CDK2,TP53,PPARG,FASN,TERT,TYMS,NOS2,HSP90AA1,TRIM24,CYP1A2,MTOR,PARP1,PTGS2,CYP17A1,SRC,TLR4,ALOX5,AR,PIK3CD,PCNA,JAK2,CYP1A1,CYP19A1,RELA,KDM3A,DHFR,ESR1,PIK3CG,RXRA,PIK3R1,HIF1A,AKT1,ELANE,CYP1B1,CCNA2,CTNNB1,CYP2D6,CYP3A4,PIK3CB
GO:0044843	Cell cycle G1/S phase transition	11	88	1.17	1.71	2.04e-08	9606.ENSP00000225577,9606.ENSP00000227507,9606.ENSP00000257904,9606.ENSP00000262643,9606.ENSP00000263377,9606.ENSP00000265734,9606.ENSP00000266970,9606.ENSP00000303706,9606.ENSP00000362082,9606.ENSP00000381185,9606.ENSP00000481380	RPS6KB1,CCND1,CDK4,CCNE1,BRD4,CDK6,CDK2,CDC25A,CCND3,BCL2,CCNA2
GO:0071356	Cellular response to tumor necrosis factor	14	175	0.97	1.52	2.13e-08	9606.ENSP00000215832,9606.ENSP00000229795,9606.ENSP00000259808,9606.ENSP00000263025,9606.ENSP00000269305,9606.ENSP00000359424,9606.ENSP00000371067,9606.ENSP00000380252,9606.ENSP00000380638,9606.ENSP00000384273,9606.ENSP00000398698,9606.ENSP00000430684,9606.ENSP00000451828,9606.ENSP00000478561	MAPK1,MAPK14,RIPK1,MAPK3,TP53,CHUK,JAK2,NFE2L2,PTK2B,RELA,TNF,IKBKB,AKT1,CYP1B1
GO:0070301	Cellular response to hydrogen peroxide	10	66	1.25	1.76	2.28e-08	9606.ENSP00000216714,9606.ENSP00000259808,9606.ENSP00000301178,9606.ENSP00000361423,9606.ENSP00000362680,9606.ENSP00000368458,9606.ENSP00000378699,9606.ENSP00000380252,9606.ENSP00000384273,9606.ENSP00000478561	APEX1,RIPK1,AXL,ABL1,SRC,PCNA,CDK1,NFE2L2,RELA,CYP1B1
GO:0001503	Ossification	17	287	0.84	1.37	2.38e-08	9606.ENSP00000219070,9606.ENSP00000228606,9606.ENSP00000228682,9606.ENSP00000229795,9606.ENSP00000249373,9606.ENSP00000264498,9606.ENSP00000275493,9606.ENSP00000297261,9606.ENSP00000304592,9606.ENSP00000308208,9606.ENSP00000351209,9606.ENSP00000356438,9606.ENSP00000361405,9606.ENSP00000381185,9606.ENSP00000437955,9606.ENSP00000451828,9606.ENSP00000495360	MMP2,CYP27B1,GLI1,MAPK14,SMO,FGF2,EGFR,SHH,FASN,MMP14,EPHA2,PTGS2,MMP9,BCL2,HIF1A,AKT1,CTNNB1
GO:0008584	Male gonad development	13	145	1.02	1.56	2.41e-08	9606.ENSP00000227507,9606.ENSP00000254066,9606.ENSP00000257290,9606.ENSP00000261799,9606.ENSP00000288135,9606.ENSP00000290866,9606.ENSP00000308208,9606.ENSP00000363822,9606.ENSP00000365230,9606.ENSP00000381185,9606.ENSP00000405330,9606.ENSP00000431418,9606.ENSP00000478561	CCND1,RARA,PDGFRA,PDGFRB,KIT,ACE,MMP14,AR,BCL2L1,BCL2,ESR1,NTRK1,CYP1B1
GO:0042698	Ovulation cycle	10	67	1.25	1.75	2.59e-08	9606.ENSP00000219070,9606.ENSP00000257290,9606.ENSP00000301178,9606.ENSP00000311032,9606.ENSP00000325120,9606.ENSP00000362680,9606.ENSP00000368458,9606.ENSP00000405330,9606.ENSP00000478561,9606.ENSP00000497069	MMP2,PDGFRA,AXL,CASP3,PGR,SRC,PCNA,ESR1,CYP1B1,IGF1R
GO:0045165	Cell fate commitment	16	250	0.88	1.4	2.65e-08	9606.ENSP00000249373,9606.ENSP00000254066,9606.ENSP00000263923,9606.ENSP00000264657,9606.ENSP00000265371,9606.ENSP00000269305,9606.ENSP00000287820,9606.ENSP00000297261,9606.ENSP00000311032,9606.ENSP00000313420,9606.ENSP00000342235,9606.ENSP00000354558,9606.ENSP00000358022,9606.ENSP00000381185,9606.ENSP00000419060,9606.ENSP00000495360	SMO,RARA,KDR,STAT3,NRP1,TP53,PPARG,SHH,CASP3,PRKDC,ERBB4,MTOR,MCL1,BCL2,BRAF,CTNNB1
GO:0045862	Positive regulation of proteolysis	19	375	0.78	1.28	2.73e-08	9606.ENSP00000216911,9606.ENSP00000236671,9606.ENSP00000258149,9606.ENSP00000264657,9606.ENSP00000287820,9606.ENSP00000300093,9606.ENSP00000308208,9606.ENSP00000324806,9606.ENSP00000330237,9606.ENSP00000341189,9606.ENSP00000347942,9606.ENSP00000351273,9606.ENSP00000362680,9606.ENSP00000371067,9606.ENSP00000380252,9606.ENSP00000380638,9606.ENSP00000386135,9606.ENSP00000398698,9606.ENSP00000451828	AURKA,CTSD,MDM2,STAT3,PPARG,PLK1,MMP14,GSK3B,CASP9,PTK2,RET,CASP8,SRC,JAK2,NFE2L2,PTK2B,DAPK1,TNF,AKT1
GO:0007584	Response to nutrient	13	147	1.02	1.55	2.79e-08	9606.ENSP00000216117,9606.ENSP00000225577,9606.ENSP00000227507,9606.ENSP00000228606,9606.ENSP00000254066,9606.ENSP00000264709,9606.ENSP00000287820,9606.ENSP00000315644,9606.ENSP00000354558,9606.ENSP00000356438,9606.ENSP00000378488,9606.ENSP00000478561,9606.ENSP00000497069	HMOX1,RPS6KB1,CCND1,CYP27B1,RARA,DNMT3A,PPARG,TYMS,MTOR,PTGS2,CYP1A1,CYP1B1,IGF1R
GO:0045637	Regulation of myeloid cell differentiation	15	214	0.92	1.44	2.81e-08	9606.ENSP00000229795,9606.ENSP00000254066,9606.ENSP00000259808,9606.ENSP00000264657,9606.ENSP00000265734,9606.ENSP00000313420,9606.ENSP00000351273,9606.ENSP00000354558,9606.ENSP00000363089,9606.ENSP00000380638,9606.ENSP00000398698,9606.ENSP00000408695,9606.ENSP00000428056,9606.ENSP00000437955,9606.ENSP00000495360	MAPK14,RARA,RIPK1,STAT3,CDK6,PRKDC,CASP8,MTOR,TLR4,PTK2B,TNF,PRKCA,PIK3R1,HIF1A,CTNNB1
GO:0045930	Negative regulation of mitotic cell cycle	15	214	0.92	1.44	2.81e-08	9606.ENSP00000227507,9606.ENSP00000258149,9606.ENSP00000266970,9606.ENSP00000269305,9606.ENSP00000300093,9606.ENSP00000313420,9606.ENSP00000313950,9606.ENSP00000361423,9606.ENSP00000372023,9606.ENSP00000378699,9606.ENSP00000381185,9606.ENSP00000391090,9606.ENSP00000398698,9606.ENSP00000402084,9606.ENSP00000495360	CCND1,MDM2,CDK2,TP53,PLK1,PRKDC,AURKB,ABL1,CHEK2,CDK1,BCL2,CHEK1,TNF,WEE1,CTNNB1
GO:0009792	Embryo development ending in birth or egg hatching	25	676	0.64	1.11	2.89e-08	9606.ENSP00000215832,9606.ENSP00000249373,9606.ENSP00000254066,9606.ENSP00000257290,9606.ENSP00000263253,9606.ENSP00000264498,9606.ENSP00000269305,9606.ENSP00000275493,9606.ENSP00000290866,9606.ENSP00000297261,9606.ENSP00000302486,9606.ENSP00000308208,9606.ENSP00000308938,9606.ENSP00000309591,9606.ENSP00000311032,9606.ENSP00000313420,9606.ENSP00000351209,9606.ENSP00000351273,9606.ENSP00000361423,…	MAPK1,SMO,RARA,PDGFRA,EP300,FGF2,TP53,EGFR,ACE,SHH,MAP2K1,MMP14,PLG,PRKACA,CASP3,PRKDC,EPHA2,CASP8,ABL1,AR,BCL2L1,CHEK1,HIF1A,AKT1,CTNNB1
GO:0035094	Response to nicotine	9	48	1.34	1.81	3.02e-08	9606.ENSP00000215832,9606.ENSP00000216117,9606.ENSP00000219070,9606.ENSP00000311032,9606.ENSP00000381185,9606.ENSP00000384273,9606.ENSP00000398698,9606.ENSP00000431418,9606.ENSP00000497069	MAPK1,HMOX1,MMP2,CASP3,BCL2,RELA,TNF,NTRK1,IGF1R
GO:1902895	Positive regulation of miRNA transcription	9	48	1.34	1.81	3.02e-08	9606.ENSP00000264498,9606.ENSP00000264657,9606.ENSP00000269305,9606.ENSP00000287820,9606.ENSP00000309572,9606.ENSP00000360266,9606.ENSP00000384273,9606.ENSP00000398698,9606.ENSP00000437955	FGF2,STAT3,TP53,PPARG,TERT,JUN,RELA,TNF,HIF1A
GO:0001890	Placenta development	13	149	1.01	1.53	3.22e-08	9606.ENSP00000215832,9606.ENSP00000228606,9606.ENSP00000229795,9606.ENSP00000275493,9606.ENSP00000287820,9606.ENSP00000302486,9606.ENSP00000308938,9606.ENSP00000341189,9606.ENSP00000345672,9606.ENSP00000351273,9606.ENSP00000356438,9606.ENSP00000437955,9606.ENSP00000451828	MAPK1,CYP27B1,MAPK14,EGFR,PPARG,MAP2K1,PLG,PTK2,CTSB,CASP8,PTGS2,HIF1A,AKT1
GO:0051251	Positive regulation of lymphocyte activation	18	336	0.8	1.3	3.3e-08	9606.ENSP00000215754,9606.ENSP00000226730,9606.ENSP00000254066,9606.ENSP00000263967,9606.ENSP00000292301,9606.ENSP00000297261,9606.ENSP00000301178,9606.ENSP00000308208,9606.ENSP00000313420,9606.ENSP00000361423,9606.ENSP00000362680,9606.ENSP00000363089,9606.ENSP00000371067,9606.ENSP00000381185,9606.ENSP00000411355,9606.ENSP00000432511,9606.ENSP00000451828,9606.ENSP00000489597	MIF,IL2,RARA,PIK3CA,CCR2,SHH,AXL,MMP14,PRKDC,ABL1,SRC,TLR4,JAK2,BCL2,PTPRC,JAK3,AKT1,PTPN11
GO:0046677	Response to antibiotic	9	49	1.34	1.79	3.52e-08	9606.ENSP00000258149,9606.ENSP00000269305,9606.ENSP00000311032,9606.ENSP00000330237,9606.ENSP00000335153,9606.ENSP00000351273,9606.ENSP00000371067,9606.ENSP00000378488,9606.ENSP00000499900	MDM2,TP53,CASP3,CASP9,HSP90AA1,CASP8,JAK2,CYP1A1,JAK1
GO:1904645	Response to amyloid-beta	9	49	1.34	1.79	3.52e-08	9606.ENSP00000219070,9606.ENSP00000299855,9606.ENSP00000324806,9606.ENSP00000355759,9606.ENSP00000361405,9606.ENSP00000363089,9606.ENSP00000382342,9606.ENSP00000398698,9606.ENSP00000497069	MMP2,MMP3,GSK3B,PARP1,MMP9,TLR4,ABCC1,TNF,IGF1R
GO:0044403	Biological process involved in symbiotic interaction	16	257	0.87	1.37	3.78e-08	9606.ENSP00000263253,9606.ENSP00000263377,9606.ENSP00000265371,9606.ENSP00000275493,9606.ENSP00000286301,9606.ENSP00000301178,9606.ENSP00000308938,9606.ENSP00000345672,9606.ENSP00000351209,9606.ENSP00000360266,9606.ENSP00000362649,9606.ENSP00000362680,9606.ENSP00000365230,9606.ENSP00000371067,9606.ENSP00000378699,9606.ENSP00000466090	EP300,BRD4,NRP1,EGFR,CSF1R,AXL,PLG,CTSB,EPHA2,JUN,HDAC1,SRC,BCL2L1,JAK2,CDK1,ELANE
GO:0002696	Positive regulation of leukocyte activation	19	384	0.77	1.25	3.88e-08	9606.ENSP00000215754,9606.ENSP00000226730,9606.ENSP00000254066,9606.ENSP00000263967,9606.ENSP00000292301,9606.ENSP00000297261,9606.ENSP00000301178,9606.ENSP00000308208,9606.ENSP00000313420,9606.ENSP00000361423,9606.ENSP00000362680,9606.ENSP00000363089,9606.ENSP00000371067,9606.ENSP00000381185,9606.ENSP00000398698,9606.ENSP00000411355,9606.ENSP00000432511,9606.ENSP00000451828,9606.ENSP00000489597	MIF,IL2,RARA,PIK3CA,CCR2,SHH,AXL,MMP14,PRKDC,ABL1,SRC,TLR4,JAK2,BCL2,TNF,PTPRC,JAK3,AKT1,PTPN11
GO:0040013	Negative regulation of locomotion	18	340	0.8	1.29	3.91e-08	9606.ENSP00000215754,9606.ENSP00000216117,9606.ENSP00000216714,9606.ENSP00000223095,9606.ENSP00000264498,9606.ENSP00000264657,9606.ENSP00000265371,9606.ENSP00000287820,9606.ENSP00000297261,9606.ENSP00000362649,9606.ENSP00000379683,9606.ENSP00000380252,9606.ENSP00000381185,9606.ENSP00000398698,9606.ENSP00000419060,9606.ENSP00000451828,9606.ENSP00000466090,9606.ENSP00000478561	MIF,HMOX1,APEX1,SERPINE1,FGF2,STAT3,NRP1,PPARG,SHH,HDAC1,CYP19A1,NFE2L2,BCL2,TNF,BRAF,AKT1,ELANE,CYP1B1
GO:0032386	Regulation of intracellular transport	18	341	0.79	1.28	4.08e-08	9606.ENSP00000215832,9606.ENSP00000229795,9606.ENSP00000249373,9606.ENSP00000262948,9606.ENSP00000263025,9606.ENSP00000269571,9606.ENSP00000297261,9606.ENSP00000302486,9606.ENSP00000309591,9606.ENSP00000324806,9606.ENSP00000335153,9606.ENSP00000356438,9606.ENSP00000362680,9606.ENSP00000371067,9606.ENSP00000378699,9606.ENSP00000378974,9606.ENSP00000428056,9606.ENSP00000489597	MAPK1,MAPK14,SMO,MAP2K2,MAPK3,ERBB2,SHH,MAP2K1,PRKACA,GSK3B,HSP90AA1,PTGS2,SRC,JAK2,CDK1,MAPK8,PIK3R1,PTPN11
GO:2000106	Regulation of leukocyte apoptotic process	11	95	1.14	1.63	4.1e-08	9606.ENSP00000215754,9606.ENSP00000226730,9606.ENSP00000269305,9606.ENSP00000301178,9606.ENSP00000313950,9606.ENSP00000365230,9606.ENSP00000366563,9606.ENSP00000381185,9606.ENSP00000432511,9606.ENSP00000437955,9606.ENSP00000501150	MIF,IL2,TP53,AXL,AURKB,BCL2L1,PIK3CD,BCL2,JAK3,HIF1A,PIK3CB
GO:0060438	Trachea development	7	19	1.64	1.92	4.14e-08	9606.ENSP00000215832,9606.ENSP00000254066,9606.ENSP00000262948,9606.ENSP00000263025,9606.ENSP00000297261,9606.ENSP00000302486,9606.ENSP00000495360	MAPK1,RARA,MAP2K2,MAPK3,SHH,MAP2K1,CTNNB1
GO:0045927	Positive regulation of growth	16	259	0.86	1.36	4.16e-08	9606.ENSP00000225577,9606.ENSP00000226730,9606.ENSP00000228682,9606.ENSP00000229795,9606.ENSP00000249373,9606.ENSP00000264498,9606.ENSP00000265371,9606.ENSP00000269571,9606.ENSP00000275493,9606.ENSP00000308208,9606.ENSP00000342235,9606.ENSP00000354558,9606.ENSP00000378699,9606.ENSP00000380638,9606.ENSP00000381185,9606.ENSP00000451828	RPS6KB1,IL2,GLI1,MAPK14,SMO,FGF2,NRP1,ERBB2,EGFR,MMP14,ERBB4,MTOR,CDK1,PTK2B,BCL2,AKT1
GO:0016572	Histone phosphorylation	8	33	1.46	1.84	4.36e-08	9606.ENSP00000216911,9606.ENSP00000266970,9606.ENSP00000313950,9606.ENSP00000371067,9606.ENSP00000378699,9606.ENSP00000391090,9606.ENSP00000408695,9606.ENSP00000481380	AURKA,CDK2,AURKB,JAK2,CDK1,CHEK1,PRKCA,CCNA2
GO:0001938	Positive regulation of endothelial cell proliferation	11	96	1.13	1.62	4.5e-08	9606.ENSP00000216117,9606.ENSP00000244007,9606.ENSP00000263923,9606.ENSP00000264498,9606.ENSP00000264657,9606.ENSP00000265371,9606.ENSP00000360266,9606.ENSP00000366563,9606.ENSP00000408695,9606.ENSP00000437955,9606.ENSP00000451828	HMOX1,PLCG1,KDR,FGF2,STAT3,NRP1,JUN,PIK3CD,PRKCA,HIF1A,AKT1
GO:0097306	Cellular response to alcohol	11	96	1.13	1.62	4.5e-08	9606.ENSP00000003084,9606.ENSP00000242057,9606.ENSP00000249373,9606.ENSP00000257904,9606.ENSP00000264709,9606.ENSP00000287820,9606.ENSP00000290866,9606.ENSP00000451828,9606.ENSP00000478561,9606.ENSP00000495360,9606.ENSP00000497069	CFTR,AHR,SMO,CDK4,DNMT3A,PPARG,ACE,AKT1,CYP1B1,CTNNB1,IGF1R
GO:0048013	Ephrin receptor signaling pathway	9	51	1.32	1.75	4.71e-08	9606.ENSP00000219070,9606.ENSP00000341189,9606.ENSP00000350896,9606.ENSP00000351209,9606.ENSP00000361405,9606.ENSP00000362680,9606.ENSP00000431418,9606.ENSP00000480763,9606.ENSP00000489597	MMP2,PTK2,EPHB4,EPHA2,MMP9,SRC,NTRK1,EPHA5,PTPN11
GO:0021537	Telencephalon development	16	263	0.86	1.34	5.06e-08	9606.ENSP00000249373,9606.ENSP00000254066,9606.ENSP00000265734,9606.ENSP00000275493,9606.ENSP00000286301,9606.ENSP00000297261,9606.ENSP00000311032,9606.ENSP00000324806,9606.ENSP00000332296,9606.ENSP00000342235,9606.ENSP00000362649,9606.ENSP00000373700,9606.ENSP00000437955,9606.ENSP00000480763,9606.ENSP00000495360,9606.ENSP00000497069	SMO,RARA,CDK6,EGFR,CSF1R,SHH,CASP3,GSK3B,RARB,ERBB4,HDAC1,ALK,HIF1A,EPHA5,CTNNB1,IGF1R
GO:1901576	Organic substance biosynthetic process	50	2438	0.38	0.79	5.06e-08	9606.ENSP00000003084,9606.ENSP00000215754,9606.ENSP00000226730,9606.ENSP00000228606,9606.ENSP00000229795,9606.ENSP00000254066,9606.ENSP00000261799,9606.ENSP00000263025,9606.ENSP00000263253,9606.ENSP00000263274,9606.ENSP00000263967,9606.ENSP00000264498,9606.ENSP00000264657,9606.ENSP00000266970,9606.ENSP00000269305,9606.ENSP00000287820,9606.ENSP00000304592,9606.ENSP00000309572,9606.ENSP00000315644,…	CFTR,MIF,IL2,CYP27B1,MAPK14,RARA,PDGFRB,MAPK3,EP300,LIG1,PIK3CA,FGF2,STAT3,CDK2,TP53,PPARG,FASN,TERT,TYMS,HSP90AA1,TRIM24,CYP1A2,MTOR,PARP1,PTGS2,CYP17A1,SRC,TLR4,ALOX5,AR,PIK3CD,PCNA,JAK2,CYP1A1,CYP19A1,RELA,KDM3A,DHFR,ESR1,PIK3CG,RXRA,PIK3R1,HIF1A,AKT1,ELANE,CCNA2,CTNNB1,CYP2D6,CYP3A4,PIK3CB
GO:0032872	Regulation of stress-activated MAPK cascade	14	189	0.94	1.43	5.11e-08	9606.ENSP00000215832,9606.ENSP00000259808,9606.ENSP00000262948,9606.ENSP00000263025,9606.ENSP00000268712,9606.ENSP00000275493,9606.ENSP00000298573,9606.ENSP00000302486,9606.ENSP00000360242,9606.ENSP00000363089,9606.ENSP00000380638,9606.ENSP00000398698,9606.ENSP00000410402,9606.ENSP00000497069	MAPK1,RIPK1,MAP2K2,MAPK3,NCOR1,EGFR,DUSP16,MAP2K1,XIAP,TLR4,PTK2B,TNF,MAP2K4,IGF1R
GO:0010827	Regulation of glucose transmembrane transport	10	73	1.21	1.66	5.22e-08	9606.ENSP00000225577,9606.ENSP00000229795,9606.ENSP00000290866,9606.ENSP00000309572,9606.ENSP00000380252,9606.ENSP00000398698,9606.ENSP00000419060,9606.ENSP00000428056,9606.ENSP00000451828,9606.ENSP00000489597	RPS6KB1,MAPK14,ACE,TERT,NFE2L2,TNF,BRAF,PIK3R1,AKT1,PTPN11
GO:0034405	Response to fluid shear stress	8	34	1.44	1.81	5.26e-08	9606.ENSP00000219070,9606.ENSP00000261799,9606.ENSP00000290866,9606.ENSP00000356438,9606.ENSP00000362680,9606.ENSP00000380252,9606.ENSP00000380638,9606.ENSP00000451828	MMP2,PDGFRB,ACE,PTGS2,SRC,NFE2L2,PTK2B,AKT1
GO:0048598	Embryonic morphogenesis	23	590	0.66	1.12	5.29e-08	9606.ENSP00000215832,9606.ENSP00000219070,9606.ENSP00000228682,9606.ENSP00000249373,9606.ENSP00000254066,9606.ENSP00000257290,9606.ENSP00000262367,9606.ENSP00000263025,9606.ENSP00000264498,9606.ENSP00000269305,9606.ENSP00000297261,9606.ENSP00000302486,9606.ENSP00000308208,9606.ENSP00000309591,9606.ENSP00000311032,9606.ENSP00000332296,9606.ENSP00000347942,9606.ENSP00000351209,9606.ENSP00000361405,…	MAPK1,MMP2,GLI1,SMO,RARA,PDGFRA,CREBBP,MAPK3,FGF2,TP53,SHH,MAP2K1,MMP14,PRKACA,CASP3,RARB,RET,EPHA2,MMP9,ABL1,HDAC1,HIF1A,CTNNB1
GO:0010631	Epithelial cell migration	11	98	1.12	1.59	5.39e-08	9606.ENSP00000263923,9606.ENSP00000263967,9606.ENSP00000264498,9606.ENSP00000265371,9606.ENSP00000288135,9606.ENSP00000350896,9606.ENSP00000361423,9606.ENSP00000380638,9606.ENSP00000451828,9606.ENSP00000478561,9606.ENSP00000489597	KDR,PIK3CA,FGF2,NRP1,KIT,EPHB4,ABL1,PTK2B,AKT1,CYP1B1,PTPN11
[truncated: 1,401 more rows]

## Sheet: GO_Molecular function
#term ID	term description	observed gene count	background gene count	strength	signal	false discovery rate	matching proteins in your network (IDs)	matching proteins in your network (labels)
[truncated: 174 more rows]
