# Supplementary material for: Decoding the molecular mechanism via systems biology-based insights into neoschaftoside from Ailanthus altissima targeting lung cancer
Source: Sci Rep. 2025 Dec 25;16:3328. doi: 10.1038/s41598-025-33214-0 (PMC12835012; doi:10.1038/s41598-025-33214-0)
Supplement: Supplementary file 3 — Supplementary Material 3 [file 41598_2025_33214_MOESM3_ESM.xlsx]

## Sheet: Sheet1
	Symbol ▲	Description	Category ▲	UniProt ID	GIFtS ▲	GC id ▲	Score ▼
1	BRCA2	BRCA2 DNA Repair Associated	Protein Coding	P51587	61	GC13P032315	350.31
2	BRCA1	BRCA1 DNA Repair Associated	Protein Coding	P38398	63	GC17M043044	333.77
3	ATM	ATM Serine/Threonine Kinase	Protein Coding	Q13315	66	GC11P108222	285.65
4	EGFR	Epidermal Growth Factor Receptor	Protein Coding	P00533	68	GC07P055019	277.48
5	TP53	Tumor Protein P53	Protein Coding	P04637	66	GC17M007661	246.38
6	PALB2	Partner And Localizer Of BRCA2	Protein Coding	Q86YC2	57	GC16M023603	235.13
7	CHEK2	Checkpoint Kinase 2	Protein Coding	O96017	67	GC22M028687	223.95
8	MLH1	MutL Homolog 1	Protein Coding	P40692	62	GC03P036993	207.9
9	MSH6	MutS Homolog 6	Protein Coding	P52701	61	GC02P047695	205.92
10	BRIP1	BRCA1 Interacting DNA Helicase 1	Protein Coding	Q9BX63	61	GC17M061679	204.68
11	APC	APC Regulator Of WNT Signaling Pathway	Protein Coding	P25054	62	GC05P112707	202.85
12	MSH2	MutS Homolog 2	Protein Coding	P43246	61	GC02P047403	200.44
13	CDH1	Cadherin 1	Protein Coding	P12830	62	GC16P068737	190.75
14	BARD1	BRCA1 Associated RING Domain 1	Protein Coding	Q99728	60	GC02M214725	179.44
15	PTEN	Phosphatase And Tensin Homolog	Protein Coding	P60484	65	GC10P124078	178.83
16	TERT	Telomerase Reverse Transcriptase	Protein Coding	O14746	64	GC05M001253	169.91
17	NF1	Neurofibromin 1	Protein Coding	P21359	61	GC17P031094	168.04
18	PMS2	PMS1 Homolog 2, Mismatch Repair System Component	Protein Coding	P54278	61	GC07M005973	167.4
19	KRAS	KRAS Proto-Oncogene, GTPase	Protein Coding	P01116	66	GC12M035956	166.85
20	CDKN2A	Cyclin Dependent Kinase Inhibitor 2A	Protein Coding	Q8N726	64	GC09M021967	162.07
21	C11orf65	Chromosome 11 Open Reading Frame 65	Protein Coding	Q8NCR3	42	GC11M108308	161.53
22	BRAF	B-Raf Proto-Oncogene, Serine/Threonine Kinase	Protein Coding	P15056	67	GC07M140793	159.24
23	ALK	ALK Receptor Tyrosine Kinase	Protein Coding	Q9UM73	64	GC02M029307	158.61
24	DICER1	Dicer 1, Ribonuclease III	Protein Coding	Q9UPY3	61	GC14M095086	157.48
25	RB1	RB Transcriptional Corepressor 1	Protein Coding	P06400	61	GC13P048303	156.54
26	MET	MET Proto-Oncogene, Receptor Tyrosine Kinase	Protein Coding	P08581	67	GC07P116672	156.11
27	POLD1	DNA Polymerase Delta 1, Catalytic Subunit	Protein Coding	P28340	60	GC19P152917	155.3
28	STK11	Serine/Threonine Kinase 11	Protein Coding	Q15831	62	GC19P001177	151.21
29	POLE	DNA Polymerase Epsilon, Catalytic Subunit	Protein Coding	Q07864	61	GC12M132821	149.94
30	ERBB2	Erb-B2 Receptor Tyrosine Kinase 2	Protein Coding	P04626	68	GC17P039687	149.71
31	TSC2	TSC Complex Subunit 2	Protein Coding	P49815	64	GC16P120169	148.48
32	PIK3CA	Phosphatidylinositol-4,5-Bisphosphate 3-Kinase Catalytic Subunit Alpha	Protein Coding	P42336	65	GC03P179148	139.43
33	RET	Ret Proto-Oncogene	Protein Coding	P07949	67	GC10P052615	138.95
34	AXIN2	Axin 2	Protein Coding	Q9Y2T1	62	GC17M065528	137.04
35	SMAD4	SMAD Family Member 4	Protein Coding	Q13485	65	GC18P051028	133.13
36	SMARCA4	SWI/SNF Related BAF Chromatin Remodeling Complex Subunit ATPase 4	Protein Coding	P51532	64	GC19P151807	132.49
37	BAP1	BRCA1 Associated Deubiquitinase 1	Protein Coding	Q92560	60	GC03M052401	129.04
38	RAD50	RAD50 Double Strand Break Repair Protein	Protein Coding	Q92878	62	GC05P132556	127.32
39	KIT	KIT Proto-Oncogene, Receptor Tyrosine Kinase	Protein Coding	P10721	66	GC04P054657	125.31
40	AKT1	AKT Serine/Threonine Kinase 1	Protein Coding	P31749	66	GC14M104769	123.82
41	NBN	Nibrin	Protein Coding	O60934	61	GC08M089933	121.87
42	PTCH1	Patched 1	Protein Coding	Q13635	64	GC09M095442	118.95
43	MUTYH	MutY DNA Glycosylase	Protein Coding	Q9UIF7	58	GC01M045329	118.79
44	PDGFRA	Platelet Derived Growth Factor Receptor Alpha	Protein Coding	P16234	66	GC04P054229	118.71
45	CTNNB1	Catenin Beta 1	Protein Coding	P35222	67	GC03P041194	117.91
46	TSC1	TSC Complex Subunit 1	Protein Coding	Q92574	61	GC09M132891	117.26
47	BLM	BLM RecQ Like Helicase	Protein Coding	P54132	62	GC15P090717	114.56
48	LOC126862571	BRD4-Independent Group 4 Enhancer GRCh37_chr17:41243136-41244335	Functional Element		11	GC17P157065	113.95
49	FLCN	Folliculin	Protein Coding	Q8NFG4	55	GC17M017212	111.95
50	RAD51D	RAD51 Paralog D	Protein Coding	O75771	53	GC17M035092	111.38
51	MSH3	MutS Homolog 3	Protein Coding	P20585	55	GC05P080654	107.67
52	RAD51C	RAD51 Paralog C	Protein Coding	O43502	57	GC17P058692	107.08
53	HRAS	HRas Proto-Oncogene, GTPase	Protein Coding	P01112	65	GC11M015046	105.28
54	CCND1	Cyclin D1	Protein Coding	P24385	65	GC11P069641	105.13
55	H19	H19 Imprinted Maternally Expressed Transcript	RNA Gene (lncRNA)		37	GC11M001995	103.62
56	CDK4	Cyclin Dependent Kinase 4	Protein Coding	P11802	67	GC12M060483	103.07
57	FGFR3	Fibroblast Growth Factor Receptor 3	Protein Coding	P22607	68	GC04P029505	101.97
58	MALAT1	Metastasis Associated Lung Adenocarcinoma Transcript 1	RNA Gene (lncRNA)		33	GC11P107814	101.61
59	MYC	MYC Proto-Oncogene, BHLH Transcription Factor	Protein Coding	P01106	65	GC08P127735	101.13
60	ESR1	Estrogen Receptor 1	Protein Coding	P03372	67	GC06P151656	100.87
61	FGFR2	Fibroblast Growth Factor Receptor 2	Protein Coding	P21802	68	GC10M121478	100.19
62	EPCAM	Epithelial Cell Adhesion Molecule	Protein Coding	P16422	61	GC02P047345	99.22
63	MIR21	MicroRNA 21	RNA Gene (miRNA)		33	GC17P059841	98.33
64	ATR	ATR Serine/Threonine Kinase	Protein Coding	Q13535	67	GC03M142449	96.56
65	MRE11	MRE11 Homolog, Double Strand Break Repair Nuclease	Protein Coding	P49959	61	GC11M140320	94.92
66	RAD51L3-RFFL	RAD51L3-RFFL Readthrough	RNA Gene (lncRNA)		17	GC17M035009	94.49
67	VHL	Von Hippel-Lindau Tumor Suppressor	Protein Coding	P40337	60	GC03P027018	94.41
68	MEN1	Menin 1	Protein Coding	O00255	59	GC11M064803	93.55
69	BMPR1A	Bone Morphogenetic Protein Receptor Type 1A	Protein Coding	P36894	65	GC10P123974	93.1
70	CDKN1B	Cyclin Dependent Kinase Inhibitor 1B	Protein Coding	P46527	61	GC12P074277	92.07
71	NKX2-1	NK2 Homeobox 1	Protein Coding	P43699	61	GC14M036516	91.3
72	NRAS	NRAS Proto-Oncogene, GTPase	Protein Coding	P01111	64	GC01M114704	89.32
73	SDHA	Succinate Dehydrogenase Complex Flavoprotein Subunit A	Protein Coding	P31040	61	GC05P000248	88.52
74	FGFR1	Fibroblast Growth Factor Receptor 1	Protein Coding	P11362	68	GC08M038400	88.45
75	FANCC	FA Complementation Group C	Protein Coding	Q00597	60	GC09M095099	88.29
76	CTNNA1	Catenin Alpha 1	Protein Coding	P35221	60	GC05P138799	88
77	GAS5	Growth Arrest Specific 5	RNA Gene (lncRNA)		32	GC01M175146	87.07
78	STAT3	Signal Transducer And Activator Of Transcription 3	Protein Coding	P40763	67	GC17M042313	85.63
79	CASP8	Caspase 8	Protein Coding	Q14790	65	GC02P201233	85.46
80	FH	Fumarate Hydratase	Protein Coding	P07954	59	GC01M241499	84.92
81	MDM2	MDM2 Proto-Oncogene	Protein Coding	Q00987	67	GC12P068808	84.5
82	HOTAIR	HOX Transcript Antisense RNA	RNA Gene (lncRNA)		31	GC12M053962	81.83
83	PVT1	Pvt1 Oncogene	RNA Gene (lncRNA)		33	GC08P128394	81.26
84	NOTCH1	Notch Receptor 1	Protein Coding	P46531	66	GC09M139264	80.37
85	EGFR-AS1	EGFR Antisense RNA 1	RNA Gene (lncRNA)		24	GC07M055179	80.32
86	UCA1	Urothelial Cancer Associated 1	RNA Gene (lncRNA)		30	GC19P160848	80.22
87	SDHB	Succinate Dehydrogenase Complex Iron Sulfur Subunit B	Protein Coding	P21912	61	GC01M022674	79.19
88	NF2	NF2, Moesin-Ezrin-Radixin Like (MERLIN) Tumor Suppressor	Protein Coding	P35240	62	GC22P029603	78.73
89	LZTR1	Leucine Zipper Like Post Translational Regulator 1	Protein Coding	Q8N653	55	GC22P091594	78.67
90	MIR125A	MicroRNA 125a	RNA Gene (miRNA)		30	GC19P152978	77.8
91	AR	Androgen Receptor	Protein Coding	P10275	65	GC0XP067544	77.77
92	TUG1	Taurine Up-Regulated 1	Protein Coding	A0A6I8PU40	34	GC22P030969	77.11
93	MAP2K1	Mitogen-Activated Protein Kinase Kinase 1	Protein Coding	Q02750	67	GC15P066386	76.94
94	CCAT1	Colon Cancer Associated Transcript 1	RNA Gene (lncRNA)		23	GC08M127207	76.93
95	ERBB3	Erb-B2 Receptor Tyrosine Kinase 3	Protein Coding	P21860	67	GC12P075412	76.71
96	RUNX1	RUNX Family Transcription Factor 1	Protein Coding	Q01196	62	GC21M034787	76.52
97	MIR145	MicroRNA 145	RNA Gene (miRNA)		32	GC05P149430	75.8
98	NFE2L2	NFE2 Like BZIP Transcription Factor 2	Protein Coding	Q16236	64	GC02M177227	75.24
99	TGFB1	Transforming Growth Factor Beta 1	Protein Coding	P01137	65	GC19M041301	75.12
100	SRC	SRC Proto-Oncogene, Non-Receptor Tyrosine Kinase	Protein Coding	P12931	64	GC20P037344	74.89
101	TGFBR2	Transforming Growth Factor Beta Receptor 2	Protein Coding	P37173	65	GC03P030609	74.73
102	ERBB4	Erb-B2 Receptor Tyrosine Kinase 4	Protein Coding	Q15303	67	GC02M211375	74.72
103	HOXB13	Homeobox B13	Protein Coding	Q92826	54	GC17M097527	74.56
104	MEG3	Maternally Expressed 3	RNA Gene (lncRNA)		37	GC14P121348	74.45
105	CCAT2	Colon Cancer Associated Transcript 2	RNA Gene (lncRNA)		22	GC08P127400	74.38
106	CHEK1	Checkpoint Kinase 1	Protein Coding	O14757	65	GC11P125625	73.91
107	FAS	Fas Cell Surface Death Receptor	Protein Coding	P25445	64	GC10P124091	73.77
108	MIR143	MicroRNA 143	RNA Gene (miRNA)		32	GC05P159244	73.57
109	MIR17	MicroRNA 17	RNA Gene (miRNA)		28	GC13P091350	73.44
110	POT1	Protection Of Telomeres 1	Protein Coding	Q9NUX5	55	GC07M124822	73.36
111	PPARG	Peroxisome Proliferator Activated Receptor Gamma	Protein Coding	P37231	65	GC03P012287	73.21
112	ROS1	ROS Proto-Oncogene 1, Receptor Tyrosine Kinase	Protein Coding	P08922	60	GC06M117287	73.12
113	MIR126	MicroRNA 126	RNA Gene (miRNA)		31	GC09P136670	72.86
114	ERCC2	ERCC Excision Repair 2, TFIIH Core Complex Helicase Subunit	Protein Coding	P18074	61	GC19M045349	72.46
115	MIR221	MicroRNA 221	RNA Gene (miRNA)		29	GC0XM045746	72.37
116	PRKN	Parkin RBR E3 Ubiquitin Protein Ligase	Protein Coding	O60260	62	GC06M161348	72.34
117	MLH3	MutL Homolog 3	Protein Coding	Q9UHC1	53	GC14M075013	72.1
118	PCAT1	Prostate Cancer Associated Transcript 1	RNA Gene (lncRNA)		26	GC08P126553	71.78
119	CDKN2B-AS1	CDKN2B And CDKN2A Antisense Cis And Trans Regulatory RNA 1	RNA Gene (lncRNA)		32	GC09P021994	71.71
120	MIR155	MicroRNA 155	RNA Gene (miRNA)		30	GC21P025573	71.65
121	NTRK1	Neurotrophic Receptor Tyrosine Kinase 1	Protein Coding	P04629	62	GC01P156815	71.55
122	MIR30A	MicroRNA 30a	RNA Gene (miRNA)		28	GC06M071403	71.18
123	MUC16	Mucin 16, Cell Surface Associated	Protein Coding	Q8WXI7	51	GC19M008848	70.87
124	FBXW7	F-Box And WD Repeat Domain Containing 7	Protein Coding	Q969H0	58	GC04M152321	70.87
125	FASLG	Fas Ligand	Protein Coding	P48023	61	GC01P172659	70.68
126	NTHL1	Nth Like DNA Glycosylase 1	Protein Coding	P78549	55	GC16M049830	70.27
127	ERCC6	ERCC Excision Repair 6, Chromatin Remodeling Factor	Protein Coding	Q03468	60	GC10M049472	69.97
128	MIR146A	MicroRNA 146a	RNA Gene (miRNA)		31	GC05P160485	69.35
129	MIR31	MicroRNA 31	RNA Gene (miRNA)		29	GC09M022327	69.02
130	MIR205	MicroRNA 205	RNA Gene (miRNA)		28	GC01P209432	68.94
131	ARID1A	AT-Rich Interaction Domain 1A	Protein Coding	O14497	58	GC01P026693	68.79
132	XRCC2	X-Ray Repair Cross Complementing 2	Protein Coding	O43543	52	GC07M152644	68.56
133	ABCA3	ATP Binding Cassette Subfamily A Member 3	Protein Coding	Q99758	62	GC16M002275	68.44
134	IL6	Interleukin 6	Protein Coding	P05231	64	GC07P022725	68.11
135	RAF1	Raf-1 Proto-Oncogene, Serine/Threonine Kinase	Protein Coding	P04049	67	GC03M012583	68.09
136	SDHC	Succinate Dehydrogenase Complex Subunit C	Protein Coding	Q99643	55	GC01P161314	67.45
137	MIRLET7C	MicroRNA Let-7c	RNA Gene (miRNA)		31	GC21P021313	67.38
138	LUCAT1	Lung Cancer Associated Transcript 1	RNA Gene (lncRNA)		25	GC05M091054	67.34
139	CD274	CD274 Molecule	Protein Coding	Q9NZQ7	58	GC09P005450	67.12
140	SDHD	Succinate Dehydrogenase Complex Subunit D	Protein Coding	O14521	58	GC11P113465	66.88
141	BCL2	BCL2 Apoptosis Regulator	Protein Coding	P10415	64	GC18M063123	66.8
142	PIK3R1	Phosphoinositide-3-Kinase Regulatory Subunit 1	Protein Coding	P27986	65	GC05P068215	66.75
143	SMARCB1	SWI/SNF Related BAF Chromatin Remodeling Complex Subunit B1	Protein Coding	Q12824	59	GC22P023786	66.58
144	RAD51	RAD51 Recombinase	Protein Coding	Q06609	65	GC15P040694	66.5
145	MIR195	MicroRNA 195	RNA Gene (miRNA)		28	GC17M096171	66.41
146	PIK3CG	Phosphatidylinositol-4,5-Bisphosphate 3-Kinase Catalytic Subunit Gamma	Protein Coding	P48736	62	GC07P106865	66.39
147	MIR200C	MicroRNA 200c	RNA Gene (miRNA)		31	GC12P074084	66.31
148	MIR141	MicroRNA 141	RNA Gene (miRNA)		30	GC12P074085	66.2
149	MIR146B	MicroRNA 146b	RNA Gene (miRNA)		29	GC10P102436	66.15
150	MIR214	MicroRNA 214	RNA Gene (miRNA)		31	GC01M172234	66.09
151	IDH1	Isocitrate Dehydrogenase (NADP(+)) 1	Protein Coding	O75874	65	GC02M208236	65.95
152	MIR182	MicroRNA 182	RNA Gene (miRNA)		30	GC07M129770	65.94
153	KMT2D	Lysine Methyltransferase 2D	Protein Coding	O14686	57	GC12M049018	65.85
154	MIR34A	MicroRNA 34a	RNA Gene (miRNA)		31	GC01M009151	65.79
155	RASSF1	Ras Association Domain Family Member 1	Protein Coding	Q9NS23	57	GC03M050329	65.78
156	MIR29A	MicroRNA 29a	RNA Gene (miRNA)		31	GC07M130876	65.68
157	MIR210	MicroRNA 210	RNA Gene (miRNA)		30	GC11M015053	65.64
158	MIR200B	MicroRNA 200b	RNA Gene (miRNA)		30	GC01P001167	65.62
159	NRG1	Neuregulin 1	Protein Coding	Q02297	61	GC08P031639	65.54
160	HIF1A	Hypoxia Inducible Factor 1 Subunit Alpha	Protein Coding	Q16665	61	GC14P061695	65.36
161	MIR20A	MicroRNA 20a	RNA Gene (miRNA)		29	GC13P091744	65.04
162	IL1B	Interleukin 1 Beta	Protein Coding	P01584	60	GC02M112829	64.67
163	VEGFA	Vascular Endothelial Growth Factor A	Protein Coding	P15692	61	GC06P043770	64.56
164	CASC2	Cancer Susceptibility 2	RNA Gene (lncRNA)	Q8IU53	34	GC10P118046	64.46
165	SFTPC	Surfactant Protein C	Protein Coding	P11686	52	GC08P022156	64.43
166	CDC73	Cell Division Cycle 73	Protein Coding	Q6P1J9	58	GC01P193121	64.34
167	FANCA	FA Complementation Group A	Protein Coding	O15360	62	GC16M090299	64.27
168	RARB	Retinoic Acid Receptor Beta	Protein Coding	P10826	62	GC03P027315	64.02
169	DLEC1	DLEC1 Cilia And Flagella Associated Protein	Protein Coding	Q9Y238	49	GC03P038038	63.41
170	NTRK3	Neurotrophic Receptor Tyrosine Kinase 3	Protein Coding	Q16288	65	GC15M087859	63.19
171	MAPK1	Mitogen-Activated Protein Kinase 1	Protein Coding	P28482	65	GC22M021759	63.09
172	KEAP1	Kelch Like ECH Associated Protein 1	Protein Coding	Q14145	61	GC19M010486	62.79
173	CDKN1A	Cyclin Dependent Kinase Inhibitor 1A	Protein Coding	P38936	63	GC06P182020	62.75
174	NTRK2	Neurotrophic Receptor Tyrosine Kinase 2	Protein Coding	Q16620	66	GC09P084668	62.74
175	TNF	Tumor Necrosis Factor	Protein Coding	P01375	65	GC06P181893	62.69
176	CDKN2B	Cyclin Dependent Kinase Inhibitor 2B	Protein Coding	P42772	59	GC09M022002	62.62
177	MIR140	MicroRNA 140	RNA Gene (miRNA)		32	GC16P122015	62.61
178	KDR	Kinase Insert Domain Receptor	Protein Coding	P35968	67	GC04M055078	62.48
179	IRF1	Interferon Regulatory Factor 1	Protein Coding	P10914	60	GC05M132440	62.36
180	GREM1	Gremlin 1, DAN Family BMP Antagonist	Protein Coding	O60565	57	GC15P192672	62.21
181	SUFU	SUFU Negative Regulator Of Hedgehog Signaling	Protein Coding	Q9UMX1	55	GC10P124493	62.13
182	MIR34C	MicroRNA 34c	RNA Gene (miRNA)		30	GC11P113442	61.97
183	MIRLET7D	MicroRNA Let-7d	RNA Gene (miRNA)		31	GC09P094178	61.87
184	MIRLET7B	MicroRNA Let-7b	RNA Gene (miRNA)		29	GC22P092388	61.69
185	PRKAR1A	Protein Kinase CAMP-Dependent Type I Regulatory Subunit Alpha	Protein Coding	P10644	64	GC17P155470	61.62
186	BAX	BCL2 Associated X, Apoptosis Regulator	Protein Coding	Q07812	64	GC19P048954	60.96
187	MIR199A1	MicroRNA 199a-1	RNA Gene (miRNA)		29	GC19M010817	60.77
188	AOPEP	Aminopeptidase O (Putative)	Protein Coding	Q8N6M6	49	GC09P106995	60.71
189	MIR183	MicroRNA 183	RNA Gene (miRNA)		28	GC07M129901	60.6
190	BUB1B	BUB1 Mitotic Checkpoint Serine/Threonine Kinase B	Protein Coding	O60566	63	GC15P040161	60.56
191	NEAT1	Nuclear Paraspeckle Assembly Transcript 1	RNA Gene (lncRNA)		34	GC11P107808	60.42
192	EP300	E1A Binding Protein P300	Protein Coding	Q09472	65	GC22P092249	60.36
193	MIR150	MicroRNA 150	RNA Gene (miRNA)		30	GC19M049500	60.33
194	HOTTIP	HOXA Distal Transcript Antisense RNA	RNA Gene (lncRNA)		31	GC07P027198	60.28
195	MIR18A	MicroRNA 18a	RNA Gene (miRNA)		28	GC13P091750	60.28
196	MIR335	MicroRNA 335	RNA Gene (miRNA)		28	GC07P130496	60.25
197	IDH2	Isocitrate Dehydrogenase (NADP(+)) 2	Protein Coding	P48735	65	GC15M090083	60.19
198	GNAS	GNAS Complex Locus	Protein Coding	P84996	63	GC20P058839	60.12
199	DDR2	Discoidin Domain Receptor Tyrosine Kinase 2	Protein Coding	Q16832	64	GC01P177045	60.06
200	MIR29C	MicroRNA 29c	RNA Gene (miRNA)		27	GC01M207838	59.97
201	MIR148A	MicroRNA 148a	RNA Gene (miRNA)		29	GC07M025950	59.84
202	CDK12	Cyclin Dependent Kinase 12	Protein Coding	Q9NYV4	58	GC17P039461	59.75
203	WT1	WT1 Transcription Factor	Protein Coding	P19544	61	GC11M032365	59.73
204	ITGA3	Integrin Subunit Alpha 3	Protein Coding	P26006	61	GC17P050055	59.68
205	MIR203A	MicroRNA 203a	RNA Gene (miRNA)		28	GC14P120414	59.36
206	MIR106A	MicroRNA 106a	RNA Gene (miRNA)		27	GC0XM135412	59.32
207	MIR99A	MicroRNA 99a	RNA Gene (miRNA)		30	GC21P016539	59.03
208	MIR22	MicroRNA 22	RNA Gene (miRNA)		31	GC17M001713	58.92
209	DLC1	DLC1 Rho GTPase Activating Protein	Protein Coding	Q96QB1	56	GC08M013083	58.85
210	MIR200A	MicroRNA 200a	RNA Gene (miRNA)		29	GC01P074920	58.77
211	SOX2	SRY-Box Transcription Factor 2	Protein Coding	P48431	58	GC03P181711	58.74
212	GATA3	GATA Binding Protein 3	Protein Coding	P23771	63	GC10P008045	58.65
213	CXCL8	C-X-C Motif Chemokine Ligand 8	Protein Coding	P10145	57	GC04P073740	58.15
214	MUC1	Mucin 1, Cell Surface Associated	Protein Coding	P15941	61	GC01M155185	57.99
215	MIR30E	MicroRNA 30e	RNA Gene (miRNA)		31	GC01P040754	57.96
216	MIR222	MicroRNA 222	RNA Gene (miRNA)		29	GC0XM045747	57.95
217	MIR191	MicroRNA 191	RNA Gene (miRNA)		30	GC03M054742	57.9
218	MIR139	MicroRNA 139	RNA Gene (miRNA)		30	GC11M072615	57.68
219	MIAT	Myocardial Infarction Associated Transcript	RNA Gene (lncRNA)		34	GC22P026646	57.59
220	TERC	Telomerase RNA Component	RNA Gene (telomerase_RNA)		36	GC03M169765	57.37
221	MIR133B	MicroRNA 133b	RNA Gene (miRNA)		31	GC06P052148	57.33
222	SFTPA2	Surfactant Protein A2	Protein Coding	Q8IWL1	51	GC10M084538	57.32
223	MIR93	MicroRNA 93	RNA Gene (miRNA)		30	GC07M106714	57.28
224	CFTR	CF Transmembrane Conductance Regulator	Protein Coding	P13569	66	GC07P117287	57.21
225	KCNQ1OT1	KCNQ1 Opposite Strand/Antisense Transcript 1	RNA Gene (lncRNA)		35	GC11M015143	57.19
226	BCYRN1	Brain Cytoplasmic RNA 1	RNA Gene (lncRNA)		28	GC02P047253	57.06
227	JUN	Jun Proto-Oncogene, AP-1 Transcription Factor Subunit	Protein Coding	P05412	62	GC01M058780	56.95
228	MIR98	MicroRNA 98	RNA Gene (miRNA)		27	GC0XM053998	56.83
229	AURKA	Aurora Kinase A	Protein Coding	O14965	65	GC20M056370	56.79
230	MIR224	MicroRNA 224	RNA Gene (miRNA)		25	GC0XM151958	56.74
231	MTOR	Mechanistic Target Of Rapamycin Kinase	Protein Coding	P42345	68	GC01M011106	56.69
232	ERCC5	ERCC Excision Repair 5, Endonuclease	Protein Coding	P28715	58	GC13P102845	56.62
233	AFAP1-AS1	AFAP1 Antisense RNA 1	RNA Gene (lncRNA)		24	GC04P029832	56.54
234	FANCM	FA Complementation Group M	Protein Coding	Q8IYD8	55	GC14P045135	56.51
235	MIR204	MicroRNA 204	RNA Gene (miRNA)		31	GC09M070809	56.43
236	MIRLET7G	MicroRNA Let-7g	RNA Gene (miRNA)		28	GC03M052268	56.29
237	MIR497	MicroRNA 497	RNA Gene (miRNA)		27	GC17M096172	56.26
238	LRP1B	LDL Receptor Related Protein 1B	Protein Coding	Q9NZR2	53	GC02M140231	56.24
239	EZH2	Enhancer Of Zeste 2 Polycomb Repressive Complex 2 Subunit	Protein Coding	Q15910	66	GC07M148807	56.11
240	AXL	AXL Receptor Tyrosine Kinase	Protein Coding	P30530	64	GC19P041219	55.99
241	SMO	Smoothened, Frizzled Class Receptor	Protein Coding	Q99835	64	GC07P165509	55.92
242	SPRY4-IT1	SPRY4 Intronic Transcript 1	RNA Gene (lncRNA)		21	GC05M142318	55.8
243	FANCD2	FA Complementation Group D2	Protein Coding	Q9BXW9	60	GC03P010026	55.65
244	MIR19A	MicroRNA 19a	RNA Gene (miRNA)		28	GC13P091748	55.6
245	CYP2A6	Cytochrome P450 Family 2 Subfamily A Member 6	Protein Coding	P11509	58	GC19M040843	55.51
246	BANCR	BRAF-Activated Non-Protein Coding RNA	RNA Gene (lncRNA)		21	GC09M069296	55.38
247	MIR451A	MicroRNA 451a	RNA Gene (miRNA)		25	GC17M028861	55.27
248	GSTM1	Glutathione S-Transferase Mu 1	Protein Coding	P09488	55	GC01P109687	55.08
249	MIR27B	MicroRNA 27b	RNA Gene (miRNA)		30	GC09P107001	54.79
250	TMEM127	Transmembrane Protein 127	Protein Coding	O75204	50	GC02M096248	54.71
251	CCNE1	Cyclin E1	Protein Coding	P24864	61	GC19P029811	54.52
252	IFNG	Interferon Gamma	Protein Coding	P01579	63	GC12M068154	54.47
253	SLC67A1	Solute Carrier Family 67 Member 1	Protein Coding	Q96BI1	53	GC11P002899	54.43
254	PPP2R1B	Protein Phosphatase 2 Scaffold Subunit Abeta	Protein Coding	P30154	60	GC11M140510	54.42
255	RECQL4	RecQ Like Helicase 4	Protein Coding	O94761	54	GC08M147404	54.25
256	ABCC1	ATP Binding Cassette Subfamily C Member 1 (ABCC1 Blood Group)	Protein Coding	P33527	61	GC16P015949	54.16
257	SOX2-OT	SOX2 Overlapping Transcript	RNA Gene (lncRNA)		32	GC03P180989	54.11
258	MIR101-1	MicroRNA 101-1	RNA Gene (miRNA)		28	GC01M065058	53.63
259	MIR223	MicroRNA 223	RNA Gene (miRNA)		30	GC0XP066018	53.56
260	CXCR4	C-X-C Motif Chemokine Receptor 4	Protein Coding	P61073	65	GC02M136114	53.54
261	CDK6	Cyclin Dependent Kinase 6	Protein Coding	Q00534	64	GC07M092604	53.52
262	DHFR	Dihydrofolate Reductase	Protein Coding	P00374	61	GC05M080626	53.47
263	CASC8	Cancer Susceptibility 8	RNA Gene (lncRNA)		24	GC08M137618	53.43
264	SMAD3	SMAD Family Member 3	Protein Coding	P84022	66	GC15P067063	53.42
265	PTGS2	Prostaglandin-Endoperoxide Synthase 2	Protein Coding	P35354	62	GC01M186671	53.39
266	MIR192	MicroRNA 192	RNA Gene (miRNA)		30	GC11M064891	53.34
267	LOC110806263	TERT 5' Regulatory Region	Functional Element		10	GC05P001294	52.99
268	CREBBP	CREB Binding Protein	Protein Coding	Q92793	67	GC16M049995	52.78
269	MAX	MYC Associated Factor X	Protein Coding	P61244	59	GC14M065425	52.77
270	FLT1	Fms Related Receptor Tyrosine Kinase 1	Protein Coding	P17948	64	GC13M028300	52.69
271	MIR338	MicroRNA 338	RNA Gene (miRNA)		27	GC17M098223	52.66
272	SNHG7	Small Nucleolar RNA Host Gene 7	RNA Gene (lncRNA)		30	GC09M139274	52.58
273	XRCC3	X-Ray Repair Cross Complementing 3	Protein Coding	O43542	56	GC14M103697	52.51
274	CYP1A1	Cytochrome P450 Family 1 Subfamily A Member 1	Protein Coding	P04798	60	GC15M074719	52.47
275	PMS1	PMS1 Homolog 1, Mismatch Repair System Component	Protein Coding	P54277	52	GC02P189784	52.39
276	SNHG1	Small Nucleolar RNA Host Gene 1	RNA Gene (lncRNA)		29	GC11M139671	52.39
277	ERCC1	ERCC Excision Repair 1, Endonuclease Non-Catalytic Subunit	Protein Coding	P07992	59	GC19M108885	52.38
278	ERCC4	ERCC Excision Repair 4, Endonuclease Catalytic Subunit	Protein Coding	Q92889	59	GC16P013920	52.33
279	MIR199B	MicroRNA 199b	RNA Gene (miRNA)		27	GC09M128244	52.28
280	IGF1R	Insulin Like Growth Factor 1 Receptor	Protein Coding	P08069	68	GC15P098648	52.22
281	XPC	XPC Complex Subunit, DNA Damage Recognition And Repair Factor	Protein Coding	Q01831	58	GC03M028673	52.15
282	SFTPA1	Surfactant Protein A1	Protein Coding	Q8IWL2	58	GC10P128477	52.09
283	PCAT6	Prostate Cancer Associated Transcript 6	RNA Gene (lncRNA)		25	GC01P202810	51.94
284	MIR100	MicroRNA 100	RNA Gene (miRNA)		30	GC11M122152	51.93
285	MIR27A	MicroRNA 27a	RNA Gene (miRNA)		32	GC19M108247	51.76
286	FGF10	Fibroblast Growth Factor 10	Protein Coding	O15520	60	GC05M045229	51.68
287	MMP2	Matrix Metallopeptidase 2	Protein Coding	P08253	66	GC16P121565	51.64
288	MIR130A	MicroRNA 130a	RNA Gene (miRNA)		30	GC11P057641	51.55
289	FGFR4	Fibroblast Growth Factor Receptor 4	Protein Coding	P22455	64	GC05P177086	51.55
290	TP73	Tumor Protein P73	Protein Coding	O15350	58	GC01P003652	51.53
291	MIR26A1	MicroRNA 26a-1	RNA Gene (miRNA)		30	GC03P037969	51.46
292	MIR32	MicroRNA 32	RNA Gene (miRNA)		31	GC09M109046	51.4
293	SDHAF2	Succinate Dehydrogenase Complex Assembly Factor 2	Protein Coding	Q9NX18	54	GC11P061430	51.26
294	NFKB1	Nuclear Factor Kappa B Subunit 1	Protein Coding	P19838	66	GC04P102501	51.25
295	MMP9	Matrix Metallopeptidase 9	Protein Coding	P14780	66	GC20P046008	51.24
296	SLC19A1	Solute Carrier Family 19 Member 1	Protein Coding	P41440	60	GC21M045493	51.18
297	SFTPB	Surfactant Protein B	Protein Coding	P07988	56	GC02M085657	51.15
298	MIR216A	MicroRNA 216a	RNA Gene (miRNA)		28	GC02M055988	51.14
299	PHOX2B	Paired Like Homeobox 2B	Protein Coding	Q99453	56	GC04M041746	51.07
300	HULC	Hepatocellular Carcinoma Up-Regulated Long Non-Coding RNA	RNA Gene (lncRNA)		29	GC06P009612	50.94
301	ITGB1	Integrin Subunit Beta 1	Protein Coding	P05556	62	GC10M037195	50.82
302	JAK2	Janus Kinase 2	Protein Coding	O60674	66	GC09P004985	50.78
303	AKT2	AKT Serine/Threonine Kinase 2	Protein Coding	P31751	67	GC19M040230	50.65
304	ABCB1	ATP Binding Cassette Subfamily B Member 1	Protein Coding	P08183	64	GC07M087504	50.41
305	FENDRR	FOXF1 Adjacent Non-Coding Developmental Regulatory RNA	RNA Gene (lncRNA)		28	GC16M086511	50.39
306	MIR15A	MicroRNA 15a	RNA Gene (miRNA)		25	GC13M050049	50.3
307	MIR324	MicroRNA 324	RNA Gene (miRNA)		28	GC17M007223	50.25
308	MIRLET7E	MicroRNA Let-7e	RNA Gene (miRNA)		28	GC19P152977	50.22
309	CEACAM5	CEA Cell Adhesion Molecule 5	Protein Coding	P06731	56	GC19P152590	50.14
310	RNF43	Ring Finger Protein 43	Protein Coding	Q68DV7	50	GC17M058352	50.07
311	CAV1	Caveolin 1	Protein Coding	Q03135	61	GC07P116524	50.03
312	MIR96	MicroRNA 96	RNA Gene (miRNA)		30	GC07M129774	49.97
313	GSTP1	Glutathione S-Transferase Pi 1	Protein Coding	P09211	62	GC11P067583	49.93
314	CASP3	Caspase 3	Protein Coding	P42574	62	GC04M184627	49.66
315	ACTA2	Actin Alpha 2, Smooth Muscle	Protein Coding	P62736	61	GC10M088935	49.6
316	MIR429	MicroRNA 429	RNA Gene (miRNA)		30	GC01P074921	49.43
317	IL10	Interleukin 10	Protein Coding	P22301	60	GC01M206767	49.4
318	XRCC1	X-Ray Repair Cross Complementing 1	Protein Coding	P18887	58	GC19M043543	49.33
319	IL2	Interleukin 2	Protein Coding	P60568	58	GC04M122451	49.26
320	MIR29B2	MicroRNA 29b-2	RNA Gene (miRNA)		26	GC01M207839	49.22
321	MARS1	Methionyl-TRNA Synthetase 1	Protein Coding	P56192	58	GC12P075486	48.94
322	LCAL1	Lung Cancer Associated LncRNA 1	RNA Gene (lncRNA)		18	GC06M107857	48.86
323	RAD51B	RAD51 Paralog B	Protein Coding	O15315	52	GC14P067819	48.71
324	MIR124-1	MicroRNA 124-1	RNA Gene (miRNA)		28	GC08M009903	48.58
325	MIR345	MicroRNA 345	RNA Gene (miRNA)		28	GC14P100307	48.56
326	IL1RN	Interleukin 1 Receptor Antagonist	Protein Coding	P18510	62	GC02P154111	48.46
327	EGF	Epidermal Growth Factor	Protein Coding	P01133	64	GC04P109912	48.46
328	XIST	X Inactive Specific Transcript	RNA Gene (lncRNA)		31	GC0XM073820	48.41
329	LINC-ROR	Long Intergenic Non-Protein Coding RNA, Regulator Of Reprogramming	RNA Gene (lncRNA)		25	GC18M057054	48.4
330	LINC00511	Long Intergenic Non-Protein Coding RNA 511	RNA Gene (lncRNA)		27	GC17M098849	48.36
331	COPA	COPI Coat Complex Subunit Alpha	Protein Coding	P53621	55	GC01M160288	48.15
332	TP63	Tumor Protein P63	Protein Coding	Q9H3D4	58	GC03P189598	48.09
333	PPM1D	Protein Phosphatase, Mg2+/Mn2+ Dependent 1D	Protein Coding	O15297	61	GC17P060600	48.04
334	SOX9	SRY-Box Transcription Factor 9	Protein Coding	P48436	58	GC17P072121	48.04
335	MITF	Melanocyte Inducing Transcription Factor	Protein Coding	O75030	61	GC03P069740	48.03
336	KRT19	Keratin 19	Protein Coding	P08727	57	GC17M041523	47.93
337	TP53COR1	Tumor Protein P53 Pathway Corepressor 1	RNA Gene (lncRNA)		15	GC06U903133	47.88
338	MIRLET7F1	MicroRNA Let-7f-1	RNA Gene (miRNA)		27	GC09P106962	47.85
339	MIR10B	MicroRNA 10b	RNA Gene (miRNA)		31	GC02P176150	47.85
340	SMAD2	SMAD Family Member 2	Protein Coding	Q15796	65	GC18M047809	47.83
341	MIR128-2	MicroRNA 128-2	RNA Gene (miRNA)		28	GC03P035754	47.81
342	MIR212	MicroRNA 212	RNA Gene (miRNA)		29	GC17M002050	47.8
343	XPA	XPA, DNA Damage Recognition And Repair Factor	Protein Coding	P23025	58	GC09M097654	47.72
344	MUC5B	Mucin 5B, Oligomeric Mucus/Gel-Forming	Protein Coding	Q9HC84	54	GC11P020284	47.65
345	IGF2	Insulin Like Growth Factor 2	Protein Coding	P01344	61	GC11M015123	47.64
346	AIP	AHR Interacting HSP90 Co-Chaperone	Protein Coding	O00170	56	GC11P067468	47.57
347	MGMT	O-6-Methylguanine-DNA Methyltransferase	Protein Coding	P16455	62	GC10P129467	47.57
348	GATA2	GATA Binding Protein 2	Protein Coding	P23769	62	GC03M128479	47.54
349	SMAD7	SMAD Family Member 7	Protein Coding	O15105	57	GC18M048919	47.52
350	CDK2	Cyclin Dependent Kinase 2	Protein Coding	P24941	64	GC12P055966	47.38
351	TH2LCRR	T Helper Type 2 Locus Control Region Associated RNA	RNA Gene (lncRNA)		21	GC05M132631	47.36
352	HGF	Hepatocyte Growth Factor	Protein Coding	P14210	65	GC07M081699	47.24
353	PTPN11	Protein Tyrosine Phosphatase Non-Receptor Type 11	Protein Coding	Q06124	67	GC12P112418	47.19
354	MIR24-2	MicroRNA 24-2	RNA Gene (miRNA)		27	GC19M108246	47.1
355	MIR339	MicroRNA 339	RNA Gene (miRNA)		30	GC07M001022	47.05
356	SNHG16	Small Nucleolar RNA Host Gene 16	RNA Gene (lncRNA)		27	GC17P155627	46.99
357	BIRC5	Baculoviral IAP Repeat Containing 5	Protein Coding	O15392	58	GC17P078214	46.99
358	KLF6	KLF Transcription Factor 6	Protein Coding	Q99612	56	GC10M003779	46.97
359	ENG	Endoglin	Protein Coding	P17813	60	GC09M131710	46.88
360	SPOP	Speckle Type BTB/POZ Protein	Protein Coding	O43791	57	GC17M049598	46.83
361	DGCR5	DiGeorge Syndrome Critical Region Gene 5	RNA Gene (lncRNA)		28	GC22P091509	46.77
362	MMP1	Matrix Metallopeptidase 1	Protein Coding	P03956	62	GC11M140392	46.74
363	MIR181C	MicroRNA 181c	RNA Gene (miRNA)		28	GC19P151979	46.74
364	CTLA4	Cytotoxic T-Lymphocyte Associated Protein 4	Protein Coding	P16410	61	GC02P204860	46.7
365	SMARCE1	SWI/SNF Related BAF Chromatin Remodeling Complex Subunit E1	Protein Coding	Q969G3	58	GC17M040624	46.59
366	HNF1A-AS1	HNF1A Antisense RNA 1	RNA Gene (lncRNA)		28	GC12M124665	46.42
367	MIR23A	MicroRNA 23a	RNA Gene (miRNA)		30	GC19M108248	46.37
368	MIR197	MicroRNA 197	RNA Gene (miRNA)		28	GC01P109598	46.35
369	TYMS	Thymidylate Synthetase	Protein Coding	P04818	62	GC18P000657	46.3
370	TGFBR1	Transforming Growth Factor Beta Receptor 1	Protein Coding	P36897	67	GC09P107186	46.19
371	MIR34B	MicroRNA 34b	RNA Gene (miRNA)		30	GC11P113438	46.03
372	CD44	CD44 Molecule (IN Blood Group)	Protein Coding	P16070	61	GC11P035139	45.99
373	RTEL1	Regulator Of Telomere Elongation Helicase 1	Protein Coding	Q9NZ71	54	GC20P069269	45.91
374	MIR106B	MicroRNA 106b	RNA Gene (miRNA)		30	GC07M106713	45.91
375	GLI1	GLI Family Zinc Finger 1	Protein Coding	P08151	60	GC12P075481	45.87
376	AKT3	AKT Serine/Threonine Kinase 3	Protein Coding	Q9Y243	68	GC01M243488	45.86
377	MIR22HG	MIR22 Host Gene	RNA Gene (lncRNA)	Q0VDD5	34	GC17M095929	45.79
378	FHIT	Fragile Histidine Triad Diadenosine Triphosphatase	Protein Coding	P49789	55	GC03M059747	45.73
379	ERCC3	ERCC Excision Repair 3, TFIIH Core Complex Helicase Subunit	Protein Coding	P19447	61	GC02M127257	45.67
380	RAD54L	RAD54 Like	Protein Coding	Q92698	58	GC01P077736	45.65
381	MIR127	MicroRNA 127	RNA Gene (miRNA)		30	GC14P120346	45.61
382	MIR377	MicroRNA 377	RNA Gene (miRNA)		27	GC14P121369	45.6
383	PRKDC	Protein Kinase, DNA-Activated, Catalytic Subunit	Protein Coding	P78527	63	GC08M047773	45.53
384	SERPINA1	Serpin Family A Member 1	Protein Coding	P01009	62	GC14M094376	45.47
385	MXRA5	Matrix Remodeling Associated 5	Protein Coding	Q9NR99	45	GC0XM003308	45.46
386	MIR181A1	MicroRNA 181a-1	RNA Gene (miRNA)		27	GC01M198860	45.26
387	TINCR	TINCR Ubiquitin Domain Containing	Protein Coding	A0A2R8Y7D0	32	GC19M005558	45.19
388	SOD2	Superoxide Dismutase 2	Protein Coding	P04179	61	GC06M159669	45.1
389	WRN	WRN RecQ Like Helicase	Protein Coding	Q14191	60	GC08P031033	45.09
390	RNY3	RNA, Ro60-Associated Y3	RNA Gene (Y_RNA)		24	GC07P165919	45.06
391	MTHFR	Methylenetetrahydrofolate Reductase	Protein Coding	P42898	61	GC01M011785	44.89
392	ZFAS1	ZNFX1 Antisense RNA 1	RNA Gene (lncRNA)		30	GC20P049276	44.86
393	MIR425	MicroRNA 425	RNA Gene (miRNA)		29	GC03M054741	44.77
394	MIR15B	MicroRNA 15b	RNA Gene (miRNA)		28	GC03P160404	44.68
395	PDCD1	Programmed Cell Death 1	Protein Coding	Q15116	60	GC02M241849	44.59
396	RIOX2	Ribosomal Oxygenase 2	Protein Coding	Q8IUF8	48	GC03M097942	44.56
397	RNASEL	Ribonuclease L	Protein Coding	Q05823	57	GC01M182573	44.46
398	PPP2R1A	Protein Phosphatase 2 Scaffold Subunit Aalpha	Protein Coding	P30153	60	GC19P152992	44.16
399	IGF1	Insulin Like Growth Factor 1	Protein Coding	P05019	61	GC12M102395	44
400	MIR31HG	MIR31 Host Gene	RNA Gene (lncRNA)		27	GC09M022323	43.89
401	PDGFRB	Platelet Derived Growth Factor Receptor Beta	Protein Coding	P09619	67	GC05M150113	43.86
402	MIR185	MicroRNA 185	RNA Gene (miRNA)		30	GC22P091538	43.85
403	BCAR4	Breast Cancer Anti-Estrogen Resistance 4	RNA Gene (lncRNA)		27	GC16M050246	43.84
404	YAP1	Yes1 Associated Transcriptional Regulator	Protein Coding	P46937	61	GC11P102110	43.79
405	MIR33A	MicroRNA 33a	RNA Gene (miRNA)		28	GC22P041900	43.72
406	MIR4435-2HG	MIR4435-2 Host Gene	RNA Gene (lncRNA)		25	GC02M114077	43.64
407	FOXO1	Forkhead Box O1	Protein Coding	Q12778	64	GC13M040555	43.54
408	MIR25	MicroRNA 25	RNA Gene (miRNA)		29	GC07M100093	43.54
409	GALNT12	Polypeptide N-Acetylgalactosaminyltransferase 12	Protein Coding	Q8IXK2	51	GC09P098807	43.52
410	DNMT1	DNA Methyltransferase 1	Protein Coding	P26358	66	GC19M010133	43.49
411	MIRLET7A3	MicroRNA Let-7a-3	RNA Gene (miRNA)		28	GC22P046112	43.44
412	MIR142	MicroRNA 142	RNA Gene (miRNA)		30	GC17M058331	43.27
413	CDKN1C	Cyclin Dependent Kinase Inhibitor 1C	Protein Coding	P49918	58	GC11M015146	43.24
414	ZEB1	Zinc Finger E-Box Binding Homeobox 1	Protein Coding	P37275	62	GC10P031318	43.2
415	FLT4	Fms Related Receptor Tyrosine Kinase 4	Protein Coding	P35916	65	GC05M183404	43.09
416	CYP17A1	Cytochrome P450 Family 17 Subfamily A Member 1	Protein Coding	P05093	62	GC10M102830	43.01
417	CYTOR	Cytoskeleton Regulator RNA	RNA Gene (lncRNA)		30	GC02P094583	42.97
418	TLR4	Toll Like Receptor 4	Protein Coding	O00206	64	GC09P117704	42.81
419	RNY1	RNA, Ro60-Associated Y1	RNA Gene (Y_RNA)		24	GC07M148987	42.67
420	LRRC56	Leucine Rich Repeat Containing 56	Protein Coding	Q8IYG6	47	GC11P020229	42.6
421	FANCG	FA Complementation Group G	Protein Coding	O15287	57	GC09M035073	42.57
422	U2AF1	U2 Small Nuclear RNA Auxiliary Factor 1	Protein Coding	Q01081	55	GC21M043092	42.55
423	MIR149	MicroRNA 149	RNA Gene (miRNA)		31	GC02P240456	42.55
424	GNAQ	G Protein Subunit Alpha Q	Protein Coding	P50148	61	GC09M077716	42.47
425	FANCE	FA Complementation Group E	Protein Coding	Q9HB96	54	GC06P182004	42.45
426	HMOX1	Heme Oxygenase 1	Protein Coding	P09601	65	GC22P035380	42.45
427	MIR23B	MicroRNA 23b	RNA Gene (miRNA)		29	GC09P095085	42.43
428	MIR486-1	MicroRNA 486-1	RNA Gene (miRNA)		28	GC08M041660	42.4
429	MIR320A	MicroRNA 320a	RNA Gene (miRNA)		31	GC08M022455	42.39
430	SNHG12	Small Nucleolar RNA Host Gene 12	RNA Gene (lncRNA)	Q9BXW3	32	GC01M034874	42.38
431	MIR511	MicroRNA 511	RNA Gene (miRNA)		25	GC10P017845	42.35
432	FOXA1	Forkhead Box A1	Protein Coding	P55317	57	GC14M037589	42.34
433	MIR373	MicroRNA 373	RNA Gene (miRNA)		29	GC19P153085	42.19
434	MAP3K8	Mitogen-Activated Protein Kinase Kinase Kinase 8	Protein Coding	P41279	58	GC10P031237	42.17
435	MKI67	Marker Of Proliferation Ki-67	Protein Coding	P46013	57	GC10M128096	42.17
436	MIR95	MicroRNA 95	RNA Gene (miRNA)		27	GC04M008029	42.11
437	ATRX	ATRX Chromatin Remodeler	Protein Coding	P46100	60	GC0XM077504	41.93
438	POLR1HASP	POLR1H Antisense, Pseudogene	Pseudogene		27	GC06M110866	41.92
439	KRT7	Keratin 7	Protein Coding	P08729	55	GC12P052232	41.88
440	MIR375	MicroRNA 375	RNA Gene (miRNA)		30	GC02M219001	41.69
441	GPC3	Glypican 3	Protein Coding	P51654	59	GC0XM133535	41.6
442	PARP1	Poly(ADP-Ribose) Polymerase 1	Protein Coding	P09874	64	GC01M226360	41.59
443	ELAC2	ElaC Ribonuclease Z 2	Protein Coding	Q9BQ52	54	GC17M012991	41.59
444	MSR1	Macrophage Scavenger Receptor 1	Protein Coding	P21757	58	GC08M016107	41.54
445	MIR193A	MicroRNA 193a	RNA Gene (miRNA)		28	GC17P031559	41.52
446	FANCL	FA Complementation Group L	Protein Coding	Q9NW38	59	GC02M058127	41.52
447	SETD2	SET Domain Containing 2, Histone Lysine Methyltransferase	Protein Coding	Q9BYW2	60	GC03M047033	41.48
448	GNA11	G Protein Subunit Alpha 11	Protein Coding	P29992	60	GC19P003094	41.46
449	STAT1	Signal Transducer And Activator Of Transcription 1	Protein Coding	P42224	65	GC02M190908	41.45
450	SHC1	SHC Adaptor Protein 1	Protein Coding	P29353	57	GC01M154962	41.3
451	SHH	Sonic Hedgehog Signaling Molecule	Protein Coding	Q15465	63	GC07M155799	41.28
452	TH2-LCR	Th2 Cytokine Locus Control Region	Functional Element		10	GC05P132629	41.11
453	DSP	Desmoplakin	Protein Coding	P15924	63	GC06P007541	41.1
454	VEGFC	Vascular Endothelial Growth Factor C	Protein Coding	P49767	60	GC04M176683	41.1
455	GSTT1	Glutathione S-Transferase Theta 1	Protein Coding	P30711	44	GC22Mi00270	41.09
456	TCF7	Transcription Factor 7	Protein Coding	P36402	54	GC05P134848	40.99
457	MIR219A1	MicroRNA 219a-1	RNA Gene (miRNA)		30	GC06P033207	40.97
458	FGF2	Fibroblast Growth Factor 2	Protein Coding	P09038	59	GC04P122826	40.96
459	THADA	THADA Armadillo Repeat Containing	Protein Coding	Q6YHU6	49	GC02M043272	40.88
460	LINC00673	Long Intergenic Non-Protein Coding RNA 673	RNA Gene (lncRNA)		22	GC17M097961	40.88
461	DRAIC	Downregulated RNA In Cancer, Inhibitor Of Cell Invasion And Migration	RNA Gene (lncRNA)		24	GC15P193384	40.83
462	JAK3	Janus Kinase 3	Protein Coding	P52333	65	GC19M017824	40.81
463	MIR152	MicroRNA 152	RNA Gene (miRNA)		30	GC17M048037	40.78
464	ICAM1	Intercellular Adhesion Molecule 1	Protein Coding	P05362	63	GC19P151796	40.78
465	MIR124-3	MicroRNA 124-3	RNA Gene (miRNA)		25	GC20P069251	40.7
466	MIR9-1	MicroRNA 9-1	RNA Gene (miRNA)		30	GC01M156420	40.69
467	CEBPA	CCAAT Enhancer Binding Protein Alpha	Protein Coding	P49715	60	GC19M033299	40.68
468	MIR424	MicroRNA 424	RNA Gene (miRNA)		27	GC0XM135398	40.66
469	DANCR	Differentiation Antagonizing Non-Protein Coding RNA	RNA Gene (lncRNA)	P0C864	32	GC04P052712	40.59
470	CSF3	Colony Stimulating Factor 3	Protein Coding	P09919	55	GC17P040015	40.47
471	BCL2L1	BCL2 Like 1	Protein Coding	Q07817	62	GC20M031664	40.44
472	MIR125B2	MicroRNA 125b-2	RNA Gene (miRNA)		29	GC21P016590	40.44
473	IL4	Interleukin 4	Protein Coding	P05112	59	GC05P132673	40.4
474	AXIN1	Axin 1	Protein Coding	O15169	60	GC16M000287	40.29
475	BIRC3	Baculoviral IAP Repeat Containing 3	Protein Coding	Q13489	60	GC11P102317	40.26
476	POLK	DNA Polymerase Kappa	Protein Coding	Q9UBT6	55	GC05P082878	40.22
477	RECQL	RecQ Like Helicase	Protein Coding	P46063	54	GC12M021468	40.2
478	PLAU	Plasminogen Activator, Urokinase	Protein Coding	P00749	64	GC10P073909	40.19
479	RHOA	Ras Homolog Family Member A	Protein Coding	P61586	62	GC03M049359	40.16
480	HAGLR	HOXD Antisense Growth-Associated Long Non-Coding RNA	RNA Gene (lncRNA)		27	GC02M176172	40.08
481	CBL	Cbl Proto-Oncogene	Protein Coding	P22681	64	GC11P119206	40.06
482	NQO1	NAD(P)H Quinone Dehydrogenase 1	Protein Coding	P15559	61	GC16M069706	40.04
483	MIR122	MicroRNA 122	RNA Gene (miRNA)		30	GC18P058451	40.03
484	TCF7L2	Transcription Factor 7 Like 2	Protein Coding	Q9NQB0	59	GC10P112950	40.01
485	FN1	Fibronectin 1	Protein Coding	P02751	63	GC02M215360	39.99
486	ABCG2	ATP Binding Cassette Subfamily G Member 2 (JR Blood Group)	Protein Coding	Q9UNQ0	62	GC04M088090	39.97
487	PKHD1	PKHD1 Ciliary IPT Domain Containing Fibrocystin/Polyductin	Protein Coding	P08F94	50	GC06M106836	39.97
488	MIR16-1	MicroRNA 16-1	RNA Gene (miRNA)		30	GC13M050048	39.96
489	SKP2	S-Phase Kinase Associated Protein 2	Protein Coding	Q13309	58	GC05P036151	39.89
490	NFKBIA	NFKB Inhibitor Alpha	Protein Coding	P25963	64	GC14M035401	39.86
491	CLPTM1L	CLPTM1 Like	Protein Coding	Q96KA5	50	GC05M001317	39.77
492	HNF1A	HNF1 Homeobox A	Protein Coding	P20823	60	GC12P120978	39.74
493	PALLD	Palladin, Cytoskeletal Associated Protein	Protein Coding	Q8WX93	54	GC04P168497	39.71
494	DDB2	Damage Specific DNA Binding Protein 2	Protein Coding	Q92466	59	GC11P049090	39.68
495	MCL1	MCL1 Apoptosis Regulator, BCL2 Family Member	Protein Coding	Q07820	62	GC01M167251	39.68
496	FANCF	FA Complementation Group F	Protein Coding	Q9NPI8	53	GC11M022600	39.66
497	PTK2	Protein Tyrosine Kinase 2	Protein Coding	Q05397	61	GC08M140657	39.64
498	CASP10	Caspase 10	Protein Coding	Q92851	60	GC02P201182	39.64
499	MIR10A	MicroRNA 10a	RNA Gene (miRNA)		30	GC17M048579	39.62
500	MIR107	MicroRNA 107	RNA Gene (miRNA)		28	GC10M089604	39.56
501	JAK1	Janus Kinase 1	Protein Coding	P23458	66	GC01M064833	39.55
502	PGBD3	PiggyBac Transposable Element Derived 3	Protein Coding	Q8N328	37	GC10M049517	39.54
503	MT-CYB	Mitochondrially Encoded Cytochrome B	Protein Coding	P00156	45	GCMTP014749	39.52
504	MIR26B	MicroRNA 26b	RNA Gene (miRNA)		31	GC02P218402	39.47
505	DNMT3A	DNA Methyltransferase 3 Alpha	Protein Coding	Q9Y6K1	65	GC02M025228	39.47
506	RELA	RELA Proto-Oncogene, NF-KB Subunit	Protein Coding	Q04206	64	GC11M065653	39.37
507	CD82	CD82 Molecule	Protein Coding	P27701	57	GC11P044564	39.37
508	PCAT29	Prostate Cancer Associated Transcript 29	RNA Gene (lncRNA)		24	GC15P199126	39.34
509	OGG1	8-Oxoguanine DNA Glycosylase	Protein Coding	O15527	60	GC03P026979	39.31
510	RMRP	RNA Component Of Mitochondrial RNA Processing Endoribonuclease	RNA Gene (lncRNA)		31	GC09M035916	39.28
511	SPP1	Secreted Phosphoprotein 1	Protein Coding	P10451	57	GC04P087975	39.25
512	MIR215	MicroRNA 215	RNA Gene (miRNA)		27	GC01M220117	39.25
513	ESR2	Estrogen Receptor 2	Protein Coding	Q92731	61	GC14M064084	39.2
514	HOXA11-AS	HOXA11 Antisense RNA	RNA Gene (lncRNA)		29	GC07P027184	39.07
515	MIR181B1	MicroRNA 181b-1	RNA Gene (miRNA)		28	GC01M198858	38.86
516	MIR125B1	MicroRNA 125b-1	RNA Gene (miRNA)		30	GC11M140706	38.82
517	CCL2	C-C Motif Chemokine Ligand 2	Protein Coding	P13500	62	GC17P034255	38.72
518	MIR30B	MicroRNA 30b	RNA Gene (miRNA)		30	GC08M134800	38.69
519	SP1	Sp1 Transcription Factor	Protein Coding	P08047	60	GC12P053380	38.69
520	GSK3B	Glycogen Synthase Kinase 3 Beta	Protein Coding	P49841	64	GC03M119821	38.68
521	VDR	Vitamin D Receptor	Protein Coding	P11473	61	GC12M047841	38.59
522	E2F1	E2F Transcription Factor 1	Protein Coding	Q01094	57	GC20M033675	38.55
523	ABRAXAS1	Abraxas 1, BRCA1 A Complex Subunit	Protein Coding	Q6UWZ7	50	GC04M083464	38.55
524	PGR	Progesterone Receptor	Protein Coding	P06401	62	GC11M140371	38.54
525	BUB1	BUB1 Mitotic Checkpoint Serine/Threonine Kinase	Protein Coding	O43683	61	GC02M110637	38.54
526	CASP9	Caspase 9	Protein Coding	P55211	61	GC01M022575	38.53
527	MAP3K1	Mitogen-Activated Protein Kinase Kinase Kinase 1	Protein Coding	Q13233	63	GC05P056815	38.39
528	MIRLET7A2	MicroRNA Let-7a-2	RNA Gene (miRNA)		25	GC11M122146	38.31
529	TMPRSS2	Transmembrane Serine Protease 2	Protein Coding	O15393	60	GC21M041464	38.3
530	MIR296	MicroRNA 296	RNA Gene (miRNA)		25	GC20M058817	38.24
531	TLR2	Toll Like Receptor 2	Protein Coding	O60603	65	GC04P153684	38.19
532	CYP19A1	Cytochrome P450 Family 19 Subfamily A Member 1	Protein Coding	P11511	61	GC15M051208	38.12
533	MAP2K4	Mitogen-Activated Protein Kinase Kinase 4	Protein Coding	P45985	62	GC17P012020	38.11
534	HSP90AA1	Heat Shock Protein 90 Alpha Family Class A Member 1	Protein Coding	P07900	64	GC14M102080	38.09
535	FANCI	FA Complementation Group I	Protein Coding	Q9NVI1	54	GC15P089243	38.06
536	CTAG1B	Cancer/Testis Antigen 1B	Protein Coding	P78358	41	GC0XM154617	38.01
537	KRT20	Keratin 20	Protein Coding	P35900	53	GC17M040875	37.97
538	MAPK3	Mitogen-Activated Protein Kinase 3	Protein Coding	P27361	62	GC16M051076	37.94
539	HNF1B	HNF1 Homeobox B	Protein Coding	P35680	55	GC17M037686	37.92
540	IGFBP3	Insulin Like Growth Factor Binding Protein 3	Protein Coding	P17936	59	GC07M045912	37.9
541	NPM1	Nucleophosmin 1	Protein Coding	P06748	63	GC05P171387	37.84
542	RUNX1T1	RUNX1 Partner Transcriptional Co-Repressor 1	Protein Coding	Q06455	52	GC08M091954	37.83
543	MIR499A	MicroRNA 499a	RNA Gene (miRNA)		30	GC20P034990	37.79
544	TOP1	DNA Topoisomerase I	Protein Coding	P11387	62	GC20P041028	37.78
545	NAT2	N-Acetyltransferase 2	Protein Coding	P11245	57	GC08P018391	37.78
546	TNFSF10	TNF Superfamily Member 10	Protein Coding	P50591	58	GC03M172505	37.78
547	MAPK8	Mitogen-Activated Protein Kinase 8	Protein Coding	P45983	62	GC10P048306	37.75
548	MIR198	MicroRNA 198	RNA Gene (miRNA)		22	GC03M120395	37.72
549	ABL1	ABL Proto-Oncogene 1, Non-Receptor Tyrosine Kinase	Protein Coding	P00519	65	GC09P130713	37.72
550	ARAF	A-Raf Proto-Oncogene, Serine/Threonine Kinase	Protein Coding	P10398	60	GC0XP060810	37.67
551	MIR211	MicroRNA 211	RNA Gene (miRNA)		30	GC15M031065	37.66
552	PCNA	Proliferating Cell Nuclear Antigen	Protein Coding	P12004	63	GC20M005114	37.63
553	CSF2	Colony Stimulating Factor 2	Protein Coding	P04141	58	GC05P132073	37.59
554	TOP2A	DNA Topoisomerase II Alpha	Protein Coding	P11388	63	GC17M040388	37.48
555	HFE	Homeostatic Iron Regulator	Protein Coding	Q30201	58	GC06P026087	37.46
556	MYCN	MYCN Proto-Oncogene, BHLH Transcription Factor	Protein Coding	P04198	59	GC02P015992	37.43
557	HLA-DRB1	Major Histocompatibility Complex, Class II, DR Beta 1	Protein Coding	P01911	60	GC06M106528	37.42
558	EPHA5	EPH Receptor A5	Protein Coding	P54756	58	GC04M065319	37.42
559	WWOX	WW Domain Containing Oxidoreductase	Protein Coding	Q9NZC7	60	GC16P078099	37.34
560	DKC1	Dyskerin Pseudouridine Synthase 1	Protein Coding	O60832	60	GC0XP154762	37.32
561	FLT3	Fms Related Receptor Tyrosine Kinase 3	Protein Coding	P36888	66	GC13M028003	37.27
562	NOTCH3	Notch Receptor 3	Protein Coding	Q9UM47	64	GC19M015159	37.18
563	MPO	Myeloperoxidase	Protein Coding	P05164	65	GC17M058269	37.13
564	NME1	NME/NM23 Nucleoside Diphosphate Kinase 1	Protein Coding	P15531	60	GC17P155153	37.09
565	ZEB2-AS1	ZEB2 Antisense RNA 1	RNA Gene (lncRNA)		27	GC02P154616	37.02
566	SFTA3	Surfactant Associated 3	RNA Gene (lncRNA)	P0C7M3	42	GC14M036560	36.97
567	TSHR	Thyroid Stimulating Hormone Receptor	Protein Coding	P16473	61	GC14P080954	36.97
568	MIR24-1	MicroRNA 24-1	RNA Gene (miRNA)		27	GC09P095086	36.88
569	WRAP53	WD Repeat Containing Antisense To TP53	Protein Coding	Q9BUR4	52	GC17P153763	36.86
570	SNAI1	Snail Family Transcriptional Repressor 1	Protein Coding	O95863	57	GC20P049982	36.82
571	BLACAT1	BLACAT1 Overlapping LEMD1 Locus	Protein Coding		23	GC01M205389	36.8
572	IL7R	Interleukin 7 Receptor	Protein Coding	P16871	59	GC05P035852	36.76
573	TGFB2	Transforming Growth Factor Beta 2	Protein Coding	P61812	64	GC01P218345	36.75
574	PIK3CD	Phosphatidylinositol-4,5-Bisphosphate 3-Kinase Catalytic Subunit Delta	Protein Coding	O00329	65	GC01P075262	36.7
575	GRM8	Glutamate Metabotropic Receptor 8	Protein Coding	O00222	58	GC07M126438	36.68
576	BMP6	Bone Morphogenetic Protein 6	Protein Coding	P22004	57	GC06P007726	36.67
577	CCR2	C-C Motif Chemokine Receptor 2	Protein Coding	P41597	58	GC03P064849	36.65
578	SFTPD	Surfactant Protein D	Protein Coding	P35247	57	GC10M079937	36.62
579	LIG4	DNA Ligase 4	Protein Coding	P49917	60	GC13M108207	36.6
580	CCN2	Cellular Communication Network Factor 2	Protein Coding	P29279	58	GC06M131948	36.59
581	PCA3	Prostate Cancer Associated 3	RNA Gene (lncRNA)		31	GC09P076691	36.58
582	BMP4	Bone Morphogenetic Protein 4	Protein Coding	P12644	62	GC14M053949	36.5
583	DPYD	Dihydropyrimidine Dehydrogenase	Protein Coding	Q12882	64	GC01M097015	36.42
584	ELANE	Elastase, Neutrophil Expressed	Protein Coding	P08246	64	GC19P151362	36.34
585	SCLC1	Small Cell Cancer Of The Lung	Genetic Locus		4	GC03U990088	36.26
586	EPB41L4A-DT	EPB41L4A Divergent Transcript	RNA Gene (lncRNA)		30	GC05P112421	36.25
587	MMP7	Matrix Metallopeptidase 7	Protein Coding	P09237	60	GC11M140388	36.24
588	MUC5AC	Mucin 5AC, Oligomeric Mucus/Gel-Forming	Protein Coding	P98088	51	GC11P020281	36.19
589	CXCL12	C-X-C Motif Chemokine Ligand 12	Protein Coding	P48061	59	GC10M044370	36.11
590	RHBDF2	Rhomboid 5 Homolog 2	Protein Coding	Q6PJF5	52	GC17M076470	36.11
591	FOXM1	Forkhead Box M1	Protein Coding	Q08050	56	GC12M002857	36.1
592	FGF7	Fibroblast Growth Factor 7	Protein Coding	P21781	57	GC15P049423	36.07
593	IQANK1	IQ Motif And Ankyrin Repeat Containing 1	Protein Coding	A8MXQ7	28	GC08P148686	36.02
594	HMMR	Hyaluronan Mediated Motility Receptor	Protein Coding	O75330	57	GC05P163488	36.01
595	TGFA	Transforming Growth Factor Alpha	Protein Coding	P01135	58	GC02M070447	35.97
596	CDK1	Cyclin Dependent Kinase 1	Protein Coding	P06493	60	GC10P060772	35.96
597	PRKCA	Protein Kinase C Alpha	Protein Coding	P17252	64	GC17P066302	35.92
598	MAPK14	Mitogen-Activated Protein Kinase 14	Protein Coding	Q16539	64	GC06P182012	35.87
599	SERPINE1	Serpin Family E Member 1	Protein Coding	P05121	63	GC07P101127	35.85
600	TNFRSF10B	TNF Receptor Superfamily Member 10b	Protein Coding	O14763	62	GC08M023006	35.82
601	DNMT3B	DNA Methyltransferase 3 Beta	Protein Coding	Q9UBC3	64	GC20P032762	35.79
602	MIR494	MicroRNA 494	RNA Gene (miRNA)		26	GC14P121384	35.78
603	ENO2	Enolase 2	Protein Coding	P09104	60	GC12P006913	35.76
604	MIRLET7I	MicroRNA Let-7i	RNA Gene (miRNA)		30	GC12P075610	35.75
605	RARA	Retinoic Acid Receptor Alpha	Protein Coding	P10276	62	GC17P040309	35.71
606	FOXO3	Forkhead Box O3	Protein Coding	O43524	60	GC06P108559	35.7
607	GPSM2	G Protein Signaling Modulator 2	Protein Coding	P81274	53	GC01P108875	35.67
608	MAP2K2	Mitogen-Activated Protein Kinase Kinase 2	Protein Coding	P36507	67	GC19M004090	35.66
609	LAMA5	Laminin Subunit Alpha 5	Protein Coding	O15230	56	GC20M062307	35.65
610	CASC9	Cancer Susceptibility 9	RNA Gene (lncRNA)		22	GC08M075132	35.64
611	SLC34A2	Solute Carrier Family 34 Member 2	Protein Coding	O95436	58	GC04P025648	35.64
612	LOC129390903	MPRA-Validated Peak2919 Silencer	Functional Element		9	GC17P160585	35.6
613	MIR30D	MicroRNA 30d	RNA Gene (miRNA)		26	GC08M134804	35.6
614	LINC00472	Long Intergenic Non-Protein Coding RNA 472	RNA Gene (lncRNA)	Q9H8W2	36	GC06M109695	35.57
615	LINC00473	Long Intergenic Non-Protein Coding RNA 473	RNA Gene (lncRNA)	A8K010	30	GC06M165328	35.56
616	PDGFB	Platelet Derived Growth Factor Subunit B	Protein Coding	P01127	64	GC22M086976	35.54
617	TIMP1	TIMP Metallopeptidase Inhibitor 1	Protein Coding	P01033	57	GC0XP060812	35.54
618	MMP14	Matrix Metallopeptidase 14	Protein Coding	P50281	64	GC14P057548	35.53
619	ELN	Elastin	Protein Coding	P15502	56	GC07P074027	35.51
620	AHR	Aryl Hydrocarbon Receptor	Protein Coding	P35869	61	GC07P016916	35.46
621	HLA-B	Major Histocompatibility Complex, Class I, B	Protein Coding	P01889	59	GC06M106436	35.44
622	MIRLET7A1	MicroRNA Let-7a-1	RNA Gene (miRNA)		31	GC09P094175	35.43
623	NOTCH2	Notch Receptor 2	Protein Coding	Q04721	65	GC01M119911	35.43
624	PCBP2-OT1	PCBP2 Overlapping Transcript 1	RNA Gene (lncRNA)		15	GC12P053464	35.42
625	MYCL	MYCL Proto-Oncogene, BHLH Transcription Factor	Protein Coding	P12524	51	GC01M039895	35.32
626	BCL10	BCL10 Immune Signaling Adaptor	Protein Coding	O95999	58	GC01M085265	35.26
627	MIR218-2	MicroRNA 218-2	RNA Gene (miRNA)		25	GC05M168768	35.25
628	GRP	Gastrin Releasing Peptide	Protein Coding	P07492	52	GC18P059220	35.23
629	NOS2	Nitric Oxide Synthase 2	Protein Coding	P35228	62	GC17M027756	35.22
630	TINF2	TERF1 Interacting Nuclear Factor 2	Protein Coding	Q9BSI4	53	GC14M028843	35.18
631	CCND2	Cyclin D2	Protein Coding	P30279	61	GC12P074004	35.18
632	SOS1	SOS Ras/Rac Guanine Nucleotide Exchange Factor 1	Protein Coding	Q07889	64	GC02M039454	35.16
633	NCOR1	Nuclear Receptor Corepressor 1	Protein Coding	O75376	57	GC17M016029	35.12
634	MIR328	MicroRNA 328	RNA Gene (miRNA)		29	GC16M067836	35.1
635	TWIST1	Twist Family BHLH Transcription Factor 1	Protein Coding	Q15672	60	GC07M019020	35.09
636	NPTN-IT1	NPTN Intronic Transcript 1	RNA Gene (lncRNA)		19	GC15M073566	35.09
637	MIR7-3HG	MIR7-3 Host Gene	RNA Gene (lncRNA)	Q8N6C7	34	GC19P151538	35.08
638	PCAT7	Prostate Cancer Associated Transcript 7	RNA Gene (lncRNA)		22	GC09P106989	35.07
639	EPHB4	EPH Receptor B4	Protein Coding	P54760	66	GC07M106759	35.06
640	SLC2A1	Solute Carrier Family 2 Member 1	Protein Coding	P11166	66	GC01M042925	34.97
641	MIR331	MicroRNA 331	RNA Gene (miRNA)		28	GC12P095308	34.92
642	IL1A	Interleukin 1 Alpha	Protein Coding	P01583	58	GC02M112773	34.91
643	KLK3	Kallikrein Related Peptidase 3	Protein Coding	P07288	60	GC19P050854	34.89
644	ABCC4	ATP Binding Cassette Subfamily C Member 4 (PEL Blood Group)	Protein Coding	O15439	58	GC13M095019	34.84
645	PANDAR	Promoter Of CDKN1A Antisense DNA Damage Activated RNA	RNA Gene (lncRNA)		19	GC06M036673	34.82
646	WEE1	WEE1 G2 Checkpoint Kinase	Protein Coding	P30291	61	GC11P009573	34.81
647	EPHB2	EPH Receptor B2	Protein Coding	P29323	65	GC01P022710	34.79
648	SNHG20	Small Nucleolar RNA Host Gene 20	RNA Gene (lncRNA)		29	GC17P155649	34.78
649	HDAC1	Histone Deacetylase 1	Protein Coding	Q13547	63	GC01P032292	34.78
650	XIAP	X-Linked Inhibitor Of Apoptosis	Protein Coding	P98170	64	GC0XP123859	34.72
651	CYP1B1	Cytochrome P450 Family 1 Subfamily B Member 1	Protein Coding	Q16678	61	GC02M038066	34.68
652	SLC16A1-AS1	SLC16A1 Antisense RNA 1	RNA Gene (lncRNA)		24	GC01P113493	34.66
653	CCND3	Cyclin D3	Protein Coding	P30281	58	GC06M041934	34.6
654	LMNA	Lamin A/C	Protein Coding	P02545	63	GC01P156082	34.55
655	MIR193B	MicroRNA 193b	RNA Gene (miRNA)		29	GC16P120415	34.49
656	PRNCR1	Prostate Cancer Associated Non-Coding RNA 1	RNA Gene (lncRNA)		21	GC08P127079	34.49
657	LINC01133	Long Intergenic Non-Protein Coding RNA 1133	RNA Gene (lncRNA)		22	GC01P176940	34.46
658	MXI1	MAX Interactor 1, Dimerization Protein	Protein Coding	P50539	54	GC10P125553	34.34
659	HMGA2	High Mobility Group AT-Hook 2	Protein Coding	P52926	58	GC12P065824	34.33
660	TP53BP1	Tumor Protein P53 Binding Protein 1	Protein Coding	Q12888	56	GC15M043403	34.27
661	LINC01433	Long Intergenic Non-Protein Coding RNA 1433	RNA Gene (lncRNA)		21	GC20P011014	34.26
662	MIR342	MicroRNA 342	RNA Gene (miRNA)		30	GC14P100109	34.21
663	IL13	Interleukin 13	Protein Coding	P35225	57	GC05P132656	34.17
664	IL17A	Interleukin 17A	Protein Coding	Q16552	55	GC06P052186	34.16
665	SNHG15	Small Nucleolar RNA Host Gene 15	RNA Gene (lncRNA)		30	GC07M045705	34.08
666	LOC111589215	BRCA1 Promoter Region	Functional Element		10	GC17P156628	34.03
667	APEX1	Apurinic/Apyrimidinic Endodeoxyribonuclease 1	Protein Coding	P27695	58	GC14P020455	34.02
668	CRNDE	Colorectal Neoplasia Differentially Expressed	RNA Gene (lncRNA)		29	GC16M054993	34.01
669	EPHX1	Epoxide Hydrolase 1	Protein Coding	P07099	57	GC01P225810	34
670	HLA-A	Major Histocompatibility Complex, Class I, A	Protein Coding	P04439	59	GC06P181854	34
671	SLX4	SLX4 Structure-Specific Endonuclease Subunit	Protein Coding	Q8IY92	50	GC16M003581	33.97
672	CHRNA5	Cholinergic Receptor Nicotinic Alpha 5 Subunit	Protein Coding	P30532	57	GC15P078565	33.95
673	CBS	Cystathionine Beta-Synthase	Protein Coding	P35520	64	GC21M043053	33.95
674	BMP2	Bone Morphogenetic Protein 2	Protein Coding	P12643	58	GC20P006767	33.93
675	MIR372	MicroRNA 372	RNA Gene (miRNA)		25	GC19P153084	33.92
676	VIM	Vimentin	Protein Coding	P08670	64	GC10P017227	33.9
677	NSD1	Nuclear Receptor Binding SET Domain Protein 1	Protein Coding	Q96L73	57	GC05P190349	33.9
678	EPAS1	Endothelial PAS Domain Protein 1	Protein Coding	Q99814	64	GC02P046293	33.89
679	KITLG	KIT Ligand	Protein Coding	P21583	60	GC12M088492	33.84
680	MIR148B	MicroRNA 148b	RNA Gene (miRNA)		30	GC12P054337	33.67
681	MIR151A	MicroRNA 151a	RNA Gene (miRNA)		28	GC08M141050	33.65
682	PPP2R2A	Protein Phosphatase 2 Regulatory Subunit Balpha	Protein Coding	P63151	58	GC08P026302	33.64
683	CPS1-IT1	CPS1 Intronic Transcript 1	RNA Gene (lncRNA)		25	GC02P210617	33.62
684	GACAT2	Gastric Cancer Associated Transcript 2	RNA Gene (lncRNA)		21	GC18M008695	33.61
685	HMGB1	High Mobility Group Box 1	Protein Coding	P09429	62	GC13M030456	33.58
686	ZEB2	Zinc Finger E-Box Binding Homeobox 2	Protein Coding	O60315	61	GC02M144384	33.54
687	ODC1	Ornithine Decarboxylase 1	Protein Coding	P11926	61	GC02M010432	33.52
688	MIR202	MicroRNA 202	RNA Gene (miRNA)		27	GC10M133247	33.52
689	MIR196B	MicroRNA 196b	RNA Gene (miRNA)		30	GC07M028227	33.51
690	RECK	Reversion Inducing Cysteine Rich Protein With Kazal Motifs	Protein Coding	O95980	52	GC09P036036	33.5
691	CYCS	Cytochrome C, Somatic	Protein Coding	P99999	61	GC07M025118	33.45
692	RAC1	Rac Family Small GTPase 1	Protein Coding	P63000	62	GC07P019033	33.42
693	MIR503	MicroRNA 503	RNA Gene (miRNA)		28	GC0XM135397	33.41
694	SNAI2	Snail Family Transcriptional Repressor 2	Protein Coding	O43623	55	GC08M048917	33.4
695	CSF1R	Colony Stimulating Factor 1 Receptor	Protein Coding	P07333	65	GC05M150053	33.39
696	MIR374A	MicroRNA 374a	RNA Gene (miRNA)		25	GC0XM074300	33.36
697	PBRM1	Polybromo 1	Protein Coding	Q86U86	58	GC03M052545	33.35
698	EDN1	Endothelin 1	Protein Coding	P05305	61	GC06P012910	33.33
699	GSTM3	Glutathione S-Transferase Mu 3	Protein Coding	P21266	58	GC01M109733	33.32
700	LOC100507346	Uncharacterized LOC100507346	RNA Gene (lncRNA)		16	GC09P095463	33.26
701	KDM6A	Lysine Demethylase 6A	Protein Coding	O15550	60	GC0XP044873	33.22
702	MIR137	MicroRNA 137	RNA Gene (miRNA)		27	GC01M098046	33.21
703	DCC	DCC Netrin 1 Receptor	Protein Coding	P43146	60	GC18P052340	33.2
704	MIR423	MicroRNA 423	RNA Gene (miRNA)		27	GC17P030117	33.2
705	CREB1	CAMP Responsive Element Binding Protein 1	Protein Coding	P16220	62	GC02P207529	33.17
706	LINC00313	Long Intergenic Non-Protein Coding RNA 313	RNA Gene (lncRNA)	P59037	28	GC21M043440	33.17
707	LOC126860933	BRD4-Independent Group 4 Enhancer GRCh37_chr10:50679962-50681161	Functional Element		9	GC10P049471	33.16
708	MIR132	MicroRNA 132	RNA Gene (miRNA)		30	GC17M002049	33.12
709	SOCS1	Suppressor Of Cytokine Signaling 1	Protein Coding	O15524	58	GC16M050219	33.05
710	MIR92A1	MicroRNA 92a-1	RNA Gene (miRNA)		28	GC13P091746	33.05
711	CERNA3	Competing Endogenous LncRNA 3 For MiR-645	RNA Gene (lncRNA)		21	GC08P056444	33.03
712	CDKN3	Cyclin Dependent Kinase Inhibitor 3	Protein Coding	Q16667	54	GC14P058243	33.03
713	LNCRNA-ATB	LncRNA Activated By TGF-Beta	RNA Gene (lncRNA)		12	GC14P058713	32.95
714	ADGRB3	Adhesion G Protein-Coupled Receptor B3	Protein Coding	O60242	51	GC06P068635	32.86
715	MIR483	MicroRNA 483	RNA Gene (miRNA)		30	GC11M015126	32.86
716	MIR361	MicroRNA 361	RNA Gene (miRNA)		27	GC0XM085903	32.83
717	MVP	Major Vault Protein	Protein Coding	Q14764	52	GC16P120991	32.82
718	STAT5B	Signal Transducer And Activator Of Transcription 5B	Protein Coding	P51692	62	GC17M042199	32.8
719	NCOA3	Nuclear Receptor Coactivator 3	Protein Coding	Q9Y6Q9	60	GC20P047501	32.78
720	HSPB1	Heat Shock Protein Family B (Small) Member 1	Protein Coding	P04792	65	GC07P076302	32.74
721	DROSHA	Drosha Ribonuclease III	Protein Coding	Q9NRR4	57	GC05M031401	32.72
722	CYP2E1	Cytochrome P450 Family 2 Subfamily E Member 1	Protein Coding	P05181	58	GC10P133520	32.7
723	CASC15	Cancer Susceptibility 15	RNA Gene (lncRNA)		27	GC06P021750	32.6
724	MIR130B	MicroRNA 130b	RNA Gene (miRNA)		28	GC22P096300	32.58
725	CRP	C-Reactive Protein	Protein Coding	P02741	58	GC01M167583	32.5
726	MIR370	MicroRNA 370	RNA Gene (miRNA)		30	GC14P120347	32.5
727	CCL5	C-C Motif Chemokine Ligand 5	Protein Coding	P13501	56	GC17M035871	32.5
728	PKM	Pyruvate Kinase M1/2	Protein Coding	P14618	62	GC15M072199	32.49
729	PARN	Poly(A)-Specific Ribonuclease	Protein Coding	O95453	56	GC16M014435	32.47
730	SF3B1	Splicing Factor 3b Subunit 1	Protein Coding	O75533	57	GC02M197492	32.45
731	CHRNA3	Cholinergic Receptor Nicotinic Alpha 3 Subunit	Protein Coding	P32297	58	GC15M162906	32.45
732	PLK1	Polo Like Kinase 1	Protein Coding	P53350	64	GC16P120729	32.41
733	SCUBE3	Signal Peptide, CUB Domain And EGF Like Domain Containing 3	Protein Coding	Q8IX30	52	GC06P182000	32.41
734	MIR181A2	MicroRNA 181a-2	RNA Gene (miRNA)		28	GC09P124692	32.38
735	TYMP	Thymidine Phosphorylase	Protein Coding	P19971	60	GC22M050525	32.33
736	BMPR2	Bone Morphogenetic Protein Receptor Type 2	Protein Coding	Q13873	64	GC02P202376	32.33
737	PIK3CB	Phosphatidylinositol-4,5-Bisphosphate 3-Kinase Catalytic Subunit Beta	Protein Coding	P42338	61	GC03M138652	32.3
738	LNCR1	Lung Cancer 1	Genetic Locus		7	GC06U900729	32.27
739	LINC00857	Long Intergenic Non-Protein Coding RNA 857	RNA Gene (lncRNA)		21	GC10P123921	32.24
740	LINC01186	Long Intergenic Non-Protein Coding RNA 1186	RNA Gene (lncRNA)		21	GC0XM046258	32.23
741	PTK2B	Protein Tyrosine Kinase 2 Beta	Protein Coding	Q14289	62	GC08P027311	32.12
742	EML4	EMAP Like 4	Protein Coding	Q9HC35	52	GC02P042169	32.09
743	SNHG5	Small Nucleolar RNA Host Gene 5	RNA Gene (lncRNA)		28	GC06M107948	32.08
744	ALB	Albumin	Protein Coding	P02768	61	GC04P073397	32.07
745	DCTN5	Dynactin Subunit 5	Protein Coding	Q9BTE1	52	GC16P120721	32.04
746	PRF1	Perforin 1	Protein Coding	P14222	60	GC10M070597	31.95
747	MIF	Macrophage Migration Inhibitory Factor	Protein Coding	P14174	61	GC22P023894	31.95
748	KDM4B	Lysine Demethylase 4B	Protein Coding	O94953	58	GC19P004969	31.94
749	LOC130004293	ATAC-STARR-Seq Lymphoblastoid Silent Region 2590	Functional Element		7	GC10P127496	31.91
750	FOXP3	Forkhead Box P3	Protein Coding	Q9BZS1	59	GC0XM049250	31.84
751	LOC130003807	ATAC-STARR-Seq Lymphoblastoid Active Region 3353	Functional Element		8	GC10P052915	31.81
752	EXT1	Exostosin Glycosyltransferase 1	Protein Coding	Q16394	60	GC08M117798	31.73
753	PHB1	Prohibitin 1	Protein Coding	P35232	58	GC17M097550	31.69
754	MBD4	Methyl-CpG Binding Domain 4, DNA Glycosylase	Protein Coding	O95243	56	GC03M129430	31.68
755	LEP	Leptin	Protein Coding	P41159	59	GC07P128241	31.67
756	TSG101	Tumor Susceptibility 101	Protein Coding	Q99816	57	GC11M018468	31.63
757	THBS1	Thrombospondin 1	Protein Coding	P07996	59	GC15P039581	31.62
758	FOS	Fos Proto-Oncogene, AP-1 Transcription Factor Subunit	Protein Coding	P01100	64	GC14P075278	31.56
759	GHET1	Gastric Carcinoma Proliferation Enhancing Transcript 1	RNA Gene (lncRNA)		20	GC07P165920	31.56
760	LOC107303340	3p25 Von Hippel-Lindau Tumor Suppressor, E3 Ubiquitin Protein Ligase Alu-Mediated Recombination Region	Functional Element		10	GC03P027021	31.55
761	AREG	Amphiregulin	Protein Coding	P15514	55	GC04P074445	31.49
762	EXT2	Exostosin Glycosyltransferase 2	Protein Coding	Q93063	58	GC11P044095	31.48
763	SEPTIN9	Septin 9	Protein Coding	Q9UHD8	52	GC17P155653	31.47
764	KMT2A	Lysine Methyltransferase 2A	Protein Coding	Q03164	60	GC11P118436	31.46
765	IGF2R	Insulin Like Growth Factor 2 Receptor	Protein Coding	P11717	60	GC06P159969	31.42
766	SLMAP	Sarcolemma Associated Protein	Protein Coding	Q14BN4	51	GC03P065227	31.41
767	PTENP1	Phosphatase And Tensin Homolog Pseudogene 1	Pseudogene		27	GC09M033673	31.4
768	BCL6	BCL6 Transcription Repressor	Protein Coding	P41182	59	GC03M187721	31.4
769	ETS1	ETS Proto-Oncogene 1, Transcription Factor	Protein Coding	P14921	61	GC11M128458	31.39
770	CTSD	Cathepsin D	Protein Coding	P07339	65	GC11M001752	31.34
771	SIRT1	Sirtuin 1	Protein Coding	Q96EB6	62	GC10P067884	31.31
772	PLAUR	Plasminogen Activator, Urokinase Receptor	Protein Coding	Q03405	57	GC19M043646	31.31
773	COL3A1	Collagen Type III Alpha 1 Chain	Protein Coding	P02461	61	GC02P188974	31.3
774	IL2RA	Interleukin 2 Receptor Subunit Alpha	Protein Coding	P01589	63	GC10M006010	31.3
775	CEACAM3	CEA Cell Adhesion Molecule 3	Protein Coding	P40198	55	GC19P041796	31.29
776	MIR206	MicroRNA 206	RNA Gene (miRNA)		28	GC06P052144	31.28
777	PRAL	P53 Regulation Associated LncRNA	RNA Gene (lncRNA)		17	GC17M096159	31.28
778	BCAR1	BCAR1 Scaffold Protein, Cas Family Member	Protein Coding	P56945	56	GC16M075228	31.27
779	PROM1	Prominin 1	Protein Coding	O43490	60	GC04M015965	31.24
780	ETV6	ETS Variant Transcription Factor 6	Protein Coding	P41212	59	GC12P011649	31.15
781	CTCF	CCCTC-Binding Factor	Protein Coding	P49711	60	GC16P121886	31.14
782	KRT18	Keratin 18	Protein Coding	P05783	62	GC12P052948	31.14
783	CSF1	Colony Stimulating Factor 1	Protein Coding	P09603	57	GC01P111947	31.12
784	BAK1	BCL2 Antagonist/Killer 1	Protein Coding	Q16611	57	GC06M033572	31.02
785	CADM1	Cell Adhesion Molecule 1	Protein Coding	Q9BY67	57	GC11M115169	30.94
786	LDLR	Low Density Lipoprotein Receptor	Protein Coding	P01130	64	GC19P151814	30.92
787	ZFHX3	Zinc Finger Homeobox 3	Protein Coding	Q15911	55	GC16M072782	30.92
788	NORAD	Non-Coding RNA Activated By DNA Damage	RNA Gene (lncRNA)		27	GC20M036858	30.92
789	ARHGAP27P1	Rho GTPase Activating Protein 27 Pseudogene 1	Pseudogene		15	GC17M097834	30.9
790	MIR485	MicroRNA 485	RNA Gene (miRNA)		27	GC14P121379	30.9
791	POU5F1	POU Class 5 Homeobox 1	Protein Coding	Q01860	60	GC06M106430	30.9
792	MCC	MCC Regulator Of WNT Signaling Pathway	Protein Coding	P23508	54	GC05M113022	30.83
793	TIMP2	TIMP Metallopeptidase Inhibitor 2	Protein Coding	P16035	54	GC17M078852	30.82
794	WNT5A	Wnt Family Member 5A	Protein Coding	P41221	64	GC03M055465	30.76
795	ERG	ETS Transcription Factor ERG	Protein Coding	P11308	59	GC21M038367	30.75
796	CCNB1	Cyclin B1	Protein Coding	P14635	60	GC05P069167	30.72
797	SOD1	Superoxide Dismutase 1	Protein Coding	P00441	66	GC21P031659	30.71
798	CHGA	Chromogranin A	Protein Coding	P10645	56	GC14P095285	30.66
799	FEZF1-AS1	FEZF1 Antisense RNA 1	RNA Gene (lncRNA)		24	GC07P122303	30.63
800	EXO1	Exonuclease 1	Protein Coding	Q9UQ84	56	GC01P241847	30.62
801	IL33	Interleukin 33	Protein Coding	O95760	53	GC09P010645	30.61
802	NEXN-AS1	NEXN Antisense RNA 1	RNA Gene (lncRNA)	Q8NBZ9	31	GC01M078181	30.6
803	CKS1B	CDC28 Protein Kinase Regulatory Subunit 1B	Protein Coding	P61024	54	GC01P154974	30.56
804	MUC6	Mucin 6, Oligomeric Mucus/Gel-Forming (Gene/Pseudogene)	Protein Coding	Q6W4X9	52	GC11M001012	30.56
805	CDKN2C	Cyclin Dependent Kinase Inhibitor 2C	Protein Coding	P42773	57	GC01P050960	30.54
806	PTHLH	Parathyroid Hormone Like Hormone	Protein Coding	P12272	58	GC12M036019	30.53
807	CD40	CD40 Molecule	Protein Coding	P25942	63	GC20P046118	30.47
808	BIVM-ERCC5	BIVM-ERCC5 Readthrough	Protein Coding		26	GC13P102873	30.45
809	MUC2	Mucin 2, Oligomeric Mucus/Gel-Forming	Protein Coding	Q02817	52	GC11P001074	30.45
810	MALINC1	Mitosis Associated Long Intergenic Non-Coding RNA 1	RNA Gene (lncRNA)		22	GC05M140073	30.43
811	SGO1-AS1	SGO1 Antisense RNA 1	RNA Gene (lncRNA)		24	GC03P027244	30.42
812	B2M	Beta-2-Microglobulin	Protein Coding	P61769	62	GC15P044711	30.42
813	IL18	Interleukin 18	Protein Coding	Q14116	57	GC11M112143	30.4
814	LOX	Lysyl Oxidase	Protein Coding	P28300	60	GC05M122063	30.4
815	MIR135B	MicroRNA 135b	RNA Gene (miRNA)		30	GC01M205448	30.39
816	TPX2	TPX2 Microtubule Nucleation Factor	Protein Coding	Q9ULW0	54	GC20P031739	30.34
817	RUNX3	RUNX Family Transcription Factor 3	Protein Coding	Q13761	55	GC01M024899	30.33
818	LOC130062899	ATAC-STARR-Seq Lymphoblastoid Active Region 13597	Functional Element		9	GC19P157618	30.33
819	RRM1	Ribonucleotide Reductase Catalytic Subunit M1	Protein Coding	P23921	63	GC11P020411	30.33
820	SCHLAP1	SWI/SNF Complex Antagonist Associated With Prostate Cancer 1	RNA Gene (lncRNA)		24	GC02P180511	30.31
821	SCGB1A1	Secretoglobin Family 1A Member 1	Protein Coding	P11684	54	GC11P062405	30.31
822	PDCD1LG2	Programmed Cell Death 1 Ligand 2	Protein Coding	Q9BQ51	56	GC09P005510	30.31
823	AURKB	Aurora Kinase B	Protein Coding	Q96GD4	65	GC17M096240	30.3
824	SRA1	Steroid Receptor RNA Activator 1	Protein Coding	Q9HD15	49	GC05M140537	30.25
825	RPS6KB1	Ribosomal Protein S6 Kinase B1	Protein Coding	P23443	63	GC17P059893	30.22
826	DAPK1	Death Associated Protein Kinase 1	Protein Coding	P53355	62	GC09P087497	30.2
827	KLF4	KLF Transcription Factor 4	Protein Coding	O43474	60	GC09M107484	30.2
828	MIR144	MicroRNA 144	RNA Gene (miRNA)		26	GC17M096703	30.15
829	LAMC2	Laminin Subunit Gamma 2	Protein Coding	Q13753	60	GC01P183186	30.12
830	CD28	CD28 Molecule	Protein Coding	P10747	61	GC02P203706	30.11
831	LNCR3	Lung Cancer Susceptibility 3	Genetic Locus		4	GC05U901116	30.05
832	ENSG00000266919	Hsa-Mir-423	RNA Gene (lncRNA)		14	GC17M096726	30.04
833	SPARC	Secreted Protein Acidic And Cysteine Rich	Protein Coding	P09486	62	GC05M151661	30.02
834	MIR134	MicroRNA 134	RNA Gene (miRNA)		28	GC14P121354	30
835	EPHA2	EPH Receptor A2	Protein Coding	P29317	65	GC01M016124	29.99
836	TRRAP	Transformation/Transcription Domain Associated Protein	Protein Coding	Q9Y4A5	57	GC07P098877	29.99
837	MAPK10	Mitogen-Activated Protein Kinase 10	Protein Coding	P53779	60	GC04M085990	29.96
838	KLLN	Killin, P53 Regulated DNA Replication Inhibitor	Protein Coding	B2CW77	42	GC10M088664	29.91
839	SFTA1P	Surfactant Associated 1, LncRNA	Pseudogene		24	GC10M010784	29.88
840	HDAC9	Histone Deacetylase 9	Protein Coding	Q9UKV0	63	GC07P018086	29.87
841	ELAVL1	ELAV Like RNA Binding Protein 1	Protein Coding	Q15717	54	GC19M007958	29.84
842	CD4	CD4 Molecule	Protein Coding	P01730	63	GC12P006786	29.83
843	TNFRSF1A	TNF Receptor Superfamily Member 1A	Protein Coding	P19438	62	GC12M006328	29.83
844	MAD1L1	Mitotic Arrest Deficient 1 Like 1	Protein Coding	Q9Y6D9	59	GC07M001815	29.82
845	ENO1	Enolase 1	Protein Coding	P06733	61	GC01M008861	29.81
846	ACE	Angiotensin I Converting Enzyme	Protein Coding	P12821	64	GC17P063477	29.81
847	MIR491	MicroRNA 491	RNA Gene (miRNA)		29	GC09P020716	29.78
848	COMT	Catechol-O-Methyltransferase	Protein Coding	P21964	64	GC22P019941	29.77
849	MIR495	MicroRNA 495	RNA Gene (miRNA)		25	GC14P121385	29.77
850	RPS20	Ribosomal Protein S20	Protein Coding	P60866	55	GC08M056067	29.76
851	PRKACA	Protein Kinase CAMP-Activated Catalytic Subunit Alpha	Protein Coding	P17612	65	GC19M108254	29.75
852	PAX5	Paired Box 5	Protein Coding	Q02548	60	GC09M037145	29.72
853	MIR138-1	MicroRNA 138-1	RNA Gene (miRNA)		29	GC03P044271	29.72
854	LINC02412	Long Intergenic Non-Protein Coding RNA 2412	RNA Gene (lncRNA)		20	GC12P093175	29.7
855	HSPA4	Heat Shock Protein Family A (Hsp70) Member 4	Protein Coding	P34932	55	GC05P133132	29.7
856	NRP1	Neuropilin 1	Protein Coding	O14786	61	GC10M033177	29.7
857	CFLAR	CASP8 And FADD Like Apoptosis Regulator	Protein Coding	O15519	57	GC02P204749	29.67
858	CASC11	Cancer Susceptibility 11	RNA Gene (lncRNA)		25	GC08M137625	29.66
859	DDR1	Discoidin Domain Receptor Tyrosine Kinase 1	Protein Coding	Q08345	58	GC06P181876	29.62
860	HSPA5	Heat Shock Protein Family A (Hsp70) Member 5	Protein Coding	P11021	61	GC09M125234	29.61
861	KMT2C	Lysine Methyltransferase 2C	Protein Coding	Q8NEZ4	56	GC07M152134	29.61
862	AGO2	Argonaute RISC Catalytic Component 2	Protein Coding	Q9UKV8	55	GC08M141032	29.6
863	MIR136	MicroRNA 136	RNA Gene (miRNA)		30	GC14P120349	29.6
864	ADAR	Adenosine Deaminase RNA Specific	Protein Coding	P55265	60	GC01M167413	29.59
865	IGF2-AS	IGF2 Antisense RNA	RNA Gene (lncRNA)	Q6U949	35	GC11P002140	29.57
866	CD8A	CD8 Subunit Alpha	Protein Coding	P01732	61	GC02M086784	29.56
867	FBN1	Fibrillin 1	Protein Coding	P35555	60	GC15M048408	29.56
868	TOE1	Target Of EGR1, Exonuclease	Protein Coding	Q96GM8	50	GC01P077704	29.55
869	BCL2L11	BCL2 Like 11	Protein Coding	O43521	58	GC02P111119	29.54
870	CCNA2	Cyclin A2	Protein Coding	P20248	58	GC04M121816	29.5
871	CHUK	Component Of Inhibitor Of Nuclear Factor Kappa B Kinase Complex	Protein Coding	O15111	63	GC10M100597	29.45
872	CD40LG	CD40 Ligand	Protein Coding	P29965	62	GC0XP136649	29.44
873	VEGFD	Vascular Endothelial Growth Factor D	Protein Coding	O43915	53	GC0XM015345	29.42
874	ACTB	Actin Beta	Protein Coding	P60709	63	GC07M005854	29.4
875	GSN	Gelsolin	Protein Coding	P06396	62	GC09P121201	29.39
876	EPHA3	EPH Receptor A3	Protein Coding	P29320	60	GC03P089077	29.35
877	TGFBR3	Transforming Growth Factor Beta Receptor 3	Protein Coding	Q03167	60	GC01M091680	29.34
878	MBL2	Mannose Binding Lectin 2	Protein Coding	P11226	60	GC10M052760	29.33
879	ALDH2	Aldehyde Dehydrogenase 2 Family Member	Protein Coding	P05091	64	GC12P111766	29.31
880	MIR128-1	MicroRNA 128-1	RNA Gene (miRNA)		27	GC02P135665	29.31
881	IFNA1	Interferon Alpha 1	Protein Coding	P01562	51	GC09P021955	29.3
882	TFF1	Trefoil Factor 1	Protein Coding	P04155	55	GC21M042362	29.29
883	STAT5A	Signal Transducer And Activator Of Transcription 5A	Protein Coding	P42229	62	GC17P042287	29.25
884	PTPN3	Protein Tyrosine Phosphatase Non-Receptor Type 3	Protein Coding	P26045	55	GC09M109375	29.24
885	MIR675	MicroRNA 675	RNA Gene (miRNA)		28	GC11M015120	29.24
886	ABCA1	ATP Binding Cassette Subfamily A Member 1	Protein Coding	O95477	62	GC09M104781	29.24
887	TIMP3	TIMP Metallopeptidase Inhibitor 3	Protein Coding	P35625	57	GC22P092006	29.21
888	CD36	CD36 Molecule (CD36 Blood Group)	Protein Coding	P16671	63	GC07P080369	29.2
889	HLA-DQB1	Major Histocompatibility Complex, Class II, DQ Beta 1	Protein Coding	P01920	57	GC06M106540	29.19
890	IRS1	Insulin Receptor Substrate 1	Protein Coding	P35568	61	GC02M226731	29.19
891	BMI1	BMI1 Proto-Oncogene, Polycomb Ring Finger	Protein Coding	P35226	56	GC10P022385	29.15
892	LINC00261	Long Intergenic Non-Protein Coding RNA 261	RNA Gene (lncRNA)		27	GC20M022529	29.15
893	MIR542	MicroRNA 542	RNA Gene (miRNA)		26	GC0XM135415	29.14
894	FASN	Fatty Acid Synthase	Protein Coding	P49327	61	GC17M082078	29.13
895	BCR	BCR Activator Of RhoGEF And GTPase	Protein Coding	P11274	65	GC22P023179	29.11
896	CASR	Calcium Sensing Receptor	Protein Coding	P41180	64	GC03P122183	29.09
897	ETV4	ETS Variant Transcription Factor 4	Protein Coding	P43268	54	GC17M043527	29.09
898	CDH2	Cadherin 2	Protein Coding	P19022	64	GC18M038314	29.07
899	KRT8	Keratin 8	Protein Coding	P05787	60	GC12M052897	29.06
900	CASC19	Cancer Susceptibility 19	RNA Gene (lncRNA)		24	GC08M137617	29.04
901	CDC25A	Cell Division Cycle 25A	Protein Coding	P30304	61	GC03M048385	29.03
902	MTR	5-Methyltetrahydrofolate-Homocysteine Methyltransferase	Protein Coding	Q99707	61	GC01P236795	29.03
903	LINC02605	Long Intergenic Non-Protein Coding RNA 2605	RNA Gene (lncRNA)		21	GC08P078838	28.99
904	COL1A1	Collagen Type I Alpha 1 Chain	Protein Coding	P02452	62	GC17M097561	28.99
905	TRIM24	Tripartite Motif Containing 24	Protein Coding	O15164	57	GC07P138460	28.98
906	ROBO1	Roundabout Guidance Receptor 1	Protein Coding	Q9Y6N7	57	GC03M078597	28.97
907	CALR	Calreticulin	Protein Coding	P27797	64	GC19P012938	28.96
908	TFRC	Transferrin Receptor	Protein Coding	P02786	64	GC03M196703	28.95
909	PIK3R2	Phosphoinositide-3-Kinase Regulatory Subunit 2	Protein Coding	O00459	62	GC19P018153	28.94
910	STAT6	Signal Transducer And Activator Of Transcription 6	Protein Coding	P42226	64	GC12M057095	28.93
911	MMP3	Matrix Metallopeptidase 3	Protein Coding	P08254	62	GC11M102835	28.92
912	ANXA2	Annexin A2	Protein Coding	P07355	60	GC15M060347	28.83
913	FAM13A	Family With Sequence Similarity 13 Member A	Protein Coding	O94988	50	GC04M088725	28.82
914	BRD4	Bromodomain Containing 4	Protein Coding	O60885	60	GC19M108289	28.8
915	LGALS3	Galectin 3	Protein Coding	P17931	57	GC14P055124	28.74
916	BID	BH3 Interacting Domain Death Agonist	Protein Coding	P55957	58	GC22M017734	28.73
917	BIRC2	Baculoviral IAP Repeat Containing 2	Protein Coding	Q13490	61	GC11P102347	28.73
918	MDM4	MDM4 Regulator Of P53	Protein Coding	O15151	59	GC01P204516	28.73
919	MIR532	MicroRNA 532	RNA Gene (miRNA)		25	GC0XP060936	28.72
920	TCF3	Transcription Factor 3	Protein Coding	P15923	59	GC19M001609	28.71
921	SOCS3	Suppressor Of Cytokine Signaling 3	Protein Coding	O14543	57	GC17M078356	28.71
922	ALDOA	Aldolase, Fructose-Bisphosphate A	Protein Coding	P04075	62	GC16P030064	28.71
923	PAK4	P21 (RAC1) Activated Kinase 4	Protein Coding	O96013	61	GC19P039125	28.7
924	SERPINB3	Serpin Family B Member 3	Protein Coding	P29508	51	GC18M063655	28.68
925	CBR3-AS1	CBR3 Antisense RNA 1	RNA Gene (lncRNA)		27	GC21M036090	28.65
926	PLCG1	Phospholipase C Gamma 1	Protein Coding	P19174	62	GC20P041136	28.64
927	FOXF1	Forkhead Box F1	Protein Coding	Q12946	54	GC16P086510	28.62
928	TNFRSF8	TNF Receptor Superfamily Member 8	Protein Coding	P28908	56	GC01P012063	28.57
929	PLG	Plasminogen	Protein Coding	P00747	62	GC06P160702	28.56
930	POSTN	Periostin	Protein Coding	Q15063	55	GC13M037562	28.55
931	RXRA	Retinoid X Receptor Alpha	Protein Coding	P19793	61	GC09P134317	28.55
932	MUC4	Mucin 4, Cell Surface Associated	Protein Coding	Q99102	52	GC03M195746	28.55
933	ABCC2	ATP Binding Cassette Subfamily C Member 2	Protein Coding	Q92887	61	GC10P099782	28.53
934	MED1	Mediator Complex Subunit 1	Protein Coding	Q15648	55	GC17M039404	28.52
935	CD24	CD24 Molecule	Protein Coding	P25063	47	GC06M106969	28.5
936	MIR186	MicroRNA 186	RNA Gene (miRNA)		28	GC01M071067	28.49
937	MYB	MYB Proto-Oncogene, Transcription Factor	Protein Coding	P10242	62	GC06P135181	28.48
938	CDC42	Cell Division Cycle 42	Protein Coding	P60953	63	GC01P022052	28.47
939	IKBKB	Inhibitor Of Nuclear Factor Kappa B Kinase Subunit Beta	Protein Coding	O14920	67	GC08P042271	28.46
940	PDPN	Podoplanin	Protein Coding	Q86YL7	54	GC01P013583	28.46
941	IL3	Interleukin 3	Protein Coding	P08700	57	GC05P132060	28.45
942	DLEU1	Deleted In Lymphocytic Leukemia 1	RNA Gene (lncRNA)	O43261	37	GC13P051743	28.45
943	MYD88	MYD88 Innate Immune Signal Transduction Adaptor	Protein Coding	Q99836	62	GC03P038501	28.4
944	TET2	Tet Methylcytosine Dioxygenase 2	Protein Coding	Q6N021	58	GC04P105145	28.35
945	KRT5	Keratin 5	Protein Coding	P13647	58	GC12M052514	28.33
946	GAPDH	Glyceraldehyde-3-Phosphate Dehydrogenase	Protein Coding	P04406	64	GC12P074057	28.32
947	PLA2G2A	Phospholipase A2 Group IIA	Protein Coding	P14555	60	GC01M019975	28.29
948	GJA1	Gap Junction Protein Alpha 1	Protein Coding	P17302	64	GC06P182951	28.28
949	TUBB3	Tubulin Beta 3 Class III	Protein Coding	Q13509	63	GC16P122964	28.27
950	MSLN	Mesothelin	Protein Coding	Q13421	55	GC16P120119	28.25
951	MIR302C	MicroRNA 302c	RNA Gene (miRNA)		28	GC04M113186	28.24
952	PTPRC	Protein Tyrosine Phosphatase Receptor Type C	Protein Coding	P08575	65	GC01P198607	28.23
953	SEZ6L	Seizure Related 6 Homolog Like	Protein Coding	Q9BYH1	50	GC22P026169	28.23
954	ALOX5	Arachidonate 5-Lipoxygenase	Protein Coding	P09917	62	GC10P045374	28.19
955	PCAT2	Prostate Cancer Associated Transcript 2	RNA Gene (lncRNA)		24	GC08M127072	28.18
956	ING1	Inhibitor Of Growth Family Member 1	Protein Coding	Q9UK53	55	GC13P110712	28.18
957	CYP2D6	Cytochrome P450 Family 2 Subfamily D Member 6 (Gene/Pseudogene)	Protein Coding	P10635	60	GC22M042126	28.16
958	GFOD3P	Gfo/Idh/MocA-Like Oxidoreductase Domain Containing 3, Pseudogene	Pseudogene		26	GC01M003735	28.15
959	LINC01502	Long Intergenic Non-Protein Coding RNA 1502	RNA Gene (lncRNA)		17	GC09P153235	28.14
960	ALDH1A1	Aldehyde Dehydrogenase 1 Family Member A1	Protein Coding	P00352	60	GC09M072900	28.14
961	CDC25C	Cell Division Cycle 25C	Protein Coding	P30307	61	GC05M138285	28.11
962	RB1CC1	RB1 Inducible Coiled-Coil 1	Protein Coding	Q8TDY2	56	GC08M052622	28.09
963	LIG1	DNA Ligase 1	Protein Coding	P18858	60	GC19M048115	28.07
964	PTPRD	Protein Tyrosine Phosphatase Receptor Type D	Protein Coding	P23468	58	GC09M008307	28.04
965	MIR498	MicroRNA 498	RNA Gene (miRNA)		24	GC19P153069	28.02
966	MSMB	Microseminoprotein Beta	Protein Coding	P08118	52	GC10M046033	28.01
967	ANGPT2	Angiopoietin 2	Protein Coding	O15123	61	GC08M006499	27.99
968	STK4	Serine/Threonine Kinase 4	Protein Coding	Q13043	61	GC20P044966	27.97
969	ACVR1B	Activin A Receptor Type 1B	Protein Coding	P36896	60	GC12P051951	27.89
970	CTSB	Cathepsin B	Protein Coding	P07858	64	GC08M011842	27.88
971	CYP3A4	Cytochrome P450 Family 3 Subfamily A Member 4	Protein Coding	P08684	61	GC07M106698	27.87
972	CTAG2	Cancer/Testis Antigen 2	Protein Coding	O75638	43	GC0XM154651	27.86
973	EWSR1	EWS RNA Binding Protein 1	Protein Coding	Q01844	57	GC22P091880	27.83
974	ITGAV	Integrin Subunit Alpha V	Protein Coding	P06756	61	GC02P186589	27.78
975	SPINK1	Serine Peptidase Inhibitor Kazal Type 1	Protein Coding	P00995	54	GC05M147825	27.78
976	GDF15	Growth Differentiation Factor 15	Protein Coding	Q99988	56	GC19P152105	27.72
977	RIPK1	Receptor Interacting Serine/Threonine Kinase 1	Protein Coding	Q13546	64	GC06P009353	27.72
978	LALTOP	Lung Cancer Associated LncRNA Targeting TOP2A	RNA Gene (lncRNA)		7	GC02U913924	27.72
979	BAD	BCL2 Associated Agonist Of Cell Death	Protein Coding	Q92934	57	GC11M139722	27.7
980	CHD1	Chromodomain Helicase DNA Binding Protein 1	Protein Coding	O14646	57	GC05M098853	27.7
981	MIR196A2	MicroRNA 196a-2	RNA Gene (miRNA)		30	GC12P075326	27.69
982	MIR301A	MicroRNA 301a	RNA Gene (miRNA)		27	GC17M059151	27.68
983	S100A4	S100 Calcium Binding Protein A4	Protein Coding	P26447	57	GC01M153543	27.68
984	DKK1	Dickkopf WNT Signaling Pathway Inhibitor 1	Protein Coding	O94907	57	GC10P052314	27.66
985	NCAM1	Neural Cell Adhesion Molecule 1	Protein Coding	P13591	61	GC11P112961	27.65
986	TNFRSF1B	TNF Receptor Superfamily Member 1B	Protein Coding	P20333	61	GC01P075466	27.65
987	IL6R	Interleukin 6 Receptor	Protein Coding	P08887	63	GC01P154405	27.65
988	MIR378A	MicroRNA 378a	RNA Gene (miRNA)		31	GC05P149732	27.63
989	STN1	STN1 Subunit Of CST Complex	Protein Coding	Q9H668	52	GC10M104323	27.62
990	KDM3A	Lysine Demethylase 3A	Protein Coding	Q9Y4C1	54	GC02P094496	27.61
991	SRGAP1	SLIT-ROBO Rho GTPase Activating Protein 1	Protein Coding	Q7Z6B7	55	GC12P075657	27.59
992	MIR502	MicroRNA 502	RNA Gene (miRNA)		24	GC0XP050014	27.57
993	GRB2	Growth Factor Receptor Bound Protein 2	Protein Coding	P62993	60	GC17M075318	27.57
994	CYP1A2	Cytochrome P450 Family 1 Subfamily A Member 2	Protein Coding	P05177	58	GC15P074748	27.57
995	SMPD1	Sphingomyelin Phosphodiesterase 1	Protein Coding	P17405	61	GC11P006390	27.56
996	CUL1	Cullin 1	Protein Coding	Q13616	58	GC07P148697	27.55
997	MC1R	Melanocortin 1 Receptor	Protein Coding	Q01726	60	GC16P089912	27.55
998	FGF3	Fibroblast Growth Factor 3	Protein Coding	P11487	57	GC11M139943	27.52
999	GADD45A	Growth Arrest And DNA Damage Inducible Alpha	Protein Coding	P24522	55	GC01P067685	27.52
1000	NKILA	NF-KappaB Interacting LncRNA	RNA Gene (lncRNA)		21	GC20P057874	27.49
